# Supplementary material for: Splicing QTL mapping in stimulated macrophages associates low-usage splice junctions with immune-mediated disease risk
Source: Nat Commun. 2025 Aug 27;16:7205. doi: 10.1038/s41467-025-61669-2 (PMC12391537; doi:10.1038/s41467-025-61669-2)
Supplement: Supplementary file 4 — Supplementary Data 2 [file 41467_2025_61669_MOESM4_ESM.xlsx]

## Sheet: Table Information
Table	Information
Column Information	Information in each column of the tables RNA-seq and HipSci Info
RNA-seq	Information on RNA-seq samples used
HipSci Info	Population information on the HipSci cell lines for which we succefully obtained genotype and RNA-seq data for
Population charactersitics	Age and Sex summary statistics

## Sheet: Column Information
Worksheet	Column	Description of columns
RNA-seq	SampleID	FD_(stands for Feader Dependent)_donor_id_condition_time
RNA-seq	Stimulus_Hours	condition_time
RNA-seq	Sex	Gender
RNA-seq	RunID	Batch id of sequencing run
RNA-seq	Library_prep	Library preparation method
RNA-seq	Friendly_name	Name of cell line on the HipSci portal
RNA-seq	Date_thawed	Date on which the iPSCs were thawed or taken out from frozen storage for further use or experimentation.
RNA-seq	Passage_number_at_thawing	Passage number of the iPSCs at the time of thawing
RNA-seq	Passage_number_at_TTFD	Passage number of the iPSCs at the time transfer to FD
RNA-seq	Date_EB_formation	Date on which embryoid bodies (EBs) were formed
RNA-seq	Passage_EB_formation	Passage number of iPSCs at the time of EB formation
RNA-seq	IPSCs_culture_time	Duration that the iPSCs have been cultured in the laboratory before initiating the differentiation process.
RNA-seq	Date_EB_plating	Date when the embryoid bodies (EBs) derived from iPSCs were plated onto a culture dish. Plating the EBs allows for continued differentiation and the formation of specific cell types.
RNA-seq	Date_succesfull_harvest	Date when a successful harvest of differentiated cells was obtained from the iPSC culture
RNA-seq	Total_Harvests	Total number of successful collections or harvests of differentiated cells obtained from the iPSC culture.
RNA-seq	Differentiation_time_No_Days	Time in days from EB plating until the day of successful harvest
RNA-seq	Purity_result_per	Purity_result_percentage (For more information please look at the Supplementary note)
RNA-seq	Estimated_cell_diameter	Suggests an approximation of the average diameter of the cells in the iPSC culture after differentiation. It provides information about the size or morphology of the differentiated cells.
RNA-seq	Cell_diameter_SD	Standard deviation of the cell diameter measurements within the iPSC culture after differentiation. It quantifies the variability or spread of cell sizes within the population
RNA-seq	Differentiation_media	Refers to the specific culture medium or combination of growth factors and supplements used to induce and support the differentiation of iPSCs
RNA-seq	HipsciID	Reference ID associated with the Human Induced Pluripotent Stem Cell Initiative (HipSci)
HipSci Info	Cell Type	Type of cell (e.g., iPSC, fibroblast).
HipSci Info	Disease Status	Health status of the donor.
HipSci Info	Sex	Biological sex of the donor (Male or Female).
HipSci Info	Ethnicity	Ethnicity
HipSci Info	Age	Age of the donor at the time of sample collection.
HipSci Info	Source Material	Original biological material used to derive the cell line.
HipSci Info	Tissue Provider	Institution or organization that provided the tissue sample.
HipSci Info	Predicted Population	Inferred population group based on genetic data.
HipSci Info	Culture	Culture conditions or methods used for the cell line.
HipSci Info	Method of Derivation	Technique used to derive the cell line
HipSci Info	Date of Derivation	Date when the cell line was derived.
HipSci Info	Pluritest Pluripotency Score	Score indicating the pluripotency level from Pluritest analysis.
HipSci Info	Pluritest Novelty Score	Score indicating the novelty level from Pluritest analysis.
HipSci Info	CNV Num Different Regions	Number of distinct copy number variation regions detected.
HipSci Info	CNV Length of Different Regions / Mbp	Total length of CNV regions in megabase pairs.
HipSci Info	Donor Consent	"false" indicates managedd access. "true" indicates open access.
HipSci Info	Banking Status	Current status of the cell line in biobanks.
HipSci Info	Expression array	Availability of expression array data.
HipSci Info	Genotyping array	Availability of genotyping array data.
HipSci Info	Exome-seq	Availability of exome sequencing data.
HipSci Info	RNA-seq	Availability of RNA sequencing data.
HipSci Info	Methylation array	Availability of methylation array data.
HipSci Info	Whole genome sequencing	Availability of whole genome sequencing data.
HipSci Info	Proteomics	Availability of proteomics data.
HipSci Info	Cellular phenotyping	Availability of cellular phenotyping data.

## Sheet: RNA-seq
SampleID	Stimulus_Hours	Sex	RunID	Library_prep	Friendly_name	Date_thawed	Passage_number_at_thawing	Passage_number_at_TTFD	Date_EB_formation	Passage_EB_formation	IPSCs_culture_time	Date_EB_plating	Date_succesfull_harvest	Total_Harvests	Differentiation_time_No_Days	Purity_result_per	Estimated_cell_diameter	Cell_diameter_SD	Differentiation_media	HipsciID
FD_aehn_2_CIL_24	CIL_24	Female	28053	Mod_SmartSeq2	HPSI0713i-aehn_22	11/05/2018	32	35	11/06/2018	37	31	15/06/2018	25/07/2018	1	40	87.58	17	12.2	StemPro	HPSI0713i-aehn_2
FD_aehn_2_CIL_6	CIL_6	Female	28053	Mod_SmartSeq2	HPSI0713i-aehn_22	11/05/2018	32	35	11/06/2018	37	31	15/06/2018	25/07/2018	1	40	87.58	17	12.2	StemPro	HPSI0713i-aehn_2
FD_aehn_2_Ctrl_24	Ctrl_24	Female	28053	Mod_SmartSeq2	HPSI0713i-aehn_22	11/05/2018	32	35	11/06/2018	37	31	15/06/2018	25/07/2018	1	40	87.58	17	12.2	StemPro	HPSI0713i-aehn_2
FD_aehn_2_Ctrl_6	Ctrl_6	Female	28053	Mod_SmartSeq2	HPSI0713i-aehn_22	11/05/2018	32	35	11/06/2018	37	31	15/06/2018	25/07/2018	1	40	87.58	17	12.2	StemPro	HPSI0713i-aehn_2
FD_aehn_2_IFNB_24	IFNB_24	Female	28053	Mod_SmartSeq2	HPSI0713i-aehn_22	11/05/2018	32	35	11/06/2018	37	31	15/06/2018	25/07/2018	1	40	87.58	17	12.2	StemPro	HPSI0713i-aehn_2
FD_aehn_2_IFNB_6	IFNB_6	Female	28053	Mod_SmartSeq2	HPSI0713i-aehn_22	11/05/2018	32	35	11/06/2018	37	31	15/06/2018	25/07/2018	1	40	87.58	17	12.2	StemPro	HPSI0713i-aehn_2
FD_aehn_2_IFNG_24	IFNG_24	Female	28053	Mod_SmartSeq2	HPSI0713i-aehn_22	11/05/2018	32	35	11/06/2018	37	31	15/06/2018	25/07/2018	1	40	87.58	17	12.2	StemPro	HPSI0713i-aehn_2
FD_aehn_2_IFNG_6	IFNG_6	Female	28053	Mod_SmartSeq2	HPSI0713i-aehn_22	11/05/2018	32	35	11/06/2018	37	31	15/06/2018	25/07/2018	1	40	87.58	17	12.2	StemPro	HPSI0713i-aehn_2
FD_aehn_2_IL4_24	IL4_24	Female	28053	Mod_SmartSeq2	HPSI0713i-aehn_22	11/05/2018	32	35	11/06/2018	37	31	15/06/2018	25/07/2018	1	40	87.58	17	12.2	StemPro	HPSI0713i-aehn_2
FD_aehn_2_IL4_6	IL4_6	Female	28053	Mod_SmartSeq2	HPSI0713i-aehn_22	11/05/2018	32	35	11/06/2018	37	31	15/06/2018	25/07/2018	1	40	87.58	17	12.2	StemPro	HPSI0713i-aehn_2
FD_aehn_2_LIL10_24	LIL10_24	Female	28053	Mod_SmartSeq2	HPSI0713i-aehn_22	11/05/2018	32	35	11/06/2018	37	31	15/06/2018	25/07/2018	1	40	87.58	17	12.2	StemPro	HPSI0713i-aehn_2
FD_aehn_2_LIL10_6	LIL10_6	Female	28053	Mod_SmartSeq2	HPSI0713i-aehn_22	11/05/2018	32	35	11/06/2018	37	31	15/06/2018	25/07/2018	1	40	87.58	17	12.2	StemPro	HPSI0713i-aehn_2
FD_aehn_2_MBP_24	MBP_24	Female	28053	Mod_SmartSeq2	HPSI0713i-aehn_22	11/05/2018	32	35	11/06/2018	37	31	15/06/2018	25/07/2018	1	40	87.58	17	12.2	StemPro	HPSI0713i-aehn_2
FD_aehn_2_MBP_6	MBP_6	Female	28053	Mod_SmartSeq2	HPSI0713i-aehn_22	11/05/2018	32	35	11/06/2018	37	31	15/06/2018	25/07/2018	1	40	87.58	17	12.2	StemPro	HPSI0713i-aehn_2
FD_aehn_2_P3C_24	P3C_24	Female	28053	Mod_SmartSeq2	HPSI0713i-aehn_22	11/05/2018	32	35	11/06/2018	37	31	15/06/2018	25/07/2018	1	40	87.58	17	12.2	StemPro	HPSI0713i-aehn_2
FD_aehn_2_P3C_6	P3C_6	Female	28053	Mod_SmartSeq2	HPSI0713i-aehn_22	11/05/2018	32	35	11/06/2018	37	31	15/06/2018	25/07/2018	1	40	87.58	17	12.2	StemPro	HPSI0713i-aehn_2
FD_aehn_2_PIC_24	PIC_24	Female	28053	Mod_SmartSeq2	HPSI0713i-aehn_22	11/05/2018	32	35	11/06/2018	37	31	15/06/2018	25/07/2018	1	40	87.58	17	12.2	StemPro	HPSI0713i-aehn_2
FD_aehn_2_PIC_6	PIC_6	Female	28053	Mod_SmartSeq2	HPSI0713i-aehn_22	11/05/2018	32	35	11/06/2018	37	31	15/06/2018	25/07/2018	1	40	87.58	17	12.2	StemPro	HPSI0713i-aehn_2
FD_aehn_2_Prec_D0	Prec_D0	Female	28053	Mod_SmartSeq2	HPSI0713i-aehn_22	11/05/2018	32	35	11/06/2018	37	31	15/06/2018	25/07/2018	1	40	87.58	17	12.2	StemPro	HPSI0713i-aehn_2
FD_aehn_2_Prec_D2	Prec_D2	Female	28053	Mod_SmartSeq2	HPSI0713i-aehn_22	11/05/2018	32	35	11/06/2018	37	31	15/06/2018	25/07/2018	1	40	87.58	17	12.2	StemPro	HPSI0713i-aehn_2
FD_aehn_2_R848_24	R848_24	Female	28053	Mod_SmartSeq2	HPSI0713i-aehn_22	11/05/2018	32	35	11/06/2018	37	31	15/06/2018	25/07/2018	1	40	87.58	17	12.2	StemPro	HPSI0713i-aehn_2
FD_aehn_2_R848_6	R848_6	Female	28053	Mod_SmartSeq2	HPSI0713i-aehn_22	11/05/2018	32	35	11/06/2018	37	31	15/06/2018	25/07/2018	1	40	87.58	17	12.2	StemPro	HPSI0713i-aehn_2
FD_aehn_2_sLPS_24	sLPS_24	Female	28053	Mod_SmartSeq2	HPSI0713i-aehn_22	11/05/2018	32	35	11/06/2018	37	31	15/06/2018	25/07/2018	1	40	87.58	17	12.2	StemPro	HPSI0713i-aehn_2
FD_aehn_2_sLPS_6	sLPS_6	Female	28053	Mod_SmartSeq2	HPSI0713i-aehn_22	11/05/2018	32	35	11/06/2018	37	31	15/06/2018	25/07/2018	1	40	87.58	17	12.2	StemPro	HPSI0713i-aehn_2
FD_aion_2_CIL_24	CIL_24	Male	26775	NEB	HPSI0115i-aion_2	02/01/2018	31	34	02/02/2018	36	31	07/02/2018	28/02/2018	2	21	94.77	17	10.5	X-ViVo 15	HPSI0115i-aion_2
FD_aion_2_CIL_6	CIL_6	Male	26775	NEB	HPSI0115i-aion_2	02/01/2018	31	34	02/02/2018	36	31	07/02/2018	28/02/2018	2	21	94.77	17	10.5	X-ViVo 15	HPSI0115i-aion_2
FD_aion_2_Ctrl_24	Ctrl_24	Male	26775	NEB	HPSI0115i-aion_2	02/01/2018	31	34	02/02/2018	36	31	07/02/2018	28/02/2018	2	21	94.77	17	10.5	X-ViVo 15	HPSI0115i-aion_2
FD_aion_2_Ctrl_6	Ctrl_6	Male	26775	NEB	HPSI0115i-aion_2	02/01/2018	31	34	02/02/2018	36	31	07/02/2018	28/02/2018	2	21	94.77	17	10.5	X-ViVo 15	HPSI0115i-aion_2
FD_aion_2_IFNB_24	IFNB_24	Male	26775	NEB	HPSI0115i-aion_2	02/01/2018	31	34	02/02/2018	36	31	07/02/2018	28/02/2018	2	21	94.77	17	10.5	X-ViVo 15	HPSI0115i-aion_2
FD_aion_2_IFNB_6	IFNB_6	Male	26775	NEB	HPSI0115i-aion_2	02/01/2018	31	34	02/02/2018	36	31	07/02/2018	28/02/2018	2	21	94.77	17	10.5	X-ViVo 15	HPSI0115i-aion_2
FD_aion_2_IFNG_24	IFNG_24	Male	26775	NEB	HPSI0115i-aion_2	02/01/2018	31	34	02/02/2018	36	31	07/02/2018	28/02/2018	2	21	94.77	17	10.5	X-ViVo 15	HPSI0115i-aion_2
FD_aion_2_IFNG_6	IFNG_6	Male	26775	NEB	HPSI0115i-aion_2	02/01/2018	31	34	02/02/2018	36	31	07/02/2018	28/02/2018	2	21	94.77	17	10.5	X-ViVo 15	HPSI0115i-aion_2
FD_aion_2_IL4_24	IL4_24	Male	26775	NEB	HPSI0115i-aion_2	02/01/2018	31	34	02/02/2018	36	31	07/02/2018	28/02/2018	2	21	94.77	17	10.5	X-ViVo 15	HPSI0115i-aion_2
FD_aion_2_IL4_6	IL4_6	Male	26775	NEB	HPSI0115i-aion_2	02/01/2018	31	34	02/02/2018	36	31	07/02/2018	28/02/2018	2	21	94.77	17	10.5	X-ViVo 15	HPSI0115i-aion_2
FD_aion_2_LIL10_24	LIL10_24	Male	26775	NEB	HPSI0115i-aion_2	02/01/2018	31	34	02/02/2018	36	31	07/02/2018	28/02/2018	2	21	94.77	17	10.5	X-ViVo 15	HPSI0115i-aion_2
FD_aion_2_LIL10_6	LIL10_6	Male	26775	NEB	HPSI0115i-aion_2	02/01/2018	31	34	02/02/2018	36	31	07/02/2018	28/02/2018	2	21	94.77	17	10.5	X-ViVo 15	HPSI0115i-aion_2
FD_aion_2_MBP_24	MBP_24	Male	26775	NEB	HPSI0115i-aion_2	02/01/2018	31	34	02/02/2018	36	31	07/02/2018	28/02/2018	2	21	94.77	17	10.5	X-ViVo 15	HPSI0115i-aion_2
FD_aion_2_MBP_6	MBP_6	Male	26775	NEB	HPSI0115i-aion_2	02/01/2018	31	34	02/02/2018	36	31	07/02/2018	28/02/2018	2	21	94.77	17	10.5	X-ViVo 15	HPSI0115i-aion_2
FD_aion_2_P3C_24	P3C_24	Male	26775	NEB	HPSI0115i-aion_2	02/01/2018	31	34	02/02/2018	36	31	07/02/2018	28/02/2018	2	21	94.77	17	10.5	X-ViVo 15	HPSI0115i-aion_2
FD_aion_2_P3C_6	P3C_6	Male	26775	NEB	HPSI0115i-aion_2	02/01/2018	31	34	02/02/2018	36	31	07/02/2018	28/02/2018	2	21	94.77	17	10.5	X-ViVo 15	HPSI0115i-aion_2
FD_aion_2_PIC_24	PIC_24	Male	26775	NEB	HPSI0115i-aion_2	02/01/2018	31	34	02/02/2018	36	31	07/02/2018	28/02/2018	2	21	94.77	17	10.5	X-ViVo 15	HPSI0115i-aion_2
FD_aion_2_PIC_6	PIC_6	Male	26775	NEB	HPSI0115i-aion_2	02/01/2018	31	34	02/02/2018	36	31	07/02/2018	28/02/2018	2	21	94.77	17	10.5	X-ViVo 15	HPSI0115i-aion_2
FD_aion_2_Prec_D0	Prec_D0	Male	26775	NEB	HPSI0115i-aion_2	02/01/2018	31	34	02/02/2018	36	31	07/02/2018	28/02/2018	2	21	94.77	17	10.5	X-ViVo 15	HPSI0115i-aion_2
FD_aion_2_Prec_D2	Prec_D2	Male	26775	NEB	HPSI0115i-aion_2	02/01/2018	31	34	02/02/2018	36	31	07/02/2018	28/02/2018	2	21	94.77	17	10.5	X-ViVo 15	HPSI0115i-aion_2
FD_aion_2_R848_24	R848_24	Male	26775	NEB	HPSI0115i-aion_2	02/01/2018	31	34	02/02/2018	36	31	07/02/2018	28/02/2018	2	21	94.77	17	10.5	X-ViVo 15	HPSI0115i-aion_2
FD_aion_2_R848_6	R848_6	Male	26775	NEB	HPSI0115i-aion_2	02/01/2018	31	34	02/02/2018	36	31	07/02/2018	28/02/2018	2	21	94.77	17	10.5	X-ViVo 15	HPSI0115i-aion_2
FD_aion_2_sLPS_24	sLPS_24	Male	26775	NEB	HPSI0115i-aion_2	02/01/2018	31	34	02/02/2018	36	31	07/02/2018	28/02/2018	2	21	94.77	17	10.5	X-ViVo 15	HPSI0115i-aion_2
FD_aion_2_sLPS_6	sLPS_6	Male	26775	NEB	HPSI0115i-aion_2	02/01/2018	31	34	02/02/2018	36	31	07/02/2018	28/02/2018	2	21	94.77	17	10.5	X-ViVo 15	HPSI0115i-aion_2
FD_aipt_33_CIL_24	CIL_24	Male	27513	NEB	HPSI0513i-aipt_33	10/04/2018	44	47	14/05/2018	49	34	18/05/2018	20/06/2018	1	33	90.27	15	10.5	StemPro	HPSI0513i-aipt_33
FD_aipt_33_CIL_6	CIL_6	Male	27513	NEB	HPSI0513i-aipt_33	10/04/2018	44	47	14/05/2018	49	34	18/05/2018	20/06/2018	1	33	90.27	15	10.5	StemPro	HPSI0513i-aipt_33
FD_aipt_33_Ctrl_24	Ctrl_24	Male	27513	NEB	HPSI0513i-aipt_33	10/04/2018	44	47	14/05/2018	49	34	18/05/2018	20/06/2018	1	33	90.27	15	10.5	StemPro	HPSI0513i-aipt_33
FD_aipt_33_Ctrl_6	Ctrl_6	Male	27513	NEB	HPSI0513i-aipt_33	10/04/2018	44	47	14/05/2018	49	34	18/05/2018	20/06/2018	1	33	90.27	15	10.5	StemPro	HPSI0513i-aipt_33
FD_aipt_33_IFNB_24	IFNB_24	Male	27513	NEB	HPSI0513i-aipt_33	10/04/2018	44	47	14/05/2018	49	34	18/05/2018	20/06/2018	1	33	90.27	15	10.5	StemPro	HPSI0513i-aipt_33
FD_aipt_33_IFNG_24	IFNG_24	Male	27513	NEB	HPSI0513i-aipt_33	10/04/2018	44	47	14/05/2018	49	34	18/05/2018	20/06/2018	1	33	90.27	15	10.5	StemPro	HPSI0513i-aipt_33
FD_aipt_33_IFNG_6	IFNG_6	Male	27513	NEB	HPSI0513i-aipt_33	10/04/2018	44	47	14/05/2018	49	34	18/05/2018	20/06/2018	1	33	90.27	15	10.5	StemPro	HPSI0513i-aipt_33
FD_aipt_33_IL4_24	IL4_24	Male	27513	NEB	HPSI0513i-aipt_33	10/04/2018	44	47	14/05/2018	49	34	18/05/2018	20/06/2018	1	33	90.27	15	10.5	StemPro	HPSI0513i-aipt_33
FD_aipt_33_IL4_6	IL4_6	Male	27513	NEB	HPSI0513i-aipt_33	10/04/2018	44	47	14/05/2018	49	34	18/05/2018	20/06/2018	1	33	90.27	15	10.5	StemPro	HPSI0513i-aipt_33
FD_aipt_33_LIL10_24	LIL10_24	Male	27513	NEB	HPSI0513i-aipt_33	10/04/2018	44	47	14/05/2018	49	34	18/05/2018	20/06/2018	1	33	90.27	15	10.5	StemPro	HPSI0513i-aipt_33
FD_aipt_33_LIL10_6	LIL10_6	Male	27513	NEB	HPSI0513i-aipt_33	10/04/2018	44	47	14/05/2018	49	34	18/05/2018	20/06/2018	1	33	90.27	15	10.5	StemPro	HPSI0513i-aipt_33
FD_aipt_33_MBP_24	MBP_24	Male	27513	NEB	HPSI0513i-aipt_33	10/04/2018	44	47	14/05/2018	49	34	18/05/2018	20/06/2018	1	33	90.27	15	10.5	StemPro	HPSI0513i-aipt_33
FD_aipt_33_MBP_6	MBP_6	Male	27513	NEB	HPSI0513i-aipt_33	10/04/2018	44	47	14/05/2018	49	34	18/05/2018	20/06/2018	1	33	90.27	15	10.5	StemPro	HPSI0513i-aipt_33
FD_aipt_33_P3C_24	P3C_24	Male	27513	NEB	HPSI0513i-aipt_33	10/04/2018	44	47	14/05/2018	49	34	18/05/2018	20/06/2018	1	33	90.27	15	10.5	StemPro	HPSI0513i-aipt_33
FD_aipt_33_P3C_6	P3C_6	Male	27513	NEB	HPSI0513i-aipt_33	10/04/2018	44	47	14/05/2018	49	34	18/05/2018	20/06/2018	1	33	90.27	15	10.5	StemPro	HPSI0513i-aipt_33
FD_aipt_33_PIC_24	PIC_24	Male	27513	NEB	HPSI0513i-aipt_33	10/04/2018	44	47	14/05/2018	49	34	18/05/2018	20/06/2018	1	33	90.27	15	10.5	StemPro	HPSI0513i-aipt_33
FD_aipt_33_PIC_6	PIC_6	Male	27513	NEB	HPSI0513i-aipt_33	10/04/2018	44	47	14/05/2018	49	34	18/05/2018	20/06/2018	1	33	90.27	15	10.5	StemPro	HPSI0513i-aipt_33
FD_aipt_33_Prec_D0	Prec_D0	Male	27513	NEB	HPSI0513i-aipt_33	10/04/2018	44	47	14/05/2018	49	34	18/05/2018	20/06/2018	1	33	90.27	15	10.5	StemPro	HPSI0513i-aipt_33
FD_aipt_33_Prec_D2	Prec_D2	Male	27513	NEB	HPSI0513i-aipt_33	10/04/2018	44	47	14/05/2018	49	34	18/05/2018	20/06/2018	1	33	90.27	15	10.5	StemPro	HPSI0513i-aipt_33
FD_aipt_33_R848_24	R848_24	Male	27513	NEB	HPSI0513i-aipt_33	10/04/2018	44	47	14/05/2018	49	34	18/05/2018	20/06/2018	1	33	90.27	15	10.5	StemPro	HPSI0513i-aipt_33
FD_aipt_33_R848_6	R848_6	Male	27513	NEB	HPSI0513i-aipt_33	10/04/2018	44	47	14/05/2018	49	34	18/05/2018	20/06/2018	1	33	90.27	15	10.5	StemPro	HPSI0513i-aipt_33
FD_aipt_33_sLPS_24	sLPS_24	Male	27513	NEB	HPSI0513i-aipt_33	10/04/2018	44	47	14/05/2018	49	34	18/05/2018	20/06/2018	1	33	90.27	15	10.5	StemPro	HPSI0513i-aipt_33
FD_aipt_33_sLPS_6	sLPS_6	Male	27513	NEB	HPSI0513i-aipt_33	10/04/2018	44	47	14/05/2018	49	34	18/05/2018	20/06/2018	1	33	90.27	15	10.5	StemPro	HPSI0513i-aipt_33
FD_aizi_3_CIL_24	CIL_24	Female	27983	Mod_SmartSeq2	HPSI0813i-aizi_3	10/04/2018	21	24	14/05/2018	26	34	18/05/2018	27/06/2018	1	40	85.56	13.7	12.7	StemPro	HPSI0813i-aizi_3
FD_aizi_3_CIL_6	CIL_6	Female	27983	Mod_SmartSeq2	HPSI0813i-aizi_3	10/04/2018	21	24	14/05/2018	26	34	18/05/2018	27/06/2018	1	40	85.56	13.7	12.7	StemPro	HPSI0813i-aizi_3
FD_aizi_3_Ctrl_24	Ctrl_24	Female	27983	Mod_SmartSeq2	HPSI0813i-aizi_3	10/04/2018	21	24	14/05/2018	26	34	18/05/2018	27/06/2018	1	40	85.56	13.7	12.7	StemPro	HPSI0813i-aizi_3
FD_aizi_3_Ctrl_6	Ctrl_6	Female	27983	Mod_SmartSeq2	HPSI0813i-aizi_3	10/04/2018	21	24	14/05/2018	26	34	18/05/2018	27/06/2018	1	40	85.56	13.7	12.7	StemPro	HPSI0813i-aizi_3
FD_aizi_3_IFNB_24	IFNB_24	Female	27983	Mod_SmartSeq2	HPSI0813i-aizi_3	10/04/2018	21	24	14/05/2018	26	34	18/05/2018	27/06/2018	1	40	85.56	13.7	12.7	StemPro	HPSI0813i-aizi_3
FD_aizi_3_IFNB_6	IFNB_6	Female	27983	Mod_SmartSeq2	HPSI0813i-aizi_3	10/04/2018	21	24	14/05/2018	26	34	18/05/2018	27/06/2018	1	40	85.56	13.7	12.7	StemPro	HPSI0813i-aizi_3
FD_aizi_3_IFNG_24	IFNG_24	Female	27983	Mod_SmartSeq2	HPSI0813i-aizi_3	10/04/2018	21	24	14/05/2018	26	34	18/05/2018	27/06/2018	1	40	85.56	13.7	12.7	StemPro	HPSI0813i-aizi_3
FD_aizi_3_IFNG_6	IFNG_6	Female	27983	Mod_SmartSeq2	HPSI0813i-aizi_3	10/04/2018	21	24	14/05/2018	26	34	18/05/2018	27/06/2018	1	40	85.56	13.7	12.7	StemPro	HPSI0813i-aizi_3
FD_aizi_3_IL4_24	IL4_24	Female	27983	Mod_SmartSeq2	HPSI0813i-aizi_3	10/04/2018	21	24	14/05/2018	26	34	18/05/2018	27/06/2018	1	40	85.56	13.7	12.7	StemPro	HPSI0813i-aizi_3
FD_aizi_3_IL4_6	IL4_6	Female	27983	Mod_SmartSeq2	HPSI0813i-aizi_3	10/04/2018	21	24	14/05/2018	26	34	18/05/2018	27/06/2018	1	40	85.56	13.7	12.7	StemPro	HPSI0813i-aizi_3
FD_aizi_3_LIL10_24	LIL10_24	Female	27983	Mod_SmartSeq2	HPSI0813i-aizi_3	10/04/2018	21	24	14/05/2018	26	34	18/05/2018	27/06/2018	1	40	85.56	13.7	12.7	StemPro	HPSI0813i-aizi_3
FD_aizi_3_LIL10_6	LIL10_6	Female	27983	Mod_SmartSeq2	HPSI0813i-aizi_3	10/04/2018	21	24	14/05/2018	26	34	18/05/2018	27/06/2018	1	40	85.56	13.7	12.7	StemPro	HPSI0813i-aizi_3
FD_aizi_3_MBP_24	MBP_24	Female	27983	Mod_SmartSeq2	HPSI0813i-aizi_3	10/04/2018	21	24	14/05/2018	26	34	18/05/2018	27/06/2018	1	40	85.56	13.7	12.7	StemPro	HPSI0813i-aizi_3
FD_aizi_3_MBP_6	MBP_6	Female	27983	Mod_SmartSeq2	HPSI0813i-aizi_3	10/04/2018	21	24	14/05/2018	26	34	18/05/2018	27/06/2018	1	40	85.56	13.7	12.7	StemPro	HPSI0813i-aizi_3
FD_aizi_3_P3C_24	P3C_24	Female	27983	Mod_SmartSeq2	HPSI0813i-aizi_3	10/04/2018	21	24	14/05/2018	26	34	18/05/2018	27/06/2018	1	40	85.56	13.7	12.7	StemPro	HPSI0813i-aizi_3
FD_aizi_3_P3C_6	P3C_6	Female	27983	Mod_SmartSeq2	HPSI0813i-aizi_3	10/04/2018	21	24	14/05/2018	26	34	18/05/2018	27/06/2018	1	40	85.56	13.7	12.7	StemPro	HPSI0813i-aizi_3
FD_aizi_3_PIC_24	PIC_24	Female	27983	Mod_SmartSeq2	HPSI0813i-aizi_3	10/04/2018	21	24	14/05/2018	26	34	18/05/2018	27/06/2018	1	40	85.56	13.7	12.7	StemPro	HPSI0813i-aizi_3
FD_aizi_3_PIC_6	PIC_6	Female	27983	Mod_SmartSeq2	HPSI0813i-aizi_3	10/04/2018	21	24	14/05/2018	26	34	18/05/2018	27/06/2018	1	40	85.56	13.7	12.7	StemPro	HPSI0813i-aizi_3
FD_aizi_3_Prec_D0	Prec_D0	Female	27983	Mod_SmartSeq2	HPSI0813i-aizi_3	10/04/2018	21	24	14/05/2018	26	34	18/05/2018	27/06/2018	1	40	85.56	13.7	12.7	StemPro	HPSI0813i-aizi_3
FD_aizi_3_Prec_D2	Prec_D2	Female	27983	Mod_SmartSeq2	HPSI0813i-aizi_3	10/04/2018	21	24	14/05/2018	26	34	18/05/2018	27/06/2018	1	40	85.56	13.7	12.7	StemPro	HPSI0813i-aizi_3
FD_aizi_3_R848_24	R848_24	Female	27983	Mod_SmartSeq2	HPSI0813i-aizi_3	10/04/2018	21	24	14/05/2018	26	34	18/05/2018	27/06/2018	1	40	85.56	13.7	12.7	StemPro	HPSI0813i-aizi_3
FD_aizi_3_R848_6	R848_6	Female	27983	Mod_SmartSeq2	HPSI0813i-aizi_3	10/04/2018	21	24	14/05/2018	26	34	18/05/2018	27/06/2018	1	40	85.56	13.7	12.7	StemPro	HPSI0813i-aizi_3
FD_aizi_3_sLPS_24	sLPS_24	Female	27983	Mod_SmartSeq2	HPSI0813i-aizi_3	10/04/2018	21	24	14/05/2018	26	34	18/05/2018	27/06/2018	1	40	85.56	13.7	12.7	StemPro	HPSI0813i-aizi_3
FD_aizi_3_sLPS_6	sLPS_6	Female	27983	Mod_SmartSeq2	HPSI0813i-aizi_3	10/04/2018	21	24	14/05/2018	26	34	18/05/2018	27/06/2018	1	40	85.56	13.7	12.7	StemPro	HPSI0813i-aizi_3
FD_aowh_2_CIL_24	CIL_24	Female	26580	Mod_SmartSeq2	HPSI0715i-aowh_2	12/07/2017	12	15	21/08/2017	17	39.3549	25/08/2017	11/10/2017	1	47	86.7	17.8	13.7	X-ViVo 15	HPSI0715i-aowh_2
FD_aowh_2_CIL_6	CIL_6	Female	26580	Mod_SmartSeq2	HPSI0715i-aowh_2	12/07/2017	12	15	21/08/2017	17	39.3549	25/08/2017	11/10/2017	1	47	86.7	17.8	13.7	X-ViVo 15	HPSI0715i-aowh_2
FD_aowh_2_Ctrl_24	Ctrl_24	Female	26580	Mod_SmartSeq2	HPSI0715i-aowh_2	12/07/2017	12	15	21/08/2017	17	39.3549	25/08/2017	11/10/2017	1	47	86.7	17.8	13.7	X-ViVo 15	HPSI0715i-aowh_2
FD_aowh_2_Ctrl_6	Ctrl_6	Female	26580	Mod_SmartSeq2	HPSI0715i-aowh_2	12/07/2017	12	15	21/08/2017	17	39.3549	25/08/2017	11/10/2017	1	47	86.7	17.8	13.7	X-ViVo 15	HPSI0715i-aowh_2
FD_aowh_2_IFNB_24	IFNB_24	Female	26580	Mod_SmartSeq2	HPSI0715i-aowh_2	12/07/2017	12	15	21/08/2017	17	39.3549	25/08/2017	11/10/2017	1	47	86.7	17.8	13.7	X-ViVo 15	HPSI0715i-aowh_2
FD_aowh_2_IFNB_6	IFNB_6	Female	26580	Mod_SmartSeq2	HPSI0715i-aowh_2	12/07/2017	12	15	21/08/2017	17	39.3549	25/08/2017	11/10/2017	1	47	86.7	17.8	13.7	X-ViVo 15	HPSI0715i-aowh_2
FD_aowh_2_IFNG_24	IFNG_24	Female	26580	Mod_SmartSeq2	HPSI0715i-aowh_2	12/07/2017	12	15	21/08/2017	17	39.3549	25/08/2017	11/10/2017	1	47	86.7	17.8	13.7	X-ViVo 15	HPSI0715i-aowh_2
FD_aowh_2_IFNG_6	IFNG_6	Female	26580	Mod_SmartSeq2	HPSI0715i-aowh_2	12/07/2017	12	15	21/08/2017	17	39.3549	25/08/2017	11/10/2017	1	47	86.7	17.8	13.7	X-ViVo 15	HPSI0715i-aowh_2
FD_aowh_2_IL4_24	IL4_24	Female	26580	Mod_SmartSeq2	HPSI0715i-aowh_2	12/07/2017	12	15	21/08/2017	17	39.3549	25/08/2017	11/10/2017	1	47	86.7	17.8	13.7	X-ViVo 15	HPSI0715i-aowh_2
FD_aowh_2_IL4_6	IL4_6	Female	26580	Mod_SmartSeq2	HPSI0715i-aowh_2	12/07/2017	12	15	21/08/2017	17	39.3549	25/08/2017	11/10/2017	1	47	86.7	17.8	13.7	X-ViVo 15	HPSI0715i-aowh_2
FD_aowh_2_LIL10_24	LIL10_24	Female	26580	Mod_SmartSeq2	HPSI0715i-aowh_2	12/07/2017	12	15	21/08/2017	17	39.3549	25/08/2017	11/10/2017	1	47	86.7	17.8	13.7	X-ViVo 15	HPSI0715i-aowh_2
FD_aowh_2_LIL10_6	LIL10_6	Female	26580	Mod_SmartSeq2	HPSI0715i-aowh_2	12/07/2017	12	15	21/08/2017	17	39.3549	25/08/2017	11/10/2017	1	47	86.7	17.8	13.7	X-ViVo 15	HPSI0715i-aowh_2
FD_aowh_2_MBP_24	MBP_24	Female	26580	Mod_SmartSeq2	HPSI0715i-aowh_2	12/07/2017	12	15	21/08/2017	17	39.3549	25/08/2017	11/10/2017	1	47	86.7	17.8	13.7	X-ViVo 15	HPSI0715i-aowh_2
FD_aowh_2_P3C_24	P3C_24	Female	26580	Mod_SmartSeq2	HPSI0715i-aowh_2	12/07/2017	12	15	21/08/2017	17	39.3549	25/08/2017	11/10/2017	1	47	86.7	17.8	13.7	X-ViVo 15	HPSI0715i-aowh_2
FD_aowh_2_P3C_6	P3C_6	Female	26580	Mod_SmartSeq2	HPSI0715i-aowh_2	12/07/2017	12	15	21/08/2017	17	39.3549	25/08/2017	11/10/2017	1	47	86.7	17.8	13.7	X-ViVo 15	HPSI0715i-aowh_2
FD_aowh_2_PIC_24	PIC_24	Female	26580	Mod_SmartSeq2	HPSI0715i-aowh_2	12/07/2017	12	15	21/08/2017	17	39.3549	25/08/2017	11/10/2017	1	47	86.7	17.8	13.7	X-ViVo 15	HPSI0715i-aowh_2
FD_aowh_2_PIC_6	PIC_6	Female	26580	Mod_SmartSeq2	HPSI0715i-aowh_2	12/07/2017	12	15	21/08/2017	17	39.3549	25/08/2017	11/10/2017	1	47	86.7	17.8	13.7	X-ViVo 15	HPSI0715i-aowh_2
FD_aowh_2_Prec_D0	Prec_D0	Female	26580	Mod_SmartSeq2	HPSI0715i-aowh_2	12/07/2017	12	15	21/08/2017	17	39.3549	25/08/2017	11/10/2017	1	47	86.7	17.8	13.7	X-ViVo 15	HPSI0715i-aowh_2
FD_aowh_2_Prec_D2	Prec_D2	Female	26580	Mod_SmartSeq2	HPSI0715i-aowh_2	12/07/2017	12	15	21/08/2017	17	39.3549	25/08/2017	11/10/2017	1	47	86.7	17.8	13.7	X-ViVo 15	HPSI0715i-aowh_2
FD_aowh_2_R848_24	R848_24	Female	26580	Mod_SmartSeq2	HPSI0715i-aowh_2	12/07/2017	12	15	21/08/2017	17	39.3549	25/08/2017	11/10/2017	1	47	86.7	17.8	13.7	X-ViVo 15	HPSI0715i-aowh_2
FD_aowh_2_R848_6	R848_6	Female	26580	Mod_SmartSeq2	HPSI0715i-aowh_2	12/07/2017	12	15	21/08/2017	17	39.3549	25/08/2017	11/10/2017	1	47	86.7	17.8	13.7	X-ViVo 15	HPSI0715i-aowh_2
FD_aowh_2_sLPS_24	sLPS_24	Female	26580	Mod_SmartSeq2	HPSI0715i-aowh_2	12/07/2017	12	15	21/08/2017	17	39.3549	25/08/2017	11/10/2017	1	47	86.7	17.8	13.7	X-ViVo 15	HPSI0715i-aowh_2
FD_aowh_2_sLPS_6	sLPS_6	Female	26580	Mod_SmartSeq2	HPSI0715i-aowh_2	12/07/2017	12	15	21/08/2017	17	39.3549	25/08/2017	11/10/2017	1	47	86.7	17.8	13.7	X-ViVo 15	HPSI0715i-aowh_2
FD_aoxv_1_CIL_24	CIL_24	Female	27513	NEB	HPSI0115i-aoxv_1	24/04/2017	9	12	03/05/2018	14	373.384	09/05/2018	20/06/2018	2	42	90.74	14.1	12.8	StemPro	HPSI0115i-aoxv_1
FD_aoxv_1_CIL_6	CIL_6	Female	27513	NEB	HPSI0115i-aoxv_1	24/04/2017	9	12	03/05/2018	14	373.384	09/05/2018	20/06/2018	2	42	90.74	14.1	12.8	StemPro	HPSI0115i-aoxv_1
FD_aoxv_1_Ctrl_24	Ctrl_24	Female	27513	NEB	HPSI0115i-aoxv_1	24/04/2017	9	12	03/05/2018	14	373.384	09/05/2018	20/06/2018	2	42	90.74	14.1	12.8	StemPro	HPSI0115i-aoxv_1
FD_aoxv_1_Ctrl_6	Ctrl_6	Female	27513	NEB	HPSI0115i-aoxv_1	24/04/2017	9	12	03/05/2018	14	373.384	09/05/2018	20/06/2018	2	42	90.74	14.1	12.8	StemPro	HPSI0115i-aoxv_1
FD_aoxv_1_IFNB_24	IFNB_24	Female	27513	NEB	HPSI0115i-aoxv_1	24/04/2017	9	12	03/05/2018	14	373.384	09/05/2018	20/06/2018	2	42	90.74	14.1	12.8	StemPro	HPSI0115i-aoxv_1
FD_aoxv_1_IFNB_6	IFNB_6	Female	27513	NEB	HPSI0115i-aoxv_1	24/04/2017	9	12	03/05/2018	14	373.384	09/05/2018	20/06/2018	2	42	90.74	14.1	12.8	StemPro	HPSI0115i-aoxv_1
FD_aoxv_1_IFNG_24	IFNG_24	Female	27513	NEB	HPSI0115i-aoxv_1	24/04/2017	9	12	03/05/2018	14	373.384	09/05/2018	20/06/2018	2	42	90.74	14.1	12.8	StemPro	HPSI0115i-aoxv_1
FD_aoxv_1_IFNG_6	IFNG_6	Female	27513	NEB	HPSI0115i-aoxv_1	24/04/2017	9	12	03/05/2018	14	373.384	09/05/2018	20/06/2018	2	42	90.74	14.1	12.8	StemPro	HPSI0115i-aoxv_1
FD_aoxv_1_IL4_24	IL4_24	Female	27513	NEB	HPSI0115i-aoxv_1	24/04/2017	9	12	03/05/2018	14	373.384	09/05/2018	20/06/2018	2	42	90.74	14.1	12.8	StemPro	HPSI0115i-aoxv_1
FD_aoxv_1_IL4_6	IL4_6	Female	27513	NEB	HPSI0115i-aoxv_1	24/04/2017	9	12	03/05/2018	14	373.384	09/05/2018	20/06/2018	2	42	90.74	14.1	12.8	StemPro	HPSI0115i-aoxv_1
FD_aoxv_1_LIL10_24	LIL10_24	Female	27513	NEB	HPSI0115i-aoxv_1	24/04/2017	9	12	03/05/2018	14	373.384	09/05/2018	20/06/2018	2	42	90.74	14.1	12.8	StemPro	HPSI0115i-aoxv_1
FD_aoxv_1_LIL10_6	LIL10_6	Female	27513	NEB	HPSI0115i-aoxv_1	24/04/2017	9	12	03/05/2018	14	373.384	09/05/2018	20/06/2018	2	42	90.74	14.1	12.8	StemPro	HPSI0115i-aoxv_1
FD_aoxv_1_MBP_24	MBP_24	Female	27513	NEB	HPSI0115i-aoxv_1	24/04/2017	9	12	03/05/2018	14	373.384	09/05/2018	20/06/2018	2	42	90.74	14.1	12.8	StemPro	HPSI0115i-aoxv_1
FD_aoxv_1_MBP_6	MBP_6	Female	27513	NEB	HPSI0115i-aoxv_1	24/04/2017	9	12	03/05/2018	14	373.384	09/05/2018	20/06/2018	2	42	90.74	14.1	12.8	StemPro	HPSI0115i-aoxv_1
FD_aoxv_1_P3C_24	P3C_24	Female	27513	NEB	HPSI0115i-aoxv_1	24/04/2017	9	12	03/05/2018	14	373.384	09/05/2018	20/06/2018	2	42	90.74	14.1	12.8	StemPro	HPSI0115i-aoxv_1
FD_aoxv_1_P3C_6	P3C_6	Female	27513	NEB	HPSI0115i-aoxv_1	24/04/2017	9	12	03/05/2018	14	373.384	09/05/2018	20/06/2018	2	42	90.74	14.1	12.8	StemPro	HPSI0115i-aoxv_1
FD_aoxv_1_PIC_24	PIC_24	Female	27513	NEB	HPSI0115i-aoxv_1	24/04/2017	9	12	03/05/2018	14	373.384	09/05/2018	20/06/2018	2	42	90.74	14.1	12.8	StemPro	HPSI0115i-aoxv_1
FD_aoxv_1_PIC_6	PIC_6	Female	27513	NEB	HPSI0115i-aoxv_1	24/04/2017	9	12	03/05/2018	14	373.384	09/05/2018	20/06/2018	2	42	90.74	14.1	12.8	StemPro	HPSI0115i-aoxv_1
FD_aoxv_1_Prec_D0	Prec_D0	Female	27513	NEB	HPSI0115i-aoxv_1	24/04/2017	9	12	03/05/2018	14	373.384	09/05/2018	20/06/2018	2	42	90.74	14.1	12.8	StemPro	HPSI0115i-aoxv_1
FD_aoxv_1_Prec_D2	Prec_D2	Female	27513	NEB	HPSI0115i-aoxv_1	24/04/2017	9	12	03/05/2018	14	373.384	09/05/2018	20/06/2018	2	42	90.74	14.1	12.8	StemPro	HPSI0115i-aoxv_1
FD_aoxv_1_R848_6	R848_6	Female	27513	NEB	HPSI0115i-aoxv_1	24/04/2017	9	12	03/05/2018	14	373.384	09/05/2018	20/06/2018	2	42	90.74	14.1	12.8	StemPro	HPSI0115i-aoxv_1
FD_aoxv_1_sLPS_24	sLPS_24	Female	27513	NEB	HPSI0115i-aoxv_1	24/04/2017	9	12	03/05/2018	14	373.384	09/05/2018	20/06/2018	2	42	90.74	14.1	12.8	StemPro	HPSI0115i-aoxv_1
FD_aoxv_1_sLPS_6	sLPS_6	Female	27513	NEB	HPSI0115i-aoxv_1	24/04/2017	9	12	03/05/2018	14	373.384	09/05/2018	20/06/2018	2	42	90.74	14.1	12.8	StemPro	HPSI0115i-aoxv_1
FD_auim_2_Ctrl_24	Ctrl_24	Female	28853	NEB	HPSI0613i-auim_2	01/06/2018	32	FD iPSC	18/06/2018	FD iPSC	17	22/06/2018	01/08/2018	1	40	93.26	16.3	13	StemPro	HPSI0613i-auim_2
FD_auim_2_Ctrl_6	Ctrl_6	Female	28853	NEB	HPSI0613i-auim_2	01/06/2018	32	FD iPSC	18/06/2018	FD iPSC	17	22/06/2018	01/08/2018	1	40	93.26	16.3	13	StemPro	HPSI0613i-auim_2
FD_auim_2_IFNB_24	IFNB_24	Female	28853	NEB	HPSI0613i-auim_2	01/06/2018	32	FD iPSC	18/06/2018	FD iPSC	17	22/06/2018	01/08/2018	1	40	93.26	16.3	13	StemPro	HPSI0613i-auim_2
FD_auim_2_IFNG_24	IFNG_24	Female	28853	NEB	HPSI0613i-auim_2	01/06/2018	32	FD iPSC	18/06/2018	FD iPSC	17	22/06/2018	01/08/2018	1	40	93.26	16.3	13	StemPro	HPSI0613i-auim_2
FD_auim_2_IL4_24	IL4_24	Female	28853	NEB	HPSI0613i-auim_2	01/06/2018	32	FD iPSC	18/06/2018	FD iPSC	17	22/06/2018	01/08/2018	1	40	93.26	16.3	13	StemPro	HPSI0613i-auim_2
FD_auim_2_IL4_6	IL4_6	Female	28853	NEB	HPSI0613i-auim_2	01/06/2018	32	FD iPSC	18/06/2018	FD iPSC	17	22/06/2018	01/08/2018	1	40	93.26	16.3	13	StemPro	HPSI0613i-auim_2
FD_auim_2_LIL10_24	LIL10_24	Female	28853	NEB	HPSI0613i-auim_2	01/06/2018	32	FD iPSC	18/06/2018	FD iPSC	17	22/06/2018	01/08/2018	1	40	93.26	16.3	13	StemPro	HPSI0613i-auim_2
FD_auim_2_LIL10_6	LIL10_6	Female	28853	NEB	HPSI0613i-auim_2	01/06/2018	32	FD iPSC	18/06/2018	FD iPSC	17	22/06/2018	01/08/2018	1	40	93.26	16.3	13	StemPro	HPSI0613i-auim_2
FD_auim_2_MBP_6	MBP_6	Female	28853	NEB	HPSI0613i-auim_2	01/06/2018	32	FD iPSC	18/06/2018	FD iPSC	17	22/06/2018	01/08/2018	1	40	93.26	16.3	13	StemPro	HPSI0613i-auim_2
FD_auim_2_P3C_24	P3C_24	Female	28853	NEB	HPSI0613i-auim_2	01/06/2018	32	FD iPSC	18/06/2018	FD iPSC	17	22/06/2018	01/08/2018	1	40	93.26	16.3	13	StemPro	HPSI0613i-auim_2
FD_auim_2_PIC_24	PIC_24	Female	28853	NEB	HPSI0613i-auim_2	01/06/2018	32	FD iPSC	18/06/2018	FD iPSC	17	22/06/2018	01/08/2018	1	40	93.26	16.3	13	StemPro	HPSI0613i-auim_2
FD_auim_2_PIC_6	PIC_6	Female	28853	NEB	HPSI0613i-auim_2	01/06/2018	32	FD iPSC	18/06/2018	FD iPSC	17	22/06/2018	01/08/2018	1	40	93.26	16.3	13	StemPro	HPSI0613i-auim_2
FD_auim_2_Prec_D0	Prec_D0	Female	28853	NEB	HPSI0613i-auim_2	01/06/2018	32	FD iPSC	18/06/2018	FD iPSC	17	22/06/2018	01/08/2018	1	40	93.26	16.3	13	StemPro	HPSI0613i-auim_2
FD_auim_2_Prec_D2	Prec_D2	Female	28853	NEB	HPSI0613i-auim_2	01/06/2018	32	FD iPSC	18/06/2018	FD iPSC	17	22/06/2018	01/08/2018	1	40	93.26	16.3	13	StemPro	HPSI0613i-auim_2
FD_auim_2_R848_24	R848_24	Female	28853	NEB	HPSI0613i-auim_2	01/06/2018	32	FD iPSC	18/06/2018	FD iPSC	17	22/06/2018	01/08/2018	1	40	93.26	16.3	13	StemPro	HPSI0613i-auim_2
FD_auim_2_R848_6	R848_6	Female	28853	NEB	HPSI0613i-auim_2	01/06/2018	32	FD iPSC	18/06/2018	FD iPSC	17	22/06/2018	01/08/2018	1	40	93.26	16.3	13	StemPro	HPSI0613i-auim_2
FD_auim_2_sLPS_24	sLPS_24	Female	28853	NEB	HPSI0613i-auim_2	01/06/2018	32	FD iPSC	18/06/2018	FD iPSC	17	22/06/2018	01/08/2018	1	40	93.26	16.3	13	StemPro	HPSI0613i-auim_2
FD_babk_2_CIL_24	CIL_24	Female	30281	Mod_SmartSeq2	HPSI1213i-babk_2	13/08/2018	29	n/a	04/09/2018	n/a	22	09/09/2018	09/10/2018	1	30	84.21	14.9	8.3	StemPro	HPSI1213i-babk_2
FD_babk_2_CIL_6	CIL_6	Female	30281	Mod_SmartSeq2	HPSI1213i-babk_2	13/08/2018	29	n/a	04/09/2018	n/a	22	09/09/2018	09/10/2018	1	30	84.21	14.9	8.3	StemPro	HPSI1213i-babk_2
FD_babk_2_Ctrl_24	Ctrl_24	Female	30281	Mod_SmartSeq2	HPSI1213i-babk_2	13/08/2018	29	n/a	04/09/2018	n/a	22	09/09/2018	09/10/2018	1	30	84.21	14.9	8.3	StemPro	HPSI1213i-babk_2
FD_babk_2_Ctrl_6	Ctrl_6	Female	30281	Mod_SmartSeq2	HPSI1213i-babk_2	13/08/2018	29	n/a	04/09/2018	n/a	22	09/09/2018	09/10/2018	1	30	84.21	14.9	8.3	StemPro	HPSI1213i-babk_2
FD_babk_2_IFNB_24	IFNB_24	Female	30281	Mod_SmartSeq2	HPSI1213i-babk_2	13/08/2018	29	n/a	04/09/2018	n/a	22	09/09/2018	09/10/2018	1	30	84.21	14.9	8.3	StemPro	HPSI1213i-babk_2
FD_babk_2_IFNB_6	IFNB_6	Female	30281	Mod_SmartSeq2	HPSI1213i-babk_2	13/08/2018	29	n/a	04/09/2018	n/a	22	09/09/2018	09/10/2018	1	30	84.21	14.9	8.3	StemPro	HPSI1213i-babk_2
FD_babk_2_IFNG_24	IFNG_24	Female	30281	Mod_SmartSeq2	HPSI1213i-babk_2	13/08/2018	29	n/a	04/09/2018	n/a	22	09/09/2018	09/10/2018	1	30	84.21	14.9	8.3	StemPro	HPSI1213i-babk_2
FD_babk_2_IFNG_6	IFNG_6	Female	30281	Mod_SmartSeq2	HPSI1213i-babk_2	13/08/2018	29	n/a	04/09/2018	n/a	22	09/09/2018	09/10/2018	1	30	84.21	14.9	8.3	StemPro	HPSI1213i-babk_2
FD_babk_2_IL4_24	IL4_24	Female	30281	Mod_SmartSeq2	HPSI1213i-babk_2	13/08/2018	29	n/a	04/09/2018	n/a	22	09/09/2018	09/10/2018	1	30	84.21	14.9	8.3	StemPro	HPSI1213i-babk_2
FD_babk_2_IL4_6	IL4_6	Female	30281	Mod_SmartSeq2	HPSI1213i-babk_2	13/08/2018	29	n/a	04/09/2018	n/a	22	09/09/2018	09/10/2018	1	30	84.21	14.9	8.3	StemPro	HPSI1213i-babk_2
FD_babk_2_LIL10_24	LIL10_24	Female	30281	Mod_SmartSeq2	HPSI1213i-babk_2	13/08/2018	29	n/a	04/09/2018	n/a	22	09/09/2018	09/10/2018	1	30	84.21	14.9	8.3	StemPro	HPSI1213i-babk_2
FD_babk_2_LIL10_6	LIL10_6	Female	30281	Mod_SmartSeq2	HPSI1213i-babk_2	13/08/2018	29	n/a	04/09/2018	n/a	22	09/09/2018	09/10/2018	1	30	84.21	14.9	8.3	StemPro	HPSI1213i-babk_2
FD_babk_2_MBP_24	MBP_24	Female	30281	Mod_SmartSeq2	HPSI1213i-babk_2	13/08/2018	29	n/a	04/09/2018	n/a	22	09/09/2018	09/10/2018	1	30	84.21	14.9	8.3	StemPro	HPSI1213i-babk_2
FD_babk_2_MBP_6	MBP_6	Female	30281	Mod_SmartSeq2	HPSI1213i-babk_2	13/08/2018	29	n/a	04/09/2018	n/a	22	09/09/2018	09/10/2018	1	30	84.21	14.9	8.3	StemPro	HPSI1213i-babk_2
FD_babk_2_P3C_24	P3C_24	Female	30281	Mod_SmartSeq2	HPSI1213i-babk_2	13/08/2018	29	n/a	04/09/2018	n/a	22	09/09/2018	09/10/2018	1	30	84.21	14.9	8.3	StemPro	HPSI1213i-babk_2
FD_babk_2_P3C_6	P3C_6	Female	30281	Mod_SmartSeq2	HPSI1213i-babk_2	13/08/2018	29	n/a	04/09/2018	n/a	22	09/09/2018	09/10/2018	1	30	84.21	14.9	8.3	StemPro	HPSI1213i-babk_2
FD_babk_2_PIC_24	PIC_24	Female	30281	Mod_SmartSeq2	HPSI1213i-babk_2	13/08/2018	29	n/a	04/09/2018	n/a	22	09/09/2018	09/10/2018	1	30	84.21	14.9	8.3	StemPro	HPSI1213i-babk_2
FD_babk_2_PIC_6	PIC_6	Female	30281	Mod_SmartSeq2	HPSI1213i-babk_2	13/08/2018	29	n/a	04/09/2018	n/a	22	09/09/2018	09/10/2018	1	30	84.21	14.9	8.3	StemPro	HPSI1213i-babk_2
FD_babk_2_Prec_D0	Prec_D0	Female	30281	Mod_SmartSeq2	HPSI1213i-babk_2	13/08/2018	29	n/a	04/09/2018	n/a	22	09/09/2018	09/10/2018	1	30	84.21	14.9	8.3	StemPro	HPSI1213i-babk_2
FD_babk_2_Prec_D2	Prec_D2	Female	30281	Mod_SmartSeq2	HPSI1213i-babk_2	13/08/2018	29	n/a	04/09/2018	n/a	22	09/09/2018	09/10/2018	1	30	84.21	14.9	8.3	StemPro	HPSI1213i-babk_2
FD_babk_2_R848_24	R848_24	Female	30281	Mod_SmartSeq2	HPSI1213i-babk_2	13/08/2018	29	n/a	04/09/2018	n/a	22	09/09/2018	09/10/2018	1	30	84.21	14.9	8.3	StemPro	HPSI1213i-babk_2
FD_babk_2_R848_6	R848_6	Female	30281	Mod_SmartSeq2	HPSI1213i-babk_2	13/08/2018	29	n/a	04/09/2018	n/a	22	09/09/2018	09/10/2018	1	30	84.21	14.9	8.3	StemPro	HPSI1213i-babk_2
FD_babk_2_sLPS_24	sLPS_24	Female	30281	Mod_SmartSeq2	HPSI1213i-babk_2	13/08/2018	29	n/a	04/09/2018	n/a	22	09/09/2018	09/10/2018	1	30	84.21	14.9	8.3	StemPro	HPSI1213i-babk_2
FD_babk_2_sLPS_6	sLPS_6	Female	30281	Mod_SmartSeq2	HPSI1213i-babk_2	13/08/2018	29	n/a	04/09/2018	n/a	22	09/09/2018	09/10/2018	1	30	84.21	14.9	8.3	StemPro	HPSI1213i-babk_2
FD_bawa_1_CIL_24	CIL_24	Female	27925	Mod_SmartSeq2	HPSI0613i-bawa_1	10/04/2018	27	30	14/05/2018	32	34	18/05/2018	03/07/2018	1	46	86.36	15.7	9.9	StemPro	HPSI0613i-bawa_1
FD_bawa_1_CIL_6	CIL_6	Female	27925	Mod_SmartSeq2	HPSI0613i-bawa_1	10/04/2018	27	30	14/05/2018	32	34	18/05/2018	03/07/2018	1	46	86.36	15.7	9.9	StemPro	HPSI0613i-bawa_1
FD_bawa_1_Ctrl_24	Ctrl_24	Female	27925	Mod_SmartSeq2	HPSI0613i-bawa_1	10/04/2018	27	30	14/05/2018	32	34	18/05/2018	03/07/2018	1	46	86.36	15.7	9.9	StemPro	HPSI0613i-bawa_1
FD_bawa_1_Ctrl_6	Ctrl_6	Female	27925	Mod_SmartSeq2	HPSI0613i-bawa_1	10/04/2018	27	30	14/05/2018	32	34	18/05/2018	03/07/2018	1	46	86.36	15.7	9.9	StemPro	HPSI0613i-bawa_1
FD_bawa_1_IFNB_24	IFNB_24	Female	27925	Mod_SmartSeq2	HPSI0613i-bawa_1	10/04/2018	27	30	14/05/2018	32	34	18/05/2018	03/07/2018	1	46	86.36	15.7	9.9	StemPro	HPSI0613i-bawa_1
FD_bawa_1_IFNB_6	IFNB_6	Female	27925	Mod_SmartSeq2	HPSI0613i-bawa_1	10/04/2018	27	30	14/05/2018	32	34	18/05/2018	03/07/2018	1	46	86.36	15.7	9.9	StemPro	HPSI0613i-bawa_1
FD_bawa_1_IFNG_24	IFNG_24	Female	27925	Mod_SmartSeq2	HPSI0613i-bawa_1	10/04/2018	27	30	14/05/2018	32	34	18/05/2018	03/07/2018	1	46	86.36	15.7	9.9	StemPro	HPSI0613i-bawa_1
FD_bawa_1_IFNG_6	IFNG_6	Female	27925	Mod_SmartSeq2	HPSI0613i-bawa_1	10/04/2018	27	30	14/05/2018	32	34	18/05/2018	03/07/2018	1	46	86.36	15.7	9.9	StemPro	HPSI0613i-bawa_1
FD_bawa_1_IL4_24	IL4_24	Female	27925	Mod_SmartSeq2	HPSI0613i-bawa_1	10/04/2018	27	30	14/05/2018	32	34	18/05/2018	03/07/2018	1	46	86.36	15.7	9.9	StemPro	HPSI0613i-bawa_1
FD_bawa_1_IL4_6	IL4_6	Female	27925	Mod_SmartSeq2	HPSI0613i-bawa_1	10/04/2018	27	30	14/05/2018	32	34	18/05/2018	03/07/2018	1	46	86.36	15.7	9.9	StemPro	HPSI0613i-bawa_1
FD_bawa_1_LIL10_24	LIL10_24	Female	27925	Mod_SmartSeq2	HPSI0613i-bawa_1	10/04/2018	27	30	14/05/2018	32	34	18/05/2018	03/07/2018	1	46	86.36	15.7	9.9	StemPro	HPSI0613i-bawa_1
FD_bawa_1_LIL10_6	LIL10_6	Female	27925	Mod_SmartSeq2	HPSI0613i-bawa_1	10/04/2018	27	30	14/05/2018	32	34	18/05/2018	03/07/2018	1	46	86.36	15.7	9.9	StemPro	HPSI0613i-bawa_1
FD_bawa_1_MBP_24	MBP_24	Female	27925	Mod_SmartSeq2	HPSI0613i-bawa_1	10/04/2018	27	30	14/05/2018	32	34	18/05/2018	03/07/2018	1	46	86.36	15.7	9.9	StemPro	HPSI0613i-bawa_1
FD_bawa_1_MBP_6	MBP_6	Female	27925	Mod_SmartSeq2	HPSI0613i-bawa_1	10/04/2018	27	30	14/05/2018	32	34	18/05/2018	03/07/2018	1	46	86.36	15.7	9.9	StemPro	HPSI0613i-bawa_1
FD_bawa_1_P3C_24	P3C_24	Female	27925	Mod_SmartSeq2	HPSI0613i-bawa_1	10/04/2018	27	30	14/05/2018	32	34	18/05/2018	03/07/2018	1	46	86.36	15.7	9.9	StemPro	HPSI0613i-bawa_1
FD_bawa_1_P3C_6	P3C_6	Female	27925	Mod_SmartSeq2	HPSI0613i-bawa_1	10/04/2018	27	30	14/05/2018	32	34	18/05/2018	03/07/2018	1	46	86.36	15.7	9.9	StemPro	HPSI0613i-bawa_1
FD_bawa_1_PIC_24	PIC_24	Female	27925	Mod_SmartSeq2	HPSI0613i-bawa_1	10/04/2018	27	30	14/05/2018	32	34	18/05/2018	03/07/2018	1	46	86.36	15.7	9.9	StemPro	HPSI0613i-bawa_1
FD_bawa_1_PIC_6	PIC_6	Female	27925	Mod_SmartSeq2	HPSI0613i-bawa_1	10/04/2018	27	30	14/05/2018	32	34	18/05/2018	03/07/2018	1	46	86.36	15.7	9.9	StemPro	HPSI0613i-bawa_1
FD_bawa_1_Prec_D0	Prec_D0	Female	27925	Mod_SmartSeq2	HPSI0613i-bawa_1	10/04/2018	27	30	14/05/2018	32	34	18/05/2018	03/07/2018	1	46	86.36	15.7	9.9	StemPro	HPSI0613i-bawa_1
FD_bawa_1_Prec_D2	Prec_D2	Female	27925	Mod_SmartSeq2	HPSI0613i-bawa_1	10/04/2018	27	30	14/05/2018	32	34	18/05/2018	03/07/2018	1	46	86.36	15.7	9.9	StemPro	HPSI0613i-bawa_1
FD_bawa_1_R848_24	R848_24	Female	27925	Mod_SmartSeq2	HPSI0613i-bawa_1	10/04/2018	27	30	14/05/2018	32	34	18/05/2018	03/07/2018	1	46	86.36	15.7	9.9	StemPro	HPSI0613i-bawa_1
FD_bawa_1_R848_6	R848_6	Female	27925	Mod_SmartSeq2	HPSI0613i-bawa_1	10/04/2018	27	30	14/05/2018	32	34	18/05/2018	03/07/2018	1	46	86.36	15.7	9.9	StemPro	HPSI0613i-bawa_1
FD_bawa_1_sLPS_24	sLPS_24	Female	27925	Mod_SmartSeq2	HPSI0613i-bawa_1	10/04/2018	27	30	14/05/2018	32	34	18/05/2018	03/07/2018	1	46	86.36	15.7	9.9	StemPro	HPSI0613i-bawa_1
FD_bawa_1_sLPS_6	sLPS_6	Female	27925	Mod_SmartSeq2	HPSI0613i-bawa_1	10/04/2018	27	30	14/05/2018	32	34	18/05/2018	03/07/2018	1	46	86.36	15.7	9.9	StemPro	HPSI0613i-bawa_1
FD_bezi_3_CIL_24	CIL_24	Female	24227	Mod_SmartSeq2	HPSI0114i-bezi_3	06/06/2017	30	33	03/07/2017	35	26.4486	07/07/2017	20/09/2017	1	75	98.3	15.7	11.3	X-ViVo 15	HPSI0114i-bezi_3
FD_bezi_3_CIL_6	CIL_6	Female	24227	Mod_SmartSeq2	HPSI0114i-bezi_3	06/06/2017	30	33	03/07/2017	35	26.4486	07/07/2017	20/09/2017	1	75	98.3	15.7	11.3	X-ViVo 15	HPSI0114i-bezi_3
FD_bezi_3_Ctrl_24	Ctrl_24	Female	24227	Mod_SmartSeq2	HPSI0114i-bezi_3	06/06/2017	30	33	03/07/2017	35	26.4486	07/07/2017	20/09/2017	1	75	98.3	15.7	11.3	X-ViVo 15	HPSI0114i-bezi_3
FD_bezi_3_Ctrl_6	Ctrl_6	Female	24227	Mod_SmartSeq2	HPSI0114i-bezi_3	06/06/2017	30	33	03/07/2017	35	26.4486	07/07/2017	20/09/2017	1	75	98.3	15.7	11.3	X-ViVo 15	HPSI0114i-bezi_3
FD_bezi_3_IFNB_24	IFNB_24	Female	24227	Mod_SmartSeq2	HPSI0114i-bezi_3	06/06/2017	30	33	03/07/2017	35	26.4486	07/07/2017	20/09/2017	1	75	98.3	15.7	11.3	X-ViVo 15	HPSI0114i-bezi_3
FD_bezi_3_IFNB_6	IFNB_6	Female	24227	Mod_SmartSeq2	HPSI0114i-bezi_3	06/06/2017	30	33	03/07/2017	35	26.4486	07/07/2017	20/09/2017	1	75	98.3	15.7	11.3	X-ViVo 15	HPSI0114i-bezi_3
FD_bezi_3_IFNG_24	IFNG_24	Female	24227	Mod_SmartSeq2	HPSI0114i-bezi_3	06/06/2017	30	33	03/07/2017	35	26.4486	07/07/2017	20/09/2017	1	75	98.3	15.7	11.3	X-ViVo 15	HPSI0114i-bezi_3
FD_bezi_3_IFNG_6	IFNG_6	Female	24227	Mod_SmartSeq2	HPSI0114i-bezi_3	06/06/2017	30	33	03/07/2017	35	26.4486	07/07/2017	20/09/2017	1	75	98.3	15.7	11.3	X-ViVo 15	HPSI0114i-bezi_3
FD_bezi_3_IL4_24	IL4_24	Female	24227	Mod_SmartSeq2	HPSI0114i-bezi_3	06/06/2017	30	33	03/07/2017	35	26.4486	07/07/2017	20/09/2017	1	75	98.3	15.7	11.3	X-ViVo 15	HPSI0114i-bezi_3
FD_bezi_3_IL4_6	IL4_6	Female	24227	Mod_SmartSeq2	HPSI0114i-bezi_3	06/06/2017	30	33	03/07/2017	35	26.4486	07/07/2017	20/09/2017	1	75	98.3	15.7	11.3	X-ViVo 15	HPSI0114i-bezi_3
FD_bezi_3_LIL10_24	LIL10_24	Female	24227	Mod_SmartSeq2	HPSI0114i-bezi_3	06/06/2017	30	33	03/07/2017	35	26.4486	07/07/2017	20/09/2017	1	75	98.3	15.7	11.3	X-ViVo 15	HPSI0114i-bezi_3
FD_bezi_3_LIL10_6	LIL10_6	Female	24227	Mod_SmartSeq2	HPSI0114i-bezi_3	06/06/2017	30	33	03/07/2017	35	26.4486	07/07/2017	20/09/2017	1	75	98.3	15.7	11.3	X-ViVo 15	HPSI0114i-bezi_3
FD_bezi_3_MBP_24	MBP_24	Female	24227	Mod_SmartSeq2	HPSI0114i-bezi_3	06/06/2017	30	33	03/07/2017	35	26.4486	07/07/2017	20/09/2017	1	75	98.3	15.7	11.3	X-ViVo 15	HPSI0114i-bezi_3
FD_bezi_3_MBP_6	MBP_6	Female	24227	Mod_SmartSeq2	HPSI0114i-bezi_3	06/06/2017	30	33	03/07/2017	35	26.4486	07/07/2017	20/09/2017	1	75	98.3	15.7	11.3	X-ViVo 15	HPSI0114i-bezi_3
FD_bezi_3_P3C_24	P3C_24	Female	24227	Mod_SmartSeq2	HPSI0114i-bezi_3	06/06/2017	30	33	03/07/2017	35	26.4486	07/07/2017	20/09/2017	1	75	98.3	15.7	11.3	X-ViVo 15	HPSI0114i-bezi_3
FD_bezi_3_P3C_6	P3C_6	Female	24227	Mod_SmartSeq2	HPSI0114i-bezi_3	06/06/2017	30	33	03/07/2017	35	26.4486	07/07/2017	20/09/2017	1	75	98.3	15.7	11.3	X-ViVo 15	HPSI0114i-bezi_3
FD_bezi_3_PIC_24	PIC_24	Female	24227	Mod_SmartSeq2	HPSI0114i-bezi_3	06/06/2017	30	33	03/07/2017	35	26.4486	07/07/2017	20/09/2017	1	75	98.3	15.7	11.3	X-ViVo 15	HPSI0114i-bezi_3
FD_bezi_3_PIC_6	PIC_6	Female	24227	Mod_SmartSeq2	HPSI0114i-bezi_3	06/06/2017	30	33	03/07/2017	35	26.4486	07/07/2017	20/09/2017	1	75	98.3	15.7	11.3	X-ViVo 15	HPSI0114i-bezi_3
FD_bezi_3_Prec_D0	Prec_D0	Female	24227	Mod_SmartSeq2	HPSI0114i-bezi_3	06/06/2017	30	33	03/07/2017	35	26.4486	07/07/2017	20/09/2017	1	75	98.3	15.7	11.3	X-ViVo 15	HPSI0114i-bezi_3
FD_bezi_3_Prec_D2	Prec_D2	Female	24227	Mod_SmartSeq2	HPSI0114i-bezi_3	06/06/2017	30	33	03/07/2017	35	26.4486	07/07/2017	20/09/2017	1	75	98.3	15.7	11.3	X-ViVo 15	HPSI0114i-bezi_3
FD_bezi_3_R848_24	R848_24	Female	24227	Mod_SmartSeq2	HPSI0114i-bezi_3	06/06/2017	30	33	03/07/2017	35	26.4486	07/07/2017	20/09/2017	1	75	98.3	15.7	11.3	X-ViVo 15	HPSI0114i-bezi_3
FD_bezi_3_R848_6	R848_6	Female	24227	Mod_SmartSeq2	HPSI0114i-bezi_3	06/06/2017	30	33	03/07/2017	35	26.4486	07/07/2017	20/09/2017	1	75	98.3	15.7	11.3	X-ViVo 15	HPSI0114i-bezi_3
FD_bezi_3_sLPS_24	sLPS_24	Female	24227	Mod_SmartSeq2	HPSI0114i-bezi_3	06/06/2017	30	33	03/07/2017	35	26.4486	07/07/2017	20/09/2017	1	75	98.3	15.7	11.3	X-ViVo 15	HPSI0114i-bezi_3
FD_bezi_3_sLPS_6	sLPS_6	Female	24227	Mod_SmartSeq2	HPSI0114i-bezi_3	06/06/2017	30	33	03/07/2017	35	26.4486	07/07/2017	20/09/2017	1	75	98.3	15.7	11.3	X-ViVo 15	HPSI0114i-bezi_3
FD_bicb_3_Ctrl_24	Ctrl_24	Female	29561	Mod_SmartSeq2	HPSI0513i-bicb_3	18/07/2018	35	38	15/08/2018	40	28	20/08/2018	05/09/2018	1	16	96.77	15.5	10.9	StemPro	HPSI0513i-bicb_3
FD_bicb_3_Ctrl_6	Ctrl_6	Female	29561	Mod_SmartSeq2	HPSI0513i-bicb_3	18/07/2018	35	38	15/08/2018	40	28	20/08/2018	05/09/2018	1	16	96.77	15.5	10.9	StemPro	HPSI0513i-bicb_3
FD_bicb_3_IFNB_24	IFNB_24	Female	29561	Mod_SmartSeq2	HPSI0513i-bicb_3	18/07/2018	35	38	15/08/2018	40	28	20/08/2018	05/09/2018	1	16	96.77	15.5	10.9	StemPro	HPSI0513i-bicb_3
FD_bicb_3_IFNB_6	IFNB_6	Female	29561	Mod_SmartSeq2	HPSI0513i-bicb_3	18/07/2018	35	38	15/08/2018	40	28	20/08/2018	05/09/2018	1	16	96.77	15.5	10.9	StemPro	HPSI0513i-bicb_3
FD_bicb_3_IFNG_24	IFNG_24	Female	29561	Mod_SmartSeq2	HPSI0513i-bicb_3	18/07/2018	35	38	15/08/2018	40	28	20/08/2018	05/09/2018	1	16	96.77	15.5	10.9	StemPro	HPSI0513i-bicb_3
FD_bicb_3_IFNG_6	IFNG_6	Female	29561	Mod_SmartSeq2	HPSI0513i-bicb_3	18/07/2018	35	38	15/08/2018	40	28	20/08/2018	05/09/2018	1	16	96.77	15.5	10.9	StemPro	HPSI0513i-bicb_3
FD_bicb_3_IL4_24	IL4_24	Female	29561	Mod_SmartSeq2	HPSI0513i-bicb_3	18/07/2018	35	38	15/08/2018	40	28	20/08/2018	05/09/2018	1	16	96.77	15.5	10.9	StemPro	HPSI0513i-bicb_3
FD_bicb_3_IL4_6	IL4_6	Female	29561	Mod_SmartSeq2	HPSI0513i-bicb_3	18/07/2018	35	38	15/08/2018	40	28	20/08/2018	05/09/2018	1	16	96.77	15.5	10.9	StemPro	HPSI0513i-bicb_3
FD_bicb_3_LIL10_24	LIL10_24	Female	29561	Mod_SmartSeq2	HPSI0513i-bicb_3	18/07/2018	35	38	15/08/2018	40	28	20/08/2018	05/09/2018	1	16	96.77	15.5	10.9	StemPro	HPSI0513i-bicb_3
FD_bicb_3_LIL10_6	LIL10_6	Female	29561	Mod_SmartSeq2	HPSI0513i-bicb_3	18/07/2018	35	38	15/08/2018	40	28	20/08/2018	05/09/2018	1	16	96.77	15.5	10.9	StemPro	HPSI0513i-bicb_3
FD_bicb_3_MBP_24	MBP_24	Female	29561	Mod_SmartSeq2	HPSI0513i-bicb_3	18/07/2018	35	38	15/08/2018	40	28	20/08/2018	05/09/2018	1	16	96.77	15.5	10.9	StemPro	HPSI0513i-bicb_3
FD_bicb_3_MBP_6	MBP_6	Female	29561	Mod_SmartSeq2	HPSI0513i-bicb_3	18/07/2018	35	38	15/08/2018	40	28	20/08/2018	05/09/2018	1	16	96.77	15.5	10.9	StemPro	HPSI0513i-bicb_3
FD_bicb_3_P3C_24	P3C_24	Female	29561	Mod_SmartSeq2	HPSI0513i-bicb_3	18/07/2018	35	38	15/08/2018	40	28	20/08/2018	05/09/2018	1	16	96.77	15.5	10.9	StemPro	HPSI0513i-bicb_3
FD_bicb_3_P3C_6	P3C_6	Female	29561	Mod_SmartSeq2	HPSI0513i-bicb_3	18/07/2018	35	38	15/08/2018	40	28	20/08/2018	05/09/2018	1	16	96.77	15.5	10.9	StemPro	HPSI0513i-bicb_3
FD_bicb_3_PIC_24	PIC_24	Female	29561	Mod_SmartSeq2	HPSI0513i-bicb_3	18/07/2018	35	38	15/08/2018	40	28	20/08/2018	05/09/2018	1	16	96.77	15.5	10.9	StemPro	HPSI0513i-bicb_3
FD_bicb_3_PIC_6	PIC_6	Female	29561	Mod_SmartSeq2	HPSI0513i-bicb_3	18/07/2018	35	38	15/08/2018	40	28	20/08/2018	05/09/2018	1	16	96.77	15.5	10.9	StemPro	HPSI0513i-bicb_3
FD_bicb_3_Prec_D0	Prec_D0	Female	29561	Mod_SmartSeq2	HPSI0513i-bicb_3	18/07/2018	35	38	15/08/2018	40	28	20/08/2018	05/09/2018	1	16	96.77	15.5	10.9	StemPro	HPSI0513i-bicb_3
FD_bicb_3_Prec_D2	Prec_D2	Female	29561	Mod_SmartSeq2	HPSI0513i-bicb_3	18/07/2018	35	38	15/08/2018	40	28	20/08/2018	05/09/2018	1	16	96.77	15.5	10.9	StemPro	HPSI0513i-bicb_3
FD_bicb_3_R848_24	R848_24	Female	29561	Mod_SmartSeq2	HPSI0513i-bicb_3	18/07/2018	35	38	15/08/2018	40	28	20/08/2018	05/09/2018	1	16	96.77	15.5	10.9	StemPro	HPSI0513i-bicb_3
FD_bicb_3_R848_6	R848_6	Female	29561	Mod_SmartSeq2	HPSI0513i-bicb_3	18/07/2018	35	38	15/08/2018	40	28	20/08/2018	05/09/2018	1	16	96.77	15.5	10.9	StemPro	HPSI0513i-bicb_3
FD_bicb_3_sLPS_24	sLPS_24	Female	29561	Mod_SmartSeq2	HPSI0513i-bicb_3	18/07/2018	35	38	15/08/2018	40	28	20/08/2018	05/09/2018	1	16	96.77	15.5	10.9	StemPro	HPSI0513i-bicb_3
FD_bicb_3_sLPS_6	sLPS_6	Female	29561	Mod_SmartSeq2	HPSI0513i-bicb_3	18/07/2018	35	38	15/08/2018	40	28	20/08/2018	05/09/2018	1	16	96.77	15.5	10.9	StemPro	HPSI0513i-bicb_3
FD_bilx_1_CIL_24	CIL_24	Male	29169	Mod_SmartSeq2	HPSI1014i-bilx_1	25/07/2018	17	n/a	24/08/2018	n/a	30	29/08/2018	28/09/2018	1	30	94.34	15.4	12.6	StemPro	HPSI1014i-bilx_1
FD_bilx_1_CIL_6	CIL_6	Male	29169	Mod_SmartSeq2	HPSI1014i-bilx_1	25/07/2018	17	n/a	24/08/2018	n/a	30	29/08/2018	28/09/2018	1	30	94.34	15.4	12.6	StemPro	HPSI1014i-bilx_1
FD_bilx_1_Ctrl_24	Ctrl_24	Male	29169	Mod_SmartSeq2	HPSI1014i-bilx_1	25/07/2018	17	n/a	24/08/2018	n/a	30	29/08/2018	28/09/2018	1	30	94.34	15.4	12.6	StemPro	HPSI1014i-bilx_1
FD_bilx_1_Ctrl_6	Ctrl_6	Male	29169	Mod_SmartSeq2	HPSI1014i-bilx_1	25/07/2018	17	n/a	24/08/2018	n/a	30	29/08/2018	28/09/2018	1	30	94.34	15.4	12.6	StemPro	HPSI1014i-bilx_1
FD_bilx_1_IFNB_24	IFNB_24	Male	29169	Mod_SmartSeq2	HPSI1014i-bilx_1	25/07/2018	17	n/a	24/08/2018	n/a	30	29/08/2018	28/09/2018	1	30	94.34	15.4	12.6	StemPro	HPSI1014i-bilx_1
FD_bilx_1_IFNB_6	IFNB_6	Male	29169	Mod_SmartSeq2	HPSI1014i-bilx_1	25/07/2018	17	n/a	24/08/2018	n/a	30	29/08/2018	28/09/2018	1	30	94.34	15.4	12.6	StemPro	HPSI1014i-bilx_1
FD_bilx_1_IFNG_24	IFNG_24	Male	29169	Mod_SmartSeq2	HPSI1014i-bilx_1	25/07/2018	17	n/a	24/08/2018	n/a	30	29/08/2018	28/09/2018	1	30	94.34	15.4	12.6	StemPro	HPSI1014i-bilx_1
FD_bilx_1_IFNG_6	IFNG_6	Male	29169	Mod_SmartSeq2	HPSI1014i-bilx_1	25/07/2018	17	n/a	24/08/2018	n/a	30	29/08/2018	28/09/2018	1	30	94.34	15.4	12.6	StemPro	HPSI1014i-bilx_1
FD_bilx_1_IL4_24	IL4_24	Male	29169	Mod_SmartSeq2	HPSI1014i-bilx_1	25/07/2018	17	n/a	24/08/2018	n/a	30	29/08/2018	28/09/2018	1	30	94.34	15.4	12.6	StemPro	HPSI1014i-bilx_1
FD_bilx_1_IL4_6	IL4_6	Male	29169	Mod_SmartSeq2	HPSI1014i-bilx_1	25/07/2018	17	n/a	24/08/2018	n/a	30	29/08/2018	28/09/2018	1	30	94.34	15.4	12.6	StemPro	HPSI1014i-bilx_1
FD_bilx_1_LIL10_24	LIL10_24	Male	29169	Mod_SmartSeq2	HPSI1014i-bilx_1	25/07/2018	17	n/a	24/08/2018	n/a	30	29/08/2018	28/09/2018	1	30	94.34	15.4	12.6	StemPro	HPSI1014i-bilx_1
FD_bilx_1_LIL10_6	LIL10_6	Male	29169	Mod_SmartSeq2	HPSI1014i-bilx_1	25/07/2018	17	n/a	24/08/2018	n/a	30	29/08/2018	28/09/2018	1	30	94.34	15.4	12.6	StemPro	HPSI1014i-bilx_1
FD_bilx_1_MBP_24	MBP_24	Male	29169	Mod_SmartSeq2	HPSI1014i-bilx_1	25/07/2018	17	n/a	24/08/2018	n/a	30	29/08/2018	28/09/2018	1	30	94.34	15.4	12.6	StemPro	HPSI1014i-bilx_1
FD_bilx_1_P3C_24	P3C_24	Male	29169	Mod_SmartSeq2	HPSI1014i-bilx_1	25/07/2018	17	n/a	24/08/2018	n/a	30	29/08/2018	28/09/2018	1	30	94.34	15.4	12.6	StemPro	HPSI1014i-bilx_1
FD_bilx_1_P3C_6	P3C_6	Male	29169	Mod_SmartSeq2	HPSI1014i-bilx_1	25/07/2018	17	n/a	24/08/2018	n/a	30	29/08/2018	28/09/2018	1	30	94.34	15.4	12.6	StemPro	HPSI1014i-bilx_1
FD_bilx_1_PIC_24	PIC_24	Male	29169	Mod_SmartSeq2	HPSI1014i-bilx_1	25/07/2018	17	n/a	24/08/2018	n/a	30	29/08/2018	28/09/2018	1	30	94.34	15.4	12.6	StemPro	HPSI1014i-bilx_1
FD_bilx_1_Prec_D0	Prec_D0	Male	29169	Mod_SmartSeq2	HPSI1014i-bilx_1	25/07/2018	17	n/a	24/08/2018	n/a	30	29/08/2018	28/09/2018	1	30	94.34	15.4	12.6	StemPro	HPSI1014i-bilx_1
FD_bilx_1_Prec_D2	Prec_D2	Male	29169	Mod_SmartSeq2	HPSI1014i-bilx_1	25/07/2018	17	n/a	24/08/2018	n/a	30	29/08/2018	28/09/2018	1	30	94.34	15.4	12.6	StemPro	HPSI1014i-bilx_1
FD_bilx_1_R848_24	R848_24	Male	29169	Mod_SmartSeq2	HPSI1014i-bilx_1	25/07/2018	17	n/a	24/08/2018	n/a	30	29/08/2018	28/09/2018	1	30	94.34	15.4	12.6	StemPro	HPSI1014i-bilx_1
FD_bilx_1_R848_6	R848_6	Male	29169	Mod_SmartSeq2	HPSI1014i-bilx_1	25/07/2018	17	n/a	24/08/2018	n/a	30	29/08/2018	28/09/2018	1	30	94.34	15.4	12.6	StemPro	HPSI1014i-bilx_1
FD_bilx_1_sLPS_24	sLPS_24	Male	29169	Mod_SmartSeq2	HPSI1014i-bilx_1	25/07/2018	17	n/a	24/08/2018	n/a	30	29/08/2018	28/09/2018	1	30	94.34	15.4	12.6	StemPro	HPSI1014i-bilx_1
FD_bilx_1_sLPS_6	sLPS_6	Male	29169	Mod_SmartSeq2	HPSI1014i-bilx_1	25/07/2018	17	n/a	24/08/2018	n/a	30	29/08/2018	28/09/2018	1	30	94.34	15.4	12.6	StemPro	HPSI1014i-bilx_1
FD_bima_1_CIL_24	CIL_24	Male	30740	NEB	HPSI1113i-bima_1	13/08/2018	33	n/a	07/09/2018	n/a	25	12/09/2018	12/10/2018	1	30	87.5	16.5	11.5	StemPro	HPSI1113i-bima_1
FD_bima_1_CIL_6	CIL_6	Male	30740	NEB	HPSI1113i-bima_1	13/08/2018	33	n/a	07/09/2018	n/a	25	12/09/2018	12/10/2018	1	30	87.5	16.5	11.5	StemPro	HPSI1113i-bima_1
FD_bima_1_Ctrl_24	Ctrl_24	Male	30740	NEB	HPSI1113i-bima_1	13/08/2018	33	n/a	07/09/2018	n/a	25	12/09/2018	12/10/2018	1	30	87.5	16.5	11.5	StemPro	HPSI1113i-bima_1
FD_bima_1_Ctrl_6	Ctrl_6	Male	30740	NEB	HPSI1113i-bima_1	13/08/2018	33	n/a	07/09/2018	n/a	25	12/09/2018	12/10/2018	1	30	87.5	16.5	11.5	StemPro	HPSI1113i-bima_1
FD_bima_1_IFNB_24	IFNB_24	Male	30740	NEB	HPSI1113i-bima_1	13/08/2018	33	n/a	07/09/2018	n/a	25	12/09/2018	12/10/2018	1	30	87.5	16.5	11.5	StemPro	HPSI1113i-bima_1
FD_bima_1_IFNB_6	IFNB_6	Male	30740	NEB	HPSI1113i-bima_1	13/08/2018	33	n/a	07/09/2018	n/a	25	12/09/2018	12/10/2018	1	30	87.5	16.5	11.5	StemPro	HPSI1113i-bima_1
FD_bima_1_IFNG_24	IFNG_24	Male	30740	NEB	HPSI1113i-bima_1	13/08/2018	33	n/a	07/09/2018	n/a	25	12/09/2018	12/10/2018	1	30	87.5	16.5	11.5	StemPro	HPSI1113i-bima_1
FD_bima_1_IFNG_6	IFNG_6	Male	30740	NEB	HPSI1113i-bima_1	13/08/2018	33	n/a	07/09/2018	n/a	25	12/09/2018	12/10/2018	1	30	87.5	16.5	11.5	StemPro	HPSI1113i-bima_1
FD_bima_1_IL4_24	IL4_24	Male	30740	NEB	HPSI1113i-bima_1	13/08/2018	33	n/a	07/09/2018	n/a	25	12/09/2018	12/10/2018	1	30	87.5	16.5	11.5	StemPro	HPSI1113i-bima_1
FD_bima_1_IL4_6	IL4_6	Male	30740	NEB	HPSI1113i-bima_1	13/08/2018	33	n/a	07/09/2018	n/a	25	12/09/2018	12/10/2018	1	30	87.5	16.5	11.5	StemPro	HPSI1113i-bima_1
FD_bima_1_LIL10_24	LIL10_24	Male	30740	NEB	HPSI1113i-bima_1	13/08/2018	33	n/a	07/09/2018	n/a	25	12/09/2018	12/10/2018	1	30	87.5	16.5	11.5	StemPro	HPSI1113i-bima_1
FD_bima_1_LIL10_6	LIL10_6	Male	30740	NEB	HPSI1113i-bima_1	13/08/2018	33	n/a	07/09/2018	n/a	25	12/09/2018	12/10/2018	1	30	87.5	16.5	11.5	StemPro	HPSI1113i-bima_1
FD_bima_1_MBP_24	MBP_24	Male	30740	NEB	HPSI1113i-bima_1	13/08/2018	33	n/a	07/09/2018	n/a	25	12/09/2018	12/10/2018	1	30	87.5	16.5	11.5	StemPro	HPSI1113i-bima_1
FD_bima_1_MBP_6	MBP_6	Male	30740	NEB	HPSI1113i-bima_1	13/08/2018	33	n/a	07/09/2018	n/a	25	12/09/2018	12/10/2018	1	30	87.5	16.5	11.5	StemPro	HPSI1113i-bima_1
FD_bima_1_P3C_24	P3C_24	Male	30740	NEB	HPSI1113i-bima_1	13/08/2018	33	n/a	07/09/2018	n/a	25	12/09/2018	12/10/2018	1	30	87.5	16.5	11.5	StemPro	HPSI1113i-bima_1
FD_bima_1_P3C_6	P3C_6	Male	30740	NEB	HPSI1113i-bima_1	13/08/2018	33	n/a	07/09/2018	n/a	25	12/09/2018	12/10/2018	1	30	87.5	16.5	11.5	StemPro	HPSI1113i-bima_1
FD_bima_1_PIC_24	PIC_24	Male	30740	NEB	HPSI1113i-bima_1	13/08/2018	33	n/a	07/09/2018	n/a	25	12/09/2018	12/10/2018	1	30	87.5	16.5	11.5	StemPro	HPSI1113i-bima_1
FD_bima_1_PIC_6	PIC_6	Male	30740	NEB	HPSI1113i-bima_1	13/08/2018	33	n/a	07/09/2018	n/a	25	12/09/2018	12/10/2018	1	30	87.5	16.5	11.5	StemPro	HPSI1113i-bima_1
FD_bima_1_Prec_D0	Prec_D0	Male	30740	NEB	HPSI1113i-bima_1	13/08/2018	33	n/a	07/09/2018	n/a	25	12/09/2018	12/10/2018	1	30	87.5	16.5	11.5	StemPro	HPSI1113i-bima_1
FD_bima_1_Prec_D2	Prec_D2	Male	30740	NEB	HPSI1113i-bima_1	13/08/2018	33	n/a	07/09/2018	n/a	25	12/09/2018	12/10/2018	1	30	87.5	16.5	11.5	StemPro	HPSI1113i-bima_1
FD_bima_1_R848_24	R848_24	Male	30740	NEB	HPSI1113i-bima_1	13/08/2018	33	n/a	07/09/2018	n/a	25	12/09/2018	12/10/2018	1	30	87.5	16.5	11.5	StemPro	HPSI1113i-bima_1
FD_bima_1_R848_6	R848_6	Male	30740	NEB	HPSI1113i-bima_1	13/08/2018	33	n/a	07/09/2018	n/a	25	12/09/2018	12/10/2018	1	30	87.5	16.5	11.5	StemPro	HPSI1113i-bima_1
FD_bima_1_sLPS_24	sLPS_24	Male	30740	NEB	HPSI1113i-bima_1	13/08/2018	33	n/a	07/09/2018	n/a	25	12/09/2018	12/10/2018	1	30	87.5	16.5	11.5	StemPro	HPSI1113i-bima_1
FD_bima_1_sLPS_6	sLPS_6	Male	30740	NEB	HPSI1113i-bima_1	13/08/2018	33	n/a	07/09/2018	n/a	25	12/09/2018	12/10/2018	1	30	87.5	16.5	11.5	StemPro	HPSI1113i-bima_1
FD_bimq_4_CIL_24	CIL_24	Male	26579	Mod_SmartSeq2	HPSI0115i-bimq_4	19/04/2017	10	13	26/09/2017	15	159.283	02/10/2017	18/10/2017	1	16	95.4	16.3	10.5	X-ViVo 15	HPSI0115i-bimq_4
FD_bimq_4_CIL_6	CIL_6	Male	26579	Mod_SmartSeq2	HPSI0115i-bimq_4	19/04/2017	10	13	26/09/2017	15	159.283	02/10/2017	18/10/2017	1	16	95.4	16.3	10.5	X-ViVo 15	HPSI0115i-bimq_4
FD_bimq_4_Ctrl_24	Ctrl_24	Male	26579	Mod_SmartSeq2	HPSI0115i-bimq_4	19/04/2017	10	13	26/09/2017	15	159.283	02/10/2017	18/10/2017	1	16	95.4	16.3	10.5	X-ViVo 15	HPSI0115i-bimq_4
FD_bimq_4_Ctrl_6	Ctrl_6	Male	26579	Mod_SmartSeq2	HPSI0115i-bimq_4	19/04/2017	10	13	26/09/2017	15	159.283	02/10/2017	18/10/2017	1	16	95.4	16.3	10.5	X-ViVo 15	HPSI0115i-bimq_4
FD_bimq_4_IFNB_24	IFNB_24	Male	26579	Mod_SmartSeq2	HPSI0115i-bimq_4	19/04/2017	10	13	26/09/2017	15	159.283	02/10/2017	18/10/2017	1	16	95.4	16.3	10.5	X-ViVo 15	HPSI0115i-bimq_4
FD_bimq_4_IFNB_6	IFNB_6	Male	26579	Mod_SmartSeq2	HPSI0115i-bimq_4	19/04/2017	10	13	26/09/2017	15	159.283	02/10/2017	18/10/2017	1	16	95.4	16.3	10.5	X-ViVo 15	HPSI0115i-bimq_4
FD_bimq_4_IFNG_24	IFNG_24	Male	26579	Mod_SmartSeq2	HPSI0115i-bimq_4	19/04/2017	10	13	26/09/2017	15	159.283	02/10/2017	18/10/2017	1	16	95.4	16.3	10.5	X-ViVo 15	HPSI0115i-bimq_4
FD_bimq_4_IFNG_6	IFNG_6	Male	26579	Mod_SmartSeq2	HPSI0115i-bimq_4	19/04/2017	10	13	26/09/2017	15	159.283	02/10/2017	18/10/2017	1	16	95.4	16.3	10.5	X-ViVo 15	HPSI0115i-bimq_4
FD_bimq_4_IL4_24	IL4_24	Male	26579	Mod_SmartSeq2	HPSI0115i-bimq_4	19/04/2017	10	13	26/09/2017	15	159.283	02/10/2017	18/10/2017	1	16	95.4	16.3	10.5	X-ViVo 15	HPSI0115i-bimq_4
FD_bimq_4_IL4_6	IL4_6	Male	26579	Mod_SmartSeq2	HPSI0115i-bimq_4	19/04/2017	10	13	26/09/2017	15	159.283	02/10/2017	18/10/2017	1	16	95.4	16.3	10.5	X-ViVo 15	HPSI0115i-bimq_4
FD_bimq_4_LIL10_24	LIL10_24	Male	26579	Mod_SmartSeq2	HPSI0115i-bimq_4	19/04/2017	10	13	26/09/2017	15	159.283	02/10/2017	18/10/2017	1	16	95.4	16.3	10.5	X-ViVo 15	HPSI0115i-bimq_4
FD_bimq_4_LIL10_6	LIL10_6	Male	26579	Mod_SmartSeq2	HPSI0115i-bimq_4	19/04/2017	10	13	26/09/2017	15	159.283	02/10/2017	18/10/2017	1	16	95.4	16.3	10.5	X-ViVo 15	HPSI0115i-bimq_4
FD_bimq_4_MBP_24	MBP_24	Male	26579	Mod_SmartSeq2	HPSI0115i-bimq_4	19/04/2017	10	13	26/09/2017	15	159.283	02/10/2017	18/10/2017	1	16	95.4	16.3	10.5	X-ViVo 15	HPSI0115i-bimq_4
FD_bimq_4_MBP_6	MBP_6	Male	26579	Mod_SmartSeq2	HPSI0115i-bimq_4	19/04/2017	10	13	26/09/2017	15	159.283	02/10/2017	18/10/2017	1	16	95.4	16.3	10.5	X-ViVo 15	HPSI0115i-bimq_4
FD_bimq_4_P3C_24	P3C_24	Male	26579	Mod_SmartSeq2	HPSI0115i-bimq_4	19/04/2017	10	13	26/09/2017	15	159.283	02/10/2017	18/10/2017	1	16	95.4	16.3	10.5	X-ViVo 15	HPSI0115i-bimq_4
FD_bimq_4_P3C_6	P3C_6	Male	26579	Mod_SmartSeq2	HPSI0115i-bimq_4	19/04/2017	10	13	26/09/2017	15	159.283	02/10/2017	18/10/2017	1	16	95.4	16.3	10.5	X-ViVo 15	HPSI0115i-bimq_4
FD_bimq_4_PIC_24	PIC_24	Male	26579	Mod_SmartSeq2	HPSI0115i-bimq_4	19/04/2017	10	13	26/09/2017	15	159.283	02/10/2017	18/10/2017	1	16	95.4	16.3	10.5	X-ViVo 15	HPSI0115i-bimq_4
FD_bimq_4_PIC_6	PIC_6	Male	26579	Mod_SmartSeq2	HPSI0115i-bimq_4	19/04/2017	10	13	26/09/2017	15	159.283	02/10/2017	18/10/2017	1	16	95.4	16.3	10.5	X-ViVo 15	HPSI0115i-bimq_4
FD_bimq_4_Prec_D0	Prec_D0	Male	26579	Mod_SmartSeq2	HPSI0115i-bimq_4	19/04/2017	10	13	26/09/2017	15	159.283	02/10/2017	18/10/2017	1	16	95.4	16.3	10.5	X-ViVo 15	HPSI0115i-bimq_4
FD_bimq_4_Prec_D2	Prec_D2	Male	26579	Mod_SmartSeq2	HPSI0115i-bimq_4	19/04/2017	10	13	26/09/2017	15	159.283	02/10/2017	18/10/2017	1	16	95.4	16.3	10.5	X-ViVo 15	HPSI0115i-bimq_4
FD_bimq_4_R848_24	R848_24	Male	26579	Mod_SmartSeq2	HPSI0115i-bimq_4	19/04/2017	10	13	26/09/2017	15	159.283	02/10/2017	18/10/2017	1	16	95.4	16.3	10.5	X-ViVo 15	HPSI0115i-bimq_4
FD_bimq_4_R848_6	R848_6	Male	26579	Mod_SmartSeq2	HPSI0115i-bimq_4	19/04/2017	10	13	26/09/2017	15	159.283	02/10/2017	18/10/2017	1	16	95.4	16.3	10.5	X-ViVo 15	HPSI0115i-bimq_4
FD_bimq_4_sLPS_6	sLPS_6	Male	26579	Mod_SmartSeq2	HPSI0115i-bimq_4	19/04/2017	10	13	26/09/2017	15	159.283	02/10/2017	18/10/2017	1	16	95.4	16.3	10.5	X-ViVo 15	HPSI0115i-bimq_4
FD_bokz_6_CIL_24	CIL_24	Female	30367	Mod_SmartSeq2	HPSI0814i-bokz_6	22/08/2018	17	n/a	15/09/2018	n/a	24	20/09/2018	20/10/2018	1	30	92.82	13.1	11.8	StemPro	HPSI0814i-bokz_6
FD_bokz_6_CIL_6	CIL_6	Female	30367	Mod_SmartSeq2	HPSI0814i-bokz_6	22/08/2018	17	n/a	15/09/2018	n/a	24	20/09/2018	20/10/2018	1	30	92.82	13.1	11.8	StemPro	HPSI0814i-bokz_6
FD_bokz_6_Ctrl_24	Ctrl_24	Female	30367	Mod_SmartSeq2	HPSI0814i-bokz_6	22/08/2018	17	n/a	15/09/2018	n/a	24	20/09/2018	20/10/2018	1	30	92.82	13.1	11.8	StemPro	HPSI0814i-bokz_6
FD_bokz_6_Ctrl_6	Ctrl_6	Female	30367	Mod_SmartSeq2	HPSI0814i-bokz_6	22/08/2018	17	n/a	15/09/2018	n/a	24	20/09/2018	20/10/2018	1	30	92.82	13.1	11.8	StemPro	HPSI0814i-bokz_6
FD_bokz_6_IFNB_24	IFNB_24	Female	30367	Mod_SmartSeq2	HPSI0814i-bokz_6	22/08/2018	17	n/a	15/09/2018	n/a	24	20/09/2018	20/10/2018	1	30	92.82	13.1	11.8	StemPro	HPSI0814i-bokz_6
FD_bokz_6_IFNB_6	IFNB_6	Female	30367	Mod_SmartSeq2	HPSI0814i-bokz_6	22/08/2018	17	n/a	15/09/2018	n/a	24	20/09/2018	20/10/2018	1	30	92.82	13.1	11.8	StemPro	HPSI0814i-bokz_6
FD_bokz_6_IFNG_24	IFNG_24	Female	30367	Mod_SmartSeq2	HPSI0814i-bokz_6	22/08/2018	17	n/a	15/09/2018	n/a	24	20/09/2018	20/10/2018	1	30	92.82	13.1	11.8	StemPro	HPSI0814i-bokz_6
FD_bokz_6_IFNG_6	IFNG_6	Female	30367	Mod_SmartSeq2	HPSI0814i-bokz_6	22/08/2018	17	n/a	15/09/2018	n/a	24	20/09/2018	20/10/2018	1	30	92.82	13.1	11.8	StemPro	HPSI0814i-bokz_6
FD_bokz_6_IL4_24	IL4_24	Female	30367	Mod_SmartSeq2	HPSI0814i-bokz_6	22/08/2018	17	n/a	15/09/2018	n/a	24	20/09/2018	20/10/2018	1	30	92.82	13.1	11.8	StemPro	HPSI0814i-bokz_6
FD_bokz_6_IL4_6	IL4_6	Female	30367	Mod_SmartSeq2	HPSI0814i-bokz_6	22/08/2018	17	n/a	15/09/2018	n/a	24	20/09/2018	20/10/2018	1	30	92.82	13.1	11.8	StemPro	HPSI0814i-bokz_6
FD_bokz_6_LIL10_24	LIL10_24	Female	30367	Mod_SmartSeq2	HPSI0814i-bokz_6	22/08/2018	17	n/a	15/09/2018	n/a	24	20/09/2018	20/10/2018	1	30	92.82	13.1	11.8	StemPro	HPSI0814i-bokz_6
FD_bokz_6_LIL10_6	LIL10_6	Female	30367	Mod_SmartSeq2	HPSI0814i-bokz_6	22/08/2018	17	n/a	15/09/2018	n/a	24	20/09/2018	20/10/2018	1	30	92.82	13.1	11.8	StemPro	HPSI0814i-bokz_6
FD_bokz_6_MBP_24	MBP_24	Female	30367	Mod_SmartSeq2	HPSI0814i-bokz_6	22/08/2018	17	n/a	15/09/2018	n/a	24	20/09/2018	20/10/2018	1	30	92.82	13.1	11.8	StemPro	HPSI0814i-bokz_6
FD_bokz_6_MBP_6	MBP_6	Female	30367	Mod_SmartSeq2	HPSI0814i-bokz_6	22/08/2018	17	n/a	15/09/2018	n/a	24	20/09/2018	20/10/2018	1	30	92.82	13.1	11.8	StemPro	HPSI0814i-bokz_6
FD_bokz_6_P3C_24	P3C_24	Female	30367	Mod_SmartSeq2	HPSI0814i-bokz_6	22/08/2018	17	n/a	15/09/2018	n/a	24	20/09/2018	20/10/2018	1	30	92.82	13.1	11.8	StemPro	HPSI0814i-bokz_6
FD_bokz_6_P3C_6	P3C_6	Female	30367	Mod_SmartSeq2	HPSI0814i-bokz_6	22/08/2018	17	n/a	15/09/2018	n/a	24	20/09/2018	20/10/2018	1	30	92.82	13.1	11.8	StemPro	HPSI0814i-bokz_6
FD_bokz_6_PIC_24	PIC_24	Female	30367	Mod_SmartSeq2	HPSI0814i-bokz_6	22/08/2018	17	n/a	15/09/2018	n/a	24	20/09/2018	20/10/2018	1	30	92.82	13.1	11.8	StemPro	HPSI0814i-bokz_6
FD_bokz_6_PIC_6	PIC_6	Female	30367	Mod_SmartSeq2	HPSI0814i-bokz_6	22/08/2018	17	n/a	15/09/2018	n/a	24	20/09/2018	20/10/2018	1	30	92.82	13.1	11.8	StemPro	HPSI0814i-bokz_6
FD_bokz_6_Prec_D0	Prec_D0	Female	30367	Mod_SmartSeq2	HPSI0814i-bokz_6	22/08/2018	17	n/a	15/09/2018	n/a	24	20/09/2018	20/10/2018	1	30	92.82	13.1	11.8	StemPro	HPSI0814i-bokz_6
FD_bokz_6_Prec_D2	Prec_D2	Female	30367	Mod_SmartSeq2	HPSI0814i-bokz_6	22/08/2018	17	n/a	15/09/2018	n/a	24	20/09/2018	20/10/2018	1	30	92.82	13.1	11.8	StemPro	HPSI0814i-bokz_6
FD_bokz_6_R848_24	R848_24	Female	30367	Mod_SmartSeq2	HPSI0814i-bokz_6	22/08/2018	17	n/a	15/09/2018	n/a	24	20/09/2018	20/10/2018	1	30	92.82	13.1	11.8	StemPro	HPSI0814i-bokz_6
FD_bokz_6_R848_6	R848_6	Female	30367	Mod_SmartSeq2	HPSI0814i-bokz_6	22/08/2018	17	n/a	15/09/2018	n/a	24	20/09/2018	20/10/2018	1	30	92.82	13.1	11.8	StemPro	HPSI0814i-bokz_6
FD_bokz_6_sLPS_24	sLPS_24	Female	30367	Mod_SmartSeq2	HPSI0814i-bokz_6	22/08/2018	17	n/a	15/09/2018	n/a	24	20/09/2018	20/10/2018	1	30	92.82	13.1	11.8	StemPro	HPSI0814i-bokz_6
FD_bokz_6_sLPS_6	sLPS_6	Female	30367	Mod_SmartSeq2	HPSI0814i-bokz_6	22/08/2018	17	n/a	15/09/2018	n/a	24	20/09/2018	20/10/2018	1	30	92.82	13.1	11.8	StemPro	HPSI0814i-bokz_6
FD_boqx_2_CIL_24	CIL_24	Female	26951	Mod_SmartSeq2	HPSI0115i-boqx_2	15/01/2018	13	16	16/02/2018	18	32	21/02/2018	21/03/2018	1	28	93.64	16.5	11.1	StemPro	HPSI0115i-boqx_2
FD_boqx_2_CIL_6	CIL_6	Female	26951	Mod_SmartSeq2	HPSI0115i-boqx_2	15/01/2018	13	16	16/02/2018	18	32	21/02/2018	21/03/2018	1	28	93.64	16.5	11.1	StemPro	HPSI0115i-boqx_2
FD_boqx_2_Ctrl_24	Ctrl_24	Female	26951	Mod_SmartSeq2	HPSI0115i-boqx_2	15/01/2018	13	16	16/02/2018	18	32	21/02/2018	21/03/2018	1	28	93.64	16.5	11.1	StemPro	HPSI0115i-boqx_2
FD_boqx_2_Ctrl_6	Ctrl_6	Female	26951	Mod_SmartSeq2	HPSI0115i-boqx_2	15/01/2018	13	16	16/02/2018	18	32	21/02/2018	21/03/2018	1	28	93.64	16.5	11.1	StemPro	HPSI0115i-boqx_2
FD_boqx_2_IFNB_24	IFNB_24	Female	26951	Mod_SmartSeq2	HPSI0115i-boqx_2	15/01/2018	13	16	16/02/2018	18	32	21/02/2018	21/03/2018	1	28	93.64	16.5	11.1	StemPro	HPSI0115i-boqx_2
FD_boqx_2_IFNB_6	IFNB_6	Female	26951	Mod_SmartSeq2	HPSI0115i-boqx_2	15/01/2018	13	16	16/02/2018	18	32	21/02/2018	21/03/2018	1	28	93.64	16.5	11.1	StemPro	HPSI0115i-boqx_2
FD_boqx_2_IFNG_24	IFNG_24	Female	26951	Mod_SmartSeq2	HPSI0115i-boqx_2	15/01/2018	13	16	16/02/2018	18	32	21/02/2018	21/03/2018	1	28	93.64	16.5	11.1	StemPro	HPSI0115i-boqx_2
FD_boqx_2_IFNG_6	IFNG_6	Female	26951	Mod_SmartSeq2	HPSI0115i-boqx_2	15/01/2018	13	16	16/02/2018	18	32	21/02/2018	21/03/2018	1	28	93.64	16.5	11.1	StemPro	HPSI0115i-boqx_2
FD_boqx_2_IL4_24	IL4_24	Female	26951	Mod_SmartSeq2	HPSI0115i-boqx_2	15/01/2018	13	16	16/02/2018	18	32	21/02/2018	21/03/2018	1	28	93.64	16.5	11.1	StemPro	HPSI0115i-boqx_2
FD_boqx_2_IL4_6	IL4_6	Female	26951	Mod_SmartSeq2	HPSI0115i-boqx_2	15/01/2018	13	16	16/02/2018	18	32	21/02/2018	21/03/2018	1	28	93.64	16.5	11.1	StemPro	HPSI0115i-boqx_2
FD_boqx_2_LIL10_24	LIL10_24	Female	26951	Mod_SmartSeq2	HPSI0115i-boqx_2	15/01/2018	13	16	16/02/2018	18	32	21/02/2018	21/03/2018	1	28	93.64	16.5	11.1	StemPro	HPSI0115i-boqx_2
FD_boqx_2_LIL10_6	LIL10_6	Female	26951	Mod_SmartSeq2	HPSI0115i-boqx_2	15/01/2018	13	16	16/02/2018	18	32	21/02/2018	21/03/2018	1	28	93.64	16.5	11.1	StemPro	HPSI0115i-boqx_2
FD_boqx_2_MBP_24	MBP_24	Female	26951	Mod_SmartSeq2	HPSI0115i-boqx_2	15/01/2018	13	16	16/02/2018	18	32	21/02/2018	21/03/2018	1	28	93.64	16.5	11.1	StemPro	HPSI0115i-boqx_2
FD_boqx_2_MBP_6	MBP_6	Female	26951	Mod_SmartSeq2	HPSI0115i-boqx_2	15/01/2018	13	16	16/02/2018	18	32	21/02/2018	21/03/2018	1	28	93.64	16.5	11.1	StemPro	HPSI0115i-boqx_2
FD_boqx_2_P3C_24	P3C_24	Female	26951	Mod_SmartSeq2	HPSI0115i-boqx_2	15/01/2018	13	16	16/02/2018	18	32	21/02/2018	21/03/2018	1	28	93.64	16.5	11.1	StemPro	HPSI0115i-boqx_2
FD_boqx_2_P3C_6	P3C_6	Female	26951	Mod_SmartSeq2	HPSI0115i-boqx_2	15/01/2018	13	16	16/02/2018	18	32	21/02/2018	21/03/2018	1	28	93.64	16.5	11.1	StemPro	HPSI0115i-boqx_2
FD_boqx_2_PIC_24	PIC_24	Female	26951	Mod_SmartSeq2	HPSI0115i-boqx_2	15/01/2018	13	16	16/02/2018	18	32	21/02/2018	21/03/2018	1	28	93.64	16.5	11.1	StemPro	HPSI0115i-boqx_2
FD_boqx_2_PIC_6	PIC_6	Female	26951	Mod_SmartSeq2	HPSI0115i-boqx_2	15/01/2018	13	16	16/02/2018	18	32	21/02/2018	21/03/2018	1	28	93.64	16.5	11.1	StemPro	HPSI0115i-boqx_2
FD_boqx_2_Prec_D0	Prec_D0	Female	26951	Mod_SmartSeq2	HPSI0115i-boqx_2	15/01/2018	13	16	16/02/2018	18	32	21/02/2018	21/03/2018	1	28	93.64	16.5	11.1	StemPro	HPSI0115i-boqx_2
FD_boqx_2_Prec_D2	Prec_D2	Female	26951	Mod_SmartSeq2	HPSI0115i-boqx_2	15/01/2018	13	16	16/02/2018	18	32	21/02/2018	21/03/2018	1	28	93.64	16.5	11.1	StemPro	HPSI0115i-boqx_2
FD_boqx_2_R848_24	R848_24	Female	26951	Mod_SmartSeq2	HPSI0115i-boqx_2	15/01/2018	13	16	16/02/2018	18	32	21/02/2018	21/03/2018	1	28	93.64	16.5	11.1	StemPro	HPSI0115i-boqx_2
FD_boqx_2_R848_6	R848_6	Female	26951	Mod_SmartSeq2	HPSI0115i-boqx_2	15/01/2018	13	16	16/02/2018	18	32	21/02/2018	21/03/2018	1	28	93.64	16.5	11.1	StemPro	HPSI0115i-boqx_2
FD_boqx_2_sLPS_24	sLPS_24	Female	26951	Mod_SmartSeq2	HPSI0115i-boqx_2	15/01/2018	13	16	16/02/2018	18	32	21/02/2018	21/03/2018	1	28	93.64	16.5	11.1	StemPro	HPSI0115i-boqx_2
FD_boqx_2_sLPS_6	sLPS_6	Female	26951	Mod_SmartSeq2	HPSI0115i-boqx_2	15/01/2018	13	16	16/02/2018	18	32	21/02/2018	21/03/2018	1	28	93.64	16.5	11.1	StemPro	HPSI0115i-boqx_2
FD_boss_1_CIL_24	CIL_24	Male	30740	NEB	HPSI1014i-boss_1	08/08/2018	26	n/a	17/08/2018	n/a	9	22/08/2018	21/09/2018	1	30	97.63	15.9	11.2	StemPro	HPSI1014i-boss_1
FD_boss_1_CIL_6	CIL_6	Male	30740	NEB	HPSI1014i-boss_1	08/08/2018	26	n/a	17/08/2018	n/a	9	22/08/2018	21/09/2018	1	30	97.63	15.9	11.2	StemPro	HPSI1014i-boss_1
FD_boss_1_Ctrl_24	Ctrl_24	Male	30740	NEB	HPSI1014i-boss_1	08/08/2018	26	n/a	17/08/2018	n/a	9	22/08/2018	21/09/2018	1	30	97.63	15.9	11.2	StemPro	HPSI1014i-boss_1
FD_boss_1_Ctrl_6	Ctrl_6	Male	30740	NEB	HPSI1014i-boss_1	08/08/2018	26	n/a	17/08/2018	n/a	9	22/08/2018	21/09/2018	1	30	97.63	15.9	11.2	StemPro	HPSI1014i-boss_1
FD_boss_1_IFNB_24	IFNB_24	Male	30740	NEB	HPSI1014i-boss_1	08/08/2018	26	n/a	17/08/2018	n/a	9	22/08/2018	21/09/2018	1	30	97.63	15.9	11.2	StemPro	HPSI1014i-boss_1
FD_boss_1_IFNB_6	IFNB_6	Male	30740	NEB	HPSI1014i-boss_1	08/08/2018	26	n/a	17/08/2018	n/a	9	22/08/2018	21/09/2018	1	30	97.63	15.9	11.2	StemPro	HPSI1014i-boss_1
FD_boss_1_IFNG_24	IFNG_24	Male	30740	NEB	HPSI1014i-boss_1	08/08/2018	26	n/a	17/08/2018	n/a	9	22/08/2018	21/09/2018	1	30	97.63	15.9	11.2	StemPro	HPSI1014i-boss_1
FD_boss_1_IFNG_6	IFNG_6	Male	30740	NEB	HPSI1014i-boss_1	08/08/2018	26	n/a	17/08/2018	n/a	9	22/08/2018	21/09/2018	1	30	97.63	15.9	11.2	StemPro	HPSI1014i-boss_1
FD_boss_1_IL4_24	IL4_24	Male	30740	NEB	HPSI1014i-boss_1	08/08/2018	26	n/a	17/08/2018	n/a	9	22/08/2018	21/09/2018	1	30	97.63	15.9	11.2	StemPro	HPSI1014i-boss_1
FD_boss_1_IL4_6	IL4_6	Male	30740	NEB	HPSI1014i-boss_1	08/08/2018	26	n/a	17/08/2018	n/a	9	22/08/2018	21/09/2018	1	30	97.63	15.9	11.2	StemPro	HPSI1014i-boss_1
FD_boss_1_LIL10_24	LIL10_24	Male	30740	NEB	HPSI1014i-boss_1	08/08/2018	26	n/a	17/08/2018	n/a	9	22/08/2018	21/09/2018	1	30	97.63	15.9	11.2	StemPro	HPSI1014i-boss_1
FD_boss_1_LIL10_6	LIL10_6	Male	30740	NEB	HPSI1014i-boss_1	08/08/2018	26	n/a	17/08/2018	n/a	9	22/08/2018	21/09/2018	1	30	97.63	15.9	11.2	StemPro	HPSI1014i-boss_1
FD_boss_1_MBP_24	MBP_24	Male	30740	NEB	HPSI1014i-boss_1	08/08/2018	26	n/a	17/08/2018	n/a	9	22/08/2018	21/09/2018	1	30	97.63	15.9	11.2	StemPro	HPSI1014i-boss_1
FD_boss_1_MBP_6	MBP_6	Male	30740	NEB	HPSI1014i-boss_1	08/08/2018	26	n/a	17/08/2018	n/a	9	22/08/2018	21/09/2018	1	30	97.63	15.9	11.2	StemPro	HPSI1014i-boss_1
FD_boss_1_P3C_24	P3C_24	Male	30740	NEB	HPSI1014i-boss_1	08/08/2018	26	n/a	17/08/2018	n/a	9	22/08/2018	21/09/2018	1	30	97.63	15.9	11.2	StemPro	HPSI1014i-boss_1
FD_boss_1_PIC_24	PIC_24	Male	30740	NEB	HPSI1014i-boss_1	08/08/2018	26	n/a	17/08/2018	n/a	9	22/08/2018	21/09/2018	1	30	97.63	15.9	11.2	StemPro	HPSI1014i-boss_1
FD_boss_1_PIC_6	PIC_6	Male	30740	NEB	HPSI1014i-boss_1	08/08/2018	26	n/a	17/08/2018	n/a	9	22/08/2018	21/09/2018	1	30	97.63	15.9	11.2	StemPro	HPSI1014i-boss_1
FD_boss_1_Prec_D0	Prec_D0	Male	30740	NEB	HPSI1014i-boss_1	08/08/2018	26	n/a	17/08/2018	n/a	9	22/08/2018	21/09/2018	1	30	97.63	15.9	11.2	StemPro	HPSI1014i-boss_1
FD_boss_1_Prec_D2	Prec_D2	Male	30740	NEB	HPSI1014i-boss_1	08/08/2018	26	n/a	17/08/2018	n/a	9	22/08/2018	21/09/2018	1	30	97.63	15.9	11.2	StemPro	HPSI1014i-boss_1
FD_boss_1_R848_24	R848_24	Male	30740	NEB	HPSI1014i-boss_1	08/08/2018	26	n/a	17/08/2018	n/a	9	22/08/2018	21/09/2018	1	30	97.63	15.9	11.2	StemPro	HPSI1014i-boss_1
FD_boss_1_R848_6	R848_6	Male	30740	NEB	HPSI1014i-boss_1	08/08/2018	26	n/a	17/08/2018	n/a	9	22/08/2018	21/09/2018	1	30	97.63	15.9	11.2	StemPro	HPSI1014i-boss_1
FD_boss_1_sLPS_24	sLPS_24	Male	30740	NEB	HPSI1014i-boss_1	08/08/2018	26	n/a	17/08/2018	n/a	9	22/08/2018	21/09/2018	1	30	97.63	15.9	11.2	StemPro	HPSI1014i-boss_1
FD_boss_1_sLPS_6	sLPS_6	Male	30740	NEB	HPSI1014i-boss_1	08/08/2018	26	n/a	17/08/2018	n/a	9	22/08/2018	21/09/2018	1	30	97.63	15.9	11.2	StemPro	HPSI1014i-boss_1
FD_bubh_1_CIL_24	CIL_24	Female	30739	NEB	HPSI0314i-bubh_1	13/08/2018	27	n/a	05/09/2018	n/a	23	10/09/2018	10/10/2018	1	30	90.67	14.6	11.3	StemPro	HPSI0314i-bubh_1
FD_bubh_1_CIL_6	CIL_6	Female	30739	NEB	HPSI0314i-bubh_1	13/08/2018	27	n/a	05/09/2018	n/a	23	10/09/2018	10/10/2018	1	30	90.67	14.6	11.3	StemPro	HPSI0314i-bubh_1
FD_bubh_1_Ctrl_24	Ctrl_24	Female	30739	NEB	HPSI0314i-bubh_1	13/08/2018	27	n/a	05/09/2018	n/a	23	10/09/2018	10/10/2018	1	30	90.67	14.6	11.3	StemPro	HPSI0314i-bubh_1
FD_bubh_1_Ctrl_6	Ctrl_6	Female	30739	NEB	HPSI0314i-bubh_1	13/08/2018	27	n/a	05/09/2018	n/a	23	10/09/2018	10/10/2018	1	30	90.67	14.6	11.3	StemPro	HPSI0314i-bubh_1
FD_bubh_1_IFNB_24	IFNB_24	Female	30739	NEB	HPSI0314i-bubh_1	13/08/2018	27	n/a	05/09/2018	n/a	23	10/09/2018	10/10/2018	1	30	90.67	14.6	11.3	StemPro	HPSI0314i-bubh_1
FD_bubh_1_IFNB_6	IFNB_6	Female	30739	NEB	HPSI0314i-bubh_1	13/08/2018	27	n/a	05/09/2018	n/a	23	10/09/2018	10/10/2018	1	30	90.67	14.6	11.3	StemPro	HPSI0314i-bubh_1
FD_bubh_1_IFNG_24	IFNG_24	Female	30739	NEB	HPSI0314i-bubh_1	13/08/2018	27	n/a	05/09/2018	n/a	23	10/09/2018	10/10/2018	1	30	90.67	14.6	11.3	StemPro	HPSI0314i-bubh_1
FD_bubh_1_IFNG_6	IFNG_6	Female	30739	NEB	HPSI0314i-bubh_1	13/08/2018	27	n/a	05/09/2018	n/a	23	10/09/2018	10/10/2018	1	30	90.67	14.6	11.3	StemPro	HPSI0314i-bubh_1
FD_bubh_1_IL4_24	IL4_24	Female	30739	NEB	HPSI0314i-bubh_1	13/08/2018	27	n/a	05/09/2018	n/a	23	10/09/2018	10/10/2018	1	30	90.67	14.6	11.3	StemPro	HPSI0314i-bubh_1
FD_bubh_1_IL4_6	IL4_6	Female	30739	NEB	HPSI0314i-bubh_1	13/08/2018	27	n/a	05/09/2018	n/a	23	10/09/2018	10/10/2018	1	30	90.67	14.6	11.3	StemPro	HPSI0314i-bubh_1
FD_bubh_1_LIL10_6	LIL10_6	Female	30739	NEB	HPSI0314i-bubh_1	13/08/2018	27	n/a	05/09/2018	n/a	23	10/09/2018	10/10/2018	1	30	90.67	14.6	11.3	StemPro	HPSI0314i-bubh_1
FD_bubh_1_MBP_24	MBP_24	Female	30739	NEB	HPSI0314i-bubh_1	13/08/2018	27	n/a	05/09/2018	n/a	23	10/09/2018	10/10/2018	1	30	90.67	14.6	11.3	StemPro	HPSI0314i-bubh_1
FD_bubh_1_MBP_6	MBP_6	Female	30739	NEB	HPSI0314i-bubh_1	13/08/2018	27	n/a	05/09/2018	n/a	23	10/09/2018	10/10/2018	1	30	90.67	14.6	11.3	StemPro	HPSI0314i-bubh_1
FD_bubh_1_P3C_24	P3C_24	Female	30739	NEB	HPSI0314i-bubh_1	13/08/2018	27	n/a	05/09/2018	n/a	23	10/09/2018	10/10/2018	1	30	90.67	14.6	11.3	StemPro	HPSI0314i-bubh_1
FD_bubh_1_P3C_6	P3C_6	Female	30739	NEB	HPSI0314i-bubh_1	13/08/2018	27	n/a	05/09/2018	n/a	23	10/09/2018	10/10/2018	1	30	90.67	14.6	11.3	StemPro	HPSI0314i-bubh_1
FD_bubh_1_PIC_24	PIC_24	Female	30739	NEB	HPSI0314i-bubh_1	13/08/2018	27	n/a	05/09/2018	n/a	23	10/09/2018	10/10/2018	1	30	90.67	14.6	11.3	StemPro	HPSI0314i-bubh_1
FD_bubh_1_PIC_6	PIC_6	Female	30739	NEB	HPSI0314i-bubh_1	13/08/2018	27	n/a	05/09/2018	n/a	23	10/09/2018	10/10/2018	1	30	90.67	14.6	11.3	StemPro	HPSI0314i-bubh_1
FD_bubh_1_Prec_D0	Prec_D0	Female	30739	NEB	HPSI0314i-bubh_1	13/08/2018	27	n/a	05/09/2018	n/a	23	10/09/2018	10/10/2018	1	30	90.67	14.6	11.3	StemPro	HPSI0314i-bubh_1
FD_bubh_1_Prec_D2	Prec_D2	Female	30739	NEB	HPSI0314i-bubh_1	13/08/2018	27	n/a	05/09/2018	n/a	23	10/09/2018	10/10/2018	1	30	90.67	14.6	11.3	StemPro	HPSI0314i-bubh_1
FD_bubh_1_R848_24	R848_24	Female	30739	NEB	HPSI0314i-bubh_1	13/08/2018	27	n/a	05/09/2018	n/a	23	10/09/2018	10/10/2018	1	30	90.67	14.6	11.3	StemPro	HPSI0314i-bubh_1
FD_bubh_1_R848_6	R848_6	Female	30739	NEB	HPSI0314i-bubh_1	13/08/2018	27	n/a	05/09/2018	n/a	23	10/09/2018	10/10/2018	1	30	90.67	14.6	11.3	StemPro	HPSI0314i-bubh_1
FD_bubh_1_sLPS_24	sLPS_24	Female	30739	NEB	HPSI0314i-bubh_1	13/08/2018	27	n/a	05/09/2018	n/a	23	10/09/2018	10/10/2018	1	30	90.67	14.6	11.3	StemPro	HPSI0314i-bubh_1
FD_bubh_1_sLPS_6	sLPS_6	Female	30739	NEB	HPSI0314i-bubh_1	13/08/2018	27	n/a	05/09/2018	n/a	23	10/09/2018	10/10/2018	1	30	90.67	14.6	11.3	StemPro	HPSI0314i-bubh_1
FD_burb_1_CIL_24	CIL_24	Male	29168	Mod_SmartSeq2	HPSI0714i-burb_1	25/07/2018	15	n/a	25/08/2018	n/a	31	30/08/2018	29/09/2018	1	30	82.5	9.9	9.2	StemPro	HPSI0714i-burb_1
FD_burb_1_CIL_6	CIL_6	Male	29168	Mod_SmartSeq2	HPSI0714i-burb_1	25/07/2018	15	n/a	25/08/2018	n/a	31	30/08/2018	29/09/2018	1	30	82.5	9.9	9.2	StemPro	HPSI0714i-burb_1
FD_burb_1_Ctrl_24	Ctrl_24	Male	29168	Mod_SmartSeq2	HPSI0714i-burb_1	25/07/2018	15	n/a	25/08/2018	n/a	31	30/08/2018	29/09/2018	1	30	82.5	9.9	9.2	StemPro	HPSI0714i-burb_1
FD_burb_1_Ctrl_6	Ctrl_6	Male	29168	Mod_SmartSeq2	HPSI0714i-burb_1	25/07/2018	15	n/a	25/08/2018	n/a	31	30/08/2018	29/09/2018	1	30	82.5	9.9	9.2	StemPro	HPSI0714i-burb_1
FD_burb_1_IFNB_24	IFNB_24	Male	29168	Mod_SmartSeq2	HPSI0714i-burb_1	25/07/2018	15	n/a	25/08/2018	n/a	31	30/08/2018	29/09/2018	1	30	82.5	9.9	9.2	StemPro	HPSI0714i-burb_1
FD_burb_1_IFNB_6	IFNB_6	Male	29168	Mod_SmartSeq2	HPSI0714i-burb_1	25/07/2018	15	n/a	25/08/2018	n/a	31	30/08/2018	29/09/2018	1	30	82.5	9.9	9.2	StemPro	HPSI0714i-burb_1
FD_burb_1_IFNG_24	IFNG_24	Male	29168	Mod_SmartSeq2	HPSI0714i-burb_1	25/07/2018	15	n/a	25/08/2018	n/a	31	30/08/2018	29/09/2018	1	30	82.5	9.9	9.2	StemPro	HPSI0714i-burb_1
FD_burb_1_IL4_24	IL4_24	Male	29168	Mod_SmartSeq2	HPSI0714i-burb_1	25/07/2018	15	n/a	25/08/2018	n/a	31	30/08/2018	29/09/2018	1	30	82.5	9.9	9.2	StemPro	HPSI0714i-burb_1
FD_burb_1_IL4_6	IL4_6	Male	29168	Mod_SmartSeq2	HPSI0714i-burb_1	25/07/2018	15	n/a	25/08/2018	n/a	31	30/08/2018	29/09/2018	1	30	82.5	9.9	9.2	StemPro	HPSI0714i-burb_1
FD_burb_1_LIL10_24	LIL10_24	Male	29168	Mod_SmartSeq2	HPSI0714i-burb_1	25/07/2018	15	n/a	25/08/2018	n/a	31	30/08/2018	29/09/2018	1	30	82.5	9.9	9.2	StemPro	HPSI0714i-burb_1
FD_burb_1_LIL10_6	LIL10_6	Male	29168	Mod_SmartSeq2	HPSI0714i-burb_1	25/07/2018	15	n/a	25/08/2018	n/a	31	30/08/2018	29/09/2018	1	30	82.5	9.9	9.2	StemPro	HPSI0714i-burb_1
FD_burb_1_MBP_24	MBP_24	Male	29168	Mod_SmartSeq2	HPSI0714i-burb_1	25/07/2018	15	n/a	25/08/2018	n/a	31	30/08/2018	29/09/2018	1	30	82.5	9.9	9.2	StemPro	HPSI0714i-burb_1
FD_burb_1_MBP_6	MBP_6	Male	29168	Mod_SmartSeq2	HPSI0714i-burb_1	25/07/2018	15	n/a	25/08/2018	n/a	31	30/08/2018	29/09/2018	1	30	82.5	9.9	9.2	StemPro	HPSI0714i-burb_1
FD_burb_1_P3C_24	P3C_24	Male	29168	Mod_SmartSeq2	HPSI0714i-burb_1	25/07/2018	15	n/a	25/08/2018	n/a	31	30/08/2018	29/09/2018	1	30	82.5	9.9	9.2	StemPro	HPSI0714i-burb_1
FD_burb_1_P3C_6	P3C_6	Male	29168	Mod_SmartSeq2	HPSI0714i-burb_1	25/07/2018	15	n/a	25/08/2018	n/a	31	30/08/2018	29/09/2018	1	30	82.5	9.9	9.2	StemPro	HPSI0714i-burb_1
FD_burb_1_PIC_24	PIC_24	Male	29168	Mod_SmartSeq2	HPSI0714i-burb_1	25/07/2018	15	n/a	25/08/2018	n/a	31	30/08/2018	29/09/2018	1	30	82.5	9.9	9.2	StemPro	HPSI0714i-burb_1
FD_burb_1_Prec_D0	Prec_D0	Male	29168	Mod_SmartSeq2	HPSI0714i-burb_1	25/07/2018	15	n/a	25/08/2018	n/a	31	30/08/2018	29/09/2018	1	30	82.5	9.9	9.2	StemPro	HPSI0714i-burb_1
FD_burb_1_Prec_D2	Prec_D2	Male	29168	Mod_SmartSeq2	HPSI0714i-burb_1	25/07/2018	15	n/a	25/08/2018	n/a	31	30/08/2018	29/09/2018	1	30	82.5	9.9	9.2	StemPro	HPSI0714i-burb_1
FD_burb_1_R848_24	R848_24	Male	29168	Mod_SmartSeq2	HPSI0714i-burb_1	25/07/2018	15	n/a	25/08/2018	n/a	31	30/08/2018	29/09/2018	1	30	82.5	9.9	9.2	StemPro	HPSI0714i-burb_1
FD_burb_1_R848_6	R848_6	Male	29168	Mod_SmartSeq2	HPSI0714i-burb_1	25/07/2018	15	n/a	25/08/2018	n/a	31	30/08/2018	29/09/2018	1	30	82.5	9.9	9.2	StemPro	HPSI0714i-burb_1
FD_burb_1_sLPS_24	sLPS_24	Male	29168	Mod_SmartSeq2	HPSI0714i-burb_1	25/07/2018	15	n/a	25/08/2018	n/a	31	30/08/2018	29/09/2018	1	30	82.5	9.9	9.2	StemPro	HPSI0714i-burb_1
FD_burb_1_sLPS_6	sLPS_6	Male	29168	Mod_SmartSeq2	HPSI0714i-burb_1	25/07/2018	15	n/a	25/08/2018	n/a	31	30/08/2018	29/09/2018	1	30	82.5	9.9	9.2	StemPro	HPSI0714i-burb_1
FD_ceik_1_CIL_24	CIL_24	Male	30040	NEB	HPSI0414i-ceik_1	08/08/2018	16	n/a	26/08/2018	n/a	18	31/08/2018	30/09/2018	1	30	90.46	13.3	11.2	StemPro	HPSI0414i-ceik_1
FD_ceik_1_CIL_6	CIL_6	Male	30040	NEB	HPSI0414i-ceik_1	08/08/2018	16	n/a	26/08/2018	n/a	18	31/08/2018	30/09/2018	1	30	90.46	13.3	11.2	StemPro	HPSI0414i-ceik_1
FD_ceik_1_Ctrl_24	Ctrl_24	Male	30040	NEB	HPSI0414i-ceik_1	08/08/2018	16	n/a	26/08/2018	n/a	18	31/08/2018	30/09/2018	1	30	90.46	13.3	11.2	StemPro	HPSI0414i-ceik_1
FD_ceik_1_Ctrl_6	Ctrl_6	Male	30040	NEB	HPSI0414i-ceik_1	08/08/2018	16	n/a	26/08/2018	n/a	18	31/08/2018	30/09/2018	1	30	90.46	13.3	11.2	StemPro	HPSI0414i-ceik_1
FD_ceik_1_IFNB_24	IFNB_24	Male	30040	NEB	HPSI0414i-ceik_1	08/08/2018	16	n/a	26/08/2018	n/a	18	31/08/2018	30/09/2018	1	30	90.46	13.3	11.2	StemPro	HPSI0414i-ceik_1
FD_ceik_1_IFNB_6	IFNB_6	Male	30040	NEB	HPSI0414i-ceik_1	08/08/2018	16	n/a	26/08/2018	n/a	18	31/08/2018	30/09/2018	1	30	90.46	13.3	11.2	StemPro	HPSI0414i-ceik_1
FD_ceik_1_IFNG_24	IFNG_24	Male	30040	NEB	HPSI0414i-ceik_1	08/08/2018	16	n/a	26/08/2018	n/a	18	31/08/2018	30/09/2018	1	30	90.46	13.3	11.2	StemPro	HPSI0414i-ceik_1
FD_ceik_1_IFNG_6	IFNG_6	Male	30040	NEB	HPSI0414i-ceik_1	08/08/2018	16	n/a	26/08/2018	n/a	18	31/08/2018	30/09/2018	1	30	90.46	13.3	11.2	StemPro	HPSI0414i-ceik_1
FD_ceik_1_IL4_24	IL4_24	Male	30040	NEB	HPSI0414i-ceik_1	08/08/2018	16	n/a	26/08/2018	n/a	18	31/08/2018	30/09/2018	1	30	90.46	13.3	11.2	StemPro	HPSI0414i-ceik_1
FD_ceik_1_IL4_6	IL4_6	Male	30040	NEB	HPSI0414i-ceik_1	08/08/2018	16	n/a	26/08/2018	n/a	18	31/08/2018	30/09/2018	1	30	90.46	13.3	11.2	StemPro	HPSI0414i-ceik_1
FD_ceik_1_LIL10_24	LIL10_24	Male	30040	NEB	HPSI0414i-ceik_1	08/08/2018	16	n/a	26/08/2018	n/a	18	31/08/2018	30/09/2018	1	30	90.46	13.3	11.2	StemPro	HPSI0414i-ceik_1
FD_ceik_1_LIL10_6	LIL10_6	Male	30040	NEB	HPSI0414i-ceik_1	08/08/2018	16	n/a	26/08/2018	n/a	18	31/08/2018	30/09/2018	1	30	90.46	13.3	11.2	StemPro	HPSI0414i-ceik_1
FD_ceik_1_MBP_24	MBP_24	Male	30040	NEB	HPSI0414i-ceik_1	08/08/2018	16	n/a	26/08/2018	n/a	18	31/08/2018	30/09/2018	1	30	90.46	13.3	11.2	StemPro	HPSI0414i-ceik_1
FD_ceik_1_MBP_6	MBP_6	Male	30040	NEB	HPSI0414i-ceik_1	08/08/2018	16	n/a	26/08/2018	n/a	18	31/08/2018	30/09/2018	1	30	90.46	13.3	11.2	StemPro	HPSI0414i-ceik_1
FD_ceik_1_P3C_24	P3C_24	Male	30040	NEB	HPSI0414i-ceik_1	08/08/2018	16	n/a	26/08/2018	n/a	18	31/08/2018	30/09/2018	1	30	90.46	13.3	11.2	StemPro	HPSI0414i-ceik_1
FD_ceik_1_P3C_6	P3C_6	Male	30040	NEB	HPSI0414i-ceik_1	08/08/2018	16	n/a	26/08/2018	n/a	18	31/08/2018	30/09/2018	1	30	90.46	13.3	11.2	StemPro	HPSI0414i-ceik_1
FD_ceik_1_PIC_24	PIC_24	Male	30040	NEB	HPSI0414i-ceik_1	08/08/2018	16	n/a	26/08/2018	n/a	18	31/08/2018	30/09/2018	1	30	90.46	13.3	11.2	StemPro	HPSI0414i-ceik_1
FD_ceik_1_PIC_6	PIC_6	Male	30040	NEB	HPSI0414i-ceik_1	08/08/2018	16	n/a	26/08/2018	n/a	18	31/08/2018	30/09/2018	1	30	90.46	13.3	11.2	StemPro	HPSI0414i-ceik_1
FD_ceik_1_Prec_D0	Prec_D0	Male	30040	NEB	HPSI0414i-ceik_1	08/08/2018	16	n/a	26/08/2018	n/a	18	31/08/2018	30/09/2018	1	30	90.46	13.3	11.2	StemPro	HPSI0414i-ceik_1
FD_ceik_1_Prec_D2	Prec_D2	Male	30040	NEB	HPSI0414i-ceik_1	08/08/2018	16	n/a	26/08/2018	n/a	18	31/08/2018	30/09/2018	1	30	90.46	13.3	11.2	StemPro	HPSI0414i-ceik_1
FD_ceik_1_R848_24	R848_24	Male	30040	NEB	HPSI0414i-ceik_1	08/08/2018	16	n/a	26/08/2018	n/a	18	31/08/2018	30/09/2018	1	30	90.46	13.3	11.2	StemPro	HPSI0414i-ceik_1
FD_ceik_1_R848_6	R848_6	Male	30040	NEB	HPSI0414i-ceik_1	08/08/2018	16	n/a	26/08/2018	n/a	18	31/08/2018	30/09/2018	1	30	90.46	13.3	11.2	StemPro	HPSI0414i-ceik_1
FD_ceik_1_sLPS_24	sLPS_24	Male	30040	NEB	HPSI0414i-ceik_1	08/08/2018	16	n/a	26/08/2018	n/a	18	31/08/2018	30/09/2018	1	30	90.46	13.3	11.2	StemPro	HPSI0414i-ceik_1
FD_ceik_1_sLPS_6	sLPS_6	Male	30040	NEB	HPSI0414i-ceik_1	08/08/2018	16	n/a	26/08/2018	n/a	18	31/08/2018	30/09/2018	1	30	90.46	13.3	11.2	StemPro	HPSI0414i-ceik_1
FD_cesj_1_Ctrl_24	Ctrl_24	Male	29204	Mod_SmartSeq2	HPSI0313i-cesj_1	01/06/2018	37	FD iPSC	18/06/2018	FD iPSC	17	22/06/2018	08/08/2018	1	47	88.2	15.9	9.3	StemPro	HPSI0313i-cesj_1
FD_cesj_1_Ctrl_6	Ctrl_6	Male	29204	Mod_SmartSeq2	HPSI0313i-cesj_1	01/06/2018	37	FD iPSC	18/06/2018	FD iPSC	17	22/06/2018	08/08/2018	1	47	88.2	15.9	9.3	StemPro	HPSI0313i-cesj_1
FD_cesj_1_IFNB_24	IFNB_24	Male	29204	Mod_SmartSeq2	HPSI0313i-cesj_1	01/06/2018	37	FD iPSC	18/06/2018	FD iPSC	17	22/06/2018	08/08/2018	1	47	88.2	15.9	9.3	StemPro	HPSI0313i-cesj_1
FD_cesj_1_IFNB_6	IFNB_6	Male	29204	Mod_SmartSeq2	HPSI0313i-cesj_1	01/06/2018	37	FD iPSC	18/06/2018	FD iPSC	17	22/06/2018	08/08/2018	1	47	88.2	15.9	9.3	StemPro	HPSI0313i-cesj_1
FD_cesj_1_IFNG_24	IFNG_24	Male	29204	Mod_SmartSeq2	HPSI0313i-cesj_1	01/06/2018	37	FD iPSC	18/06/2018	FD iPSC	17	22/06/2018	08/08/2018	1	47	88.2	15.9	9.3	StemPro	HPSI0313i-cesj_1
FD_cesj_1_IFNG_6	IFNG_6	Male	29204	Mod_SmartSeq2	HPSI0313i-cesj_1	01/06/2018	37	FD iPSC	18/06/2018	FD iPSC	17	22/06/2018	08/08/2018	1	47	88.2	15.9	9.3	StemPro	HPSI0313i-cesj_1
FD_cesj_1_IL4_24	IL4_24	Male	29204	Mod_SmartSeq2	HPSI0313i-cesj_1	01/06/2018	37	FD iPSC	18/06/2018	FD iPSC	17	22/06/2018	08/08/2018	1	47	88.2	15.9	9.3	StemPro	HPSI0313i-cesj_1
FD_cesj_1_IL4_6	IL4_6	Male	29204	Mod_SmartSeq2	HPSI0313i-cesj_1	01/06/2018	37	FD iPSC	18/06/2018	FD iPSC	17	22/06/2018	08/08/2018	1	47	88.2	15.9	9.3	StemPro	HPSI0313i-cesj_1
FD_cesj_1_LIL10_24	LIL10_24	Male	29204	Mod_SmartSeq2	HPSI0313i-cesj_1	01/06/2018	37	FD iPSC	18/06/2018	FD iPSC	17	22/06/2018	08/08/2018	1	47	88.2	15.9	9.3	StemPro	HPSI0313i-cesj_1
FD_cesj_1_LIL10_6	LIL10_6	Male	29204	Mod_SmartSeq2	HPSI0313i-cesj_1	01/06/2018	37	FD iPSC	18/06/2018	FD iPSC	17	22/06/2018	08/08/2018	1	47	88.2	15.9	9.3	StemPro	HPSI0313i-cesj_1
FD_cesj_1_MBP_24	MBP_24	Male	29204	Mod_SmartSeq2	HPSI0313i-cesj_1	01/06/2018	37	FD iPSC	18/06/2018	FD iPSC	17	22/06/2018	08/08/2018	1	47	88.2	15.9	9.3	StemPro	HPSI0313i-cesj_1
FD_cesj_1_MBP_6	MBP_6	Male	29204	Mod_SmartSeq2	HPSI0313i-cesj_1	01/06/2018	37	FD iPSC	18/06/2018	FD iPSC	17	22/06/2018	08/08/2018	1	47	88.2	15.9	9.3	StemPro	HPSI0313i-cesj_1
FD_cesj_1_P3C_24	P3C_24	Male	29204	Mod_SmartSeq2	HPSI0313i-cesj_1	01/06/2018	37	FD iPSC	18/06/2018	FD iPSC	17	22/06/2018	08/08/2018	1	47	88.2	15.9	9.3	StemPro	HPSI0313i-cesj_1
FD_cesj_1_P3C_6	P3C_6	Male	29204	Mod_SmartSeq2	HPSI0313i-cesj_1	01/06/2018	37	FD iPSC	18/06/2018	FD iPSC	17	22/06/2018	08/08/2018	1	47	88.2	15.9	9.3	StemPro	HPSI0313i-cesj_1
FD_cesj_1_PIC_24	PIC_24	Male	29204	Mod_SmartSeq2	HPSI0313i-cesj_1	01/06/2018	37	FD iPSC	18/06/2018	FD iPSC	17	22/06/2018	08/08/2018	1	47	88.2	15.9	9.3	StemPro	HPSI0313i-cesj_1
FD_cesj_1_PIC_6	PIC_6	Male	29204	Mod_SmartSeq2	HPSI0313i-cesj_1	01/06/2018	37	FD iPSC	18/06/2018	FD iPSC	17	22/06/2018	08/08/2018	1	47	88.2	15.9	9.3	StemPro	HPSI0313i-cesj_1
FD_cesj_1_Prec_D0	Prec_D0	Male	29204	Mod_SmartSeq2	HPSI0313i-cesj_1	01/06/2018	37	FD iPSC	18/06/2018	FD iPSC	17	22/06/2018	08/08/2018	1	47	88.2	15.9	9.3	StemPro	HPSI0313i-cesj_1
FD_cesj_1_Prec_D2	Prec_D2	Male	29204	Mod_SmartSeq2	HPSI0313i-cesj_1	01/06/2018	37	FD iPSC	18/06/2018	FD iPSC	17	22/06/2018	08/08/2018	1	47	88.2	15.9	9.3	StemPro	HPSI0313i-cesj_1
FD_cesj_1_R848_24	R848_24	Male	29204	Mod_SmartSeq2	HPSI0313i-cesj_1	01/06/2018	37	FD iPSC	18/06/2018	FD iPSC	17	22/06/2018	08/08/2018	1	47	88.2	15.9	9.3	StemPro	HPSI0313i-cesj_1
FD_cesj_1_R848_6	R848_6	Male	29204	Mod_SmartSeq2	HPSI0313i-cesj_1	01/06/2018	37	FD iPSC	18/06/2018	FD iPSC	17	22/06/2018	08/08/2018	1	47	88.2	15.9	9.3	StemPro	HPSI0313i-cesj_1
FD_cesj_1_sLPS_24	sLPS_24	Male	29204	Mod_SmartSeq2	HPSI0313i-cesj_1	01/06/2018	37	FD iPSC	18/06/2018	FD iPSC	17	22/06/2018	08/08/2018	1	47	88.2	15.9	9.3	StemPro	HPSI0313i-cesj_1
FD_cesj_1_sLPS_6	sLPS_6	Male	29204	Mod_SmartSeq2	HPSI0313i-cesj_1	01/06/2018	37	FD iPSC	18/06/2018	FD iPSC	17	22/06/2018	08/08/2018	1	47	88.2	15.9	9.3	StemPro	HPSI0313i-cesj_1
FD_civh_1_CIL_24	CIL_24	Female	27983	Mod_SmartSeq2	HPSI0813i-civh_1	16/04/2018	18	21	21/05/2018	23	35	25/05/2018	05/07/2018	1	41	97.47	10.6	8.9	StemPro	HPSI0813i-civh_1
FD_civh_1_CIL_6	CIL_6	Female	27983	Mod_SmartSeq2	HPSI0813i-civh_1	16/04/2018	18	21	21/05/2018	23	35	25/05/2018	05/07/2018	1	41	97.47	10.6	8.9	StemPro	HPSI0813i-civh_1
FD_civh_1_Ctrl_24	Ctrl_24	Female	27983	Mod_SmartSeq2	HPSI0813i-civh_1	16/04/2018	18	21	21/05/2018	23	35	25/05/2018	05/07/2018	1	41	97.47	10.6	8.9	StemPro	HPSI0813i-civh_1
FD_civh_1_Ctrl_6	Ctrl_6	Female	27983	Mod_SmartSeq2	HPSI0813i-civh_1	16/04/2018	18	21	21/05/2018	23	35	25/05/2018	05/07/2018	1	41	97.47	10.6	8.9	StemPro	HPSI0813i-civh_1
FD_civh_1_IFNB_24	IFNB_24	Female	27983	Mod_SmartSeq2	HPSI0813i-civh_1	16/04/2018	18	21	21/05/2018	23	35	25/05/2018	05/07/2018	1	41	97.47	10.6	8.9	StemPro	HPSI0813i-civh_1
FD_civh_1_IFNB_6	IFNB_6	Female	27983	Mod_SmartSeq2	HPSI0813i-civh_1	16/04/2018	18	21	21/05/2018	23	35	25/05/2018	05/07/2018	1	41	97.47	10.6	8.9	StemPro	HPSI0813i-civh_1
FD_civh_1_IFNG_24	IFNG_24	Female	27983	Mod_SmartSeq2	HPSI0813i-civh_1	16/04/2018	18	21	21/05/2018	23	35	25/05/2018	05/07/2018	1	41	97.47	10.6	8.9	StemPro	HPSI0813i-civh_1
FD_civh_1_IFNG_6	IFNG_6	Female	27983	Mod_SmartSeq2	HPSI0813i-civh_1	16/04/2018	18	21	21/05/2018	23	35	25/05/2018	05/07/2018	1	41	97.47	10.6	8.9	StemPro	HPSI0813i-civh_1
FD_civh_1_IL4_24	IL4_24	Female	27983	Mod_SmartSeq2	HPSI0813i-civh_1	16/04/2018	18	21	21/05/2018	23	35	25/05/2018	05/07/2018	1	41	97.47	10.6	8.9	StemPro	HPSI0813i-civh_1
FD_civh_1_IL4_6	IL4_6	Female	27983	Mod_SmartSeq2	HPSI0813i-civh_1	16/04/2018	18	21	21/05/2018	23	35	25/05/2018	05/07/2018	1	41	97.47	10.6	8.9	StemPro	HPSI0813i-civh_1
FD_civh_1_LIL10_24	LIL10_24	Female	27983	Mod_SmartSeq2	HPSI0813i-civh_1	16/04/2018	18	21	21/05/2018	23	35	25/05/2018	05/07/2018	1	41	97.47	10.6	8.9	StemPro	HPSI0813i-civh_1
FD_civh_1_LIL10_6	LIL10_6	Female	27983	Mod_SmartSeq2	HPSI0813i-civh_1	16/04/2018	18	21	21/05/2018	23	35	25/05/2018	05/07/2018	1	41	97.47	10.6	8.9	StemPro	HPSI0813i-civh_1
FD_civh_1_MBP_24	MBP_24	Female	27983	Mod_SmartSeq2	HPSI0813i-civh_1	16/04/2018	18	21	21/05/2018	23	35	25/05/2018	05/07/2018	1	41	97.47	10.6	8.9	StemPro	HPSI0813i-civh_1
FD_civh_1_MBP_6	MBP_6	Female	27983	Mod_SmartSeq2	HPSI0813i-civh_1	16/04/2018	18	21	21/05/2018	23	35	25/05/2018	05/07/2018	1	41	97.47	10.6	8.9	StemPro	HPSI0813i-civh_1
FD_civh_1_P3C_24	P3C_24	Female	27983	Mod_SmartSeq2	HPSI0813i-civh_1	16/04/2018	18	21	21/05/2018	23	35	25/05/2018	05/07/2018	1	41	97.47	10.6	8.9	StemPro	HPSI0813i-civh_1
FD_civh_1_P3C_6	P3C_6	Female	27983	Mod_SmartSeq2	HPSI0813i-civh_1	16/04/2018	18	21	21/05/2018	23	35	25/05/2018	05/07/2018	1	41	97.47	10.6	8.9	StemPro	HPSI0813i-civh_1
FD_civh_1_PIC_24	PIC_24	Female	27983	Mod_SmartSeq2	HPSI0813i-civh_1	16/04/2018	18	21	21/05/2018	23	35	25/05/2018	05/07/2018	1	41	97.47	10.6	8.9	StemPro	HPSI0813i-civh_1
FD_civh_1_PIC_6	PIC_6	Female	27983	Mod_SmartSeq2	HPSI0813i-civh_1	16/04/2018	18	21	21/05/2018	23	35	25/05/2018	05/07/2018	1	41	97.47	10.6	8.9	StemPro	HPSI0813i-civh_1
FD_civh_1_Prec_D0	Prec_D0	Female	27983	Mod_SmartSeq2	HPSI0813i-civh_1	16/04/2018	18	21	21/05/2018	23	35	25/05/2018	05/07/2018	1	41	97.47	10.6	8.9	StemPro	HPSI0813i-civh_1
FD_civh_1_Prec_D2	Prec_D2	Female	27983	Mod_SmartSeq2	HPSI0813i-civh_1	16/04/2018	18	21	21/05/2018	23	35	25/05/2018	05/07/2018	1	41	97.47	10.6	8.9	StemPro	HPSI0813i-civh_1
FD_civh_1_R848_24	R848_24	Female	27983	Mod_SmartSeq2	HPSI0813i-civh_1	16/04/2018	18	21	21/05/2018	23	35	25/05/2018	05/07/2018	1	41	97.47	10.6	8.9	StemPro	HPSI0813i-civh_1
FD_civh_1_R848_6	R848_6	Female	27983	Mod_SmartSeq2	HPSI0813i-civh_1	16/04/2018	18	21	21/05/2018	23	35	25/05/2018	05/07/2018	1	41	97.47	10.6	8.9	StemPro	HPSI0813i-civh_1
FD_civh_1_sLPS_24	sLPS_24	Female	27983	Mod_SmartSeq2	HPSI0813i-civh_1	16/04/2018	18	21	21/05/2018	23	35	25/05/2018	05/07/2018	1	41	97.47	10.6	8.9	StemPro	HPSI0813i-civh_1
FD_civh_1_sLPS_6	sLPS_6	Female	27983	Mod_SmartSeq2	HPSI0813i-civh_1	16/04/2018	18	21	21/05/2018	23	35	25/05/2018	05/07/2018	1	41	97.47	10.6	8.9	StemPro	HPSI0813i-civh_1
FD_ciwj_1_CIL_24	CIL_24	Female	30685	NEB	HPSI0614i-ciwj_1	25/07/2018	22	n/a	27/08/2018	n/a	33	01/09/2018	01/10/2018	2	30	95.89	15.8	10.3	StemPro	HPSI0614i-ciwj_1
FD_ciwj_1_CIL_6	CIL_6	Female	30685	NEB	HPSI0614i-ciwj_1	25/07/2018	22	n/a	27/08/2018	n/a	33	01/09/2018	01/10/2018	2	30	95.89	15.8	10.3	StemPro	HPSI0614i-ciwj_1
FD_ciwj_1_Ctrl_24	Ctrl_24	Female	30685	NEB	HPSI0614i-ciwj_1	25/07/2018	22	n/a	27/08/2018	n/a	33	01/09/2018	01/10/2018	2	30	95.89	15.8	10.3	StemPro	HPSI0614i-ciwj_1
FD_ciwj_1_Ctrl_6	Ctrl_6	Female	30685	NEB	HPSI0614i-ciwj_1	25/07/2018	22	n/a	27/08/2018	n/a	33	01/09/2018	01/10/2018	2	30	95.89	15.8	10.3	StemPro	HPSI0614i-ciwj_1
FD_ciwj_1_IFNB_24	IFNB_24	Female	30685	NEB	HPSI0614i-ciwj_1	25/07/2018	22	n/a	27/08/2018	n/a	33	01/09/2018	01/10/2018	2	30	95.89	15.8	10.3	StemPro	HPSI0614i-ciwj_1
FD_ciwj_1_IFNB_6	IFNB_6	Female	30685	NEB	HPSI0614i-ciwj_1	25/07/2018	22	n/a	27/08/2018	n/a	33	01/09/2018	01/10/2018	2	30	95.89	15.8	10.3	StemPro	HPSI0614i-ciwj_1
FD_ciwj_1_IFNG_24	IFNG_24	Female	30685	NEB	HPSI0614i-ciwj_1	25/07/2018	22	n/a	27/08/2018	n/a	33	01/09/2018	01/10/2018	2	30	95.89	15.8	10.3	StemPro	HPSI0614i-ciwj_1
FD_ciwj_1_IFNG_6	IFNG_6	Female	30685	NEB	HPSI0614i-ciwj_1	25/07/2018	22	n/a	27/08/2018	n/a	33	01/09/2018	01/10/2018	2	30	95.89	15.8	10.3	StemPro	HPSI0614i-ciwj_1
FD_ciwj_1_IL4_24	IL4_24	Female	30685	NEB	HPSI0614i-ciwj_1	25/07/2018	22	n/a	27/08/2018	n/a	33	01/09/2018	01/10/2018	2	30	95.89	15.8	10.3	StemPro	HPSI0614i-ciwj_1
FD_ciwj_1_IL4_6	IL4_6	Female	30685	NEB	HPSI0614i-ciwj_1	25/07/2018	22	n/a	27/08/2018	n/a	33	01/09/2018	01/10/2018	2	30	95.89	15.8	10.3	StemPro	HPSI0614i-ciwj_1
FD_ciwj_1_LIL10_24	LIL10_24	Female	30685	NEB	HPSI0614i-ciwj_1	25/07/2018	22	n/a	27/08/2018	n/a	33	01/09/2018	01/10/2018	2	30	95.89	15.8	10.3	StemPro	HPSI0614i-ciwj_1
FD_ciwj_1_LIL10_6	LIL10_6	Female	30685	NEB	HPSI0614i-ciwj_1	25/07/2018	22	n/a	27/08/2018	n/a	33	01/09/2018	01/10/2018	2	30	95.89	15.8	10.3	StemPro	HPSI0614i-ciwj_1
FD_ciwj_1_MBP_24	MBP_24	Female	30685	NEB	HPSI0614i-ciwj_1	25/07/2018	22	n/a	27/08/2018	n/a	33	01/09/2018	01/10/2018	2	30	95.89	15.8	10.3	StemPro	HPSI0614i-ciwj_1
FD_ciwj_1_MBP_6	MBP_6	Female	30685	NEB	HPSI0614i-ciwj_1	25/07/2018	22	n/a	27/08/2018	n/a	33	01/09/2018	01/10/2018	2	30	95.89	15.8	10.3	StemPro	HPSI0614i-ciwj_1
FD_ciwj_1_P3C_24	P3C_24	Female	30685	NEB	HPSI0614i-ciwj_1	25/07/2018	22	n/a	27/08/2018	n/a	33	01/09/2018	01/10/2018	2	30	95.89	15.8	10.3	StemPro	HPSI0614i-ciwj_1
FD_ciwj_1_P3C_6	P3C_6	Female	30685	NEB	HPSI0614i-ciwj_1	25/07/2018	22	n/a	27/08/2018	n/a	33	01/09/2018	01/10/2018	2	30	95.89	15.8	10.3	StemPro	HPSI0614i-ciwj_1
FD_ciwj_1_PIC_24	PIC_24	Female	30685	NEB	HPSI0614i-ciwj_1	25/07/2018	22	n/a	27/08/2018	n/a	33	01/09/2018	01/10/2018	2	30	95.89	15.8	10.3	StemPro	HPSI0614i-ciwj_1
FD_ciwj_1_PIC_6	PIC_6	Female	30685	NEB	HPSI0614i-ciwj_1	25/07/2018	22	n/a	27/08/2018	n/a	33	01/09/2018	01/10/2018	2	30	95.89	15.8	10.3	StemPro	HPSI0614i-ciwj_1
FD_ciwj_1_Prec_D0	Prec_D0	Female	30685	NEB	HPSI0614i-ciwj_1	25/07/2018	22	n/a	27/08/2018	n/a	33	01/09/2018	01/10/2018	2	30	95.89	15.8	10.3	StemPro	HPSI0614i-ciwj_1
FD_ciwj_1_Prec_D2	Prec_D2	Female	30685	NEB	HPSI0614i-ciwj_1	25/07/2018	22	n/a	27/08/2018	n/a	33	01/09/2018	01/10/2018	2	30	95.89	15.8	10.3	StemPro	HPSI0614i-ciwj_1
FD_ciwj_1_R848_24	R848_24	Female	30685	NEB	HPSI0614i-ciwj_1	25/07/2018	22	n/a	27/08/2018	n/a	33	01/09/2018	01/10/2018	2	30	95.89	15.8	10.3	StemPro	HPSI0614i-ciwj_1
FD_ciwj_1_R848_6	R848_6	Female	30685	NEB	HPSI0614i-ciwj_1	25/07/2018	22	n/a	27/08/2018	n/a	33	01/09/2018	01/10/2018	2	30	95.89	15.8	10.3	StemPro	HPSI0614i-ciwj_1
FD_ciwj_1_sLPS_24	sLPS_24	Female	30685	NEB	HPSI0614i-ciwj_1	25/07/2018	22	n/a	27/08/2018	n/a	33	01/09/2018	01/10/2018	2	30	95.89	15.8	10.3	StemPro	HPSI0614i-ciwj_1
FD_ciwj_1_sLPS_6	sLPS_6	Female	30685	NEB	HPSI0614i-ciwj_1	25/07/2018	22	n/a	27/08/2018	n/a	33	01/09/2018	01/10/2018	2	30	95.89	15.8	10.3	StemPro	HPSI0614i-ciwj_1
FD_coio_1_P3C_24	P3C_24	Female	29969	NEB	HPSI0513i-coio_1	01/06/2018	22	FD iPSC	18/06/2018	FD iPSC	17	22/06/2018	04/09/2018	1	74	92.66	9.2	10.6	StemPro	HPSI0513i-coio_1
FD_corn_1_CIL_24	CIL_24	Male	27925	Mod_SmartSeq2	HPSI0413i-corn_1	16/04/2018	26	29	21/05/2018	31	35	25/05/2018	02/07/2018	1	38	85.6	10.7	11	StemPro	HPSI0413i-corn_1
FD_corn_1_CIL_6	CIL_6	Male	27925	Mod_SmartSeq2	HPSI0413i-corn_1	16/04/2018	26	29	21/05/2018	31	35	25/05/2018	02/07/2018	1	38	85.6	10.7	11	StemPro	HPSI0413i-corn_1
FD_corn_1_Ctrl_24	Ctrl_24	Male	27925	Mod_SmartSeq2	HPSI0413i-corn_1	16/04/2018	26	29	21/05/2018	31	35	25/05/2018	02/07/2018	1	38	85.6	10.7	11	StemPro	HPSI0413i-corn_1
FD_corn_1_Ctrl_6	Ctrl_6	Male	27925	Mod_SmartSeq2	HPSI0413i-corn_1	16/04/2018	26	29	21/05/2018	31	35	25/05/2018	02/07/2018	1	38	85.6	10.7	11	StemPro	HPSI0413i-corn_1
FD_corn_1_IFNB_24	IFNB_24	Male	27925	Mod_SmartSeq2	HPSI0413i-corn_1	16/04/2018	26	29	21/05/2018	31	35	25/05/2018	02/07/2018	1	38	85.6	10.7	11	StemPro	HPSI0413i-corn_1
FD_corn_1_IFNB_6	IFNB_6	Male	27925	Mod_SmartSeq2	HPSI0413i-corn_1	16/04/2018	26	29	21/05/2018	31	35	25/05/2018	02/07/2018	1	38	85.6	10.7	11	StemPro	HPSI0413i-corn_1
FD_corn_1_IFNG_24	IFNG_24	Male	27925	Mod_SmartSeq2	HPSI0413i-corn_1	16/04/2018	26	29	21/05/2018	31	35	25/05/2018	02/07/2018	1	38	85.6	10.7	11	StemPro	HPSI0413i-corn_1
FD_corn_1_IFNG_6	IFNG_6	Male	27925	Mod_SmartSeq2	HPSI0413i-corn_1	16/04/2018	26	29	21/05/2018	31	35	25/05/2018	02/07/2018	1	38	85.6	10.7	11	StemPro	HPSI0413i-corn_1
FD_corn_1_IL4_24	IL4_24	Male	27925	Mod_SmartSeq2	HPSI0413i-corn_1	16/04/2018	26	29	21/05/2018	31	35	25/05/2018	02/07/2018	1	38	85.6	10.7	11	StemPro	HPSI0413i-corn_1
FD_corn_1_IL4_6	IL4_6	Male	27925	Mod_SmartSeq2	HPSI0413i-corn_1	16/04/2018	26	29	21/05/2018	31	35	25/05/2018	02/07/2018	1	38	85.6	10.7	11	StemPro	HPSI0413i-corn_1
FD_corn_1_LIL10_24	LIL10_24	Male	27925	Mod_SmartSeq2	HPSI0413i-corn_1	16/04/2018	26	29	21/05/2018	31	35	25/05/2018	02/07/2018	1	38	85.6	10.7	11	StemPro	HPSI0413i-corn_1
FD_corn_1_MBP_24	MBP_24	Male	27925	Mod_SmartSeq2	HPSI0413i-corn_1	16/04/2018	26	29	21/05/2018	31	35	25/05/2018	02/07/2018	1	38	85.6	10.7	11	StemPro	HPSI0413i-corn_1
FD_corn_1_MBP_6	MBP_6	Male	27925	Mod_SmartSeq2	HPSI0413i-corn_1	16/04/2018	26	29	21/05/2018	31	35	25/05/2018	02/07/2018	1	38	85.6	10.7	11	StemPro	HPSI0413i-corn_1
FD_corn_1_P3C_24	P3C_24	Male	27925	Mod_SmartSeq2	HPSI0413i-corn_1	16/04/2018	26	29	21/05/2018	31	35	25/05/2018	02/07/2018	1	38	85.6	10.7	11	StemPro	HPSI0413i-corn_1
FD_corn_1_P3C_6	P3C_6	Male	27925	Mod_SmartSeq2	HPSI0413i-corn_1	16/04/2018	26	29	21/05/2018	31	35	25/05/2018	02/07/2018	1	38	85.6	10.7	11	StemPro	HPSI0413i-corn_1
FD_corn_1_PIC_24	PIC_24	Male	27925	Mod_SmartSeq2	HPSI0413i-corn_1	16/04/2018	26	29	21/05/2018	31	35	25/05/2018	02/07/2018	1	38	85.6	10.7	11	StemPro	HPSI0413i-corn_1
FD_corn_1_PIC_6	PIC_6	Male	27925	Mod_SmartSeq2	HPSI0413i-corn_1	16/04/2018	26	29	21/05/2018	31	35	25/05/2018	02/07/2018	1	38	85.6	10.7	11	StemPro	HPSI0413i-corn_1
FD_corn_1_Prec_D2	Prec_D2	Male	27925	Mod_SmartSeq2	HPSI0413i-corn_1	16/04/2018	26	29	21/05/2018	31	35	25/05/2018	02/07/2018	1	38	85.6	10.7	11	StemPro	HPSI0413i-corn_1
FD_corn_1_R848_24	R848_24	Male	27925	Mod_SmartSeq2	HPSI0413i-corn_1	16/04/2018	26	29	21/05/2018	31	35	25/05/2018	02/07/2018	1	38	85.6	10.7	11	StemPro	HPSI0413i-corn_1
FD_corn_1_R848_6	R848_6	Male	27925	Mod_SmartSeq2	HPSI0413i-corn_1	16/04/2018	26	29	21/05/2018	31	35	25/05/2018	02/07/2018	1	38	85.6	10.7	11	StemPro	HPSI0413i-corn_1
FD_corn_1_sLPS_24	sLPS_24	Male	27925	Mod_SmartSeq2	HPSI0413i-corn_1	16/04/2018	26	29	21/05/2018	31	35	25/05/2018	02/07/2018	1	38	85.6	10.7	11	StemPro	HPSI0413i-corn_1
FD_corn_1_sLPS_6	sLPS_6	Male	27925	Mod_SmartSeq2	HPSI0413i-corn_1	16/04/2018	26	29	21/05/2018	31	35	25/05/2018	02/07/2018	1	38	85.6	10.7	11	StemPro	HPSI0413i-corn_1
FD_coxy_33_CIL_24	CIL_24	Male	27499	NEB	HPSI0413i-coxy_33	16/04/2018	49	52	14/05/2018	54	28	18/05/2018	20/06/2018	1	33	88.56	15.8	10.7	StemPro	HPSI0413i-coxy_33
FD_coxy_33_CIL_6	CIL_6	Male	27499	NEB	HPSI0413i-coxy_33	16/04/2018	49	52	14/05/2018	54	28	18/05/2018	20/06/2018	1	33	88.56	15.8	10.7	StemPro	HPSI0413i-coxy_33
FD_coxy_33_Ctrl_24	Ctrl_24	Male	27499	NEB	HPSI0413i-coxy_33	16/04/2018	49	52	14/05/2018	54	28	18/05/2018	20/06/2018	1	33	88.56	15.8	10.7	StemPro	HPSI0413i-coxy_33
FD_coxy_33_Ctrl_6	Ctrl_6	Male	27499	NEB	HPSI0413i-coxy_33	16/04/2018	49	52	14/05/2018	54	28	18/05/2018	20/06/2018	1	33	88.56	15.8	10.7	StemPro	HPSI0413i-coxy_33
FD_coxy_33_IFNB_24	IFNB_24	Male	27499	NEB	HPSI0413i-coxy_33	16/04/2018	49	52	14/05/2018	54	28	18/05/2018	20/06/2018	1	33	88.56	15.8	10.7	StemPro	HPSI0413i-coxy_33
FD_coxy_33_IFNG_24	IFNG_24	Male	27499	NEB	HPSI0413i-coxy_33	16/04/2018	49	52	14/05/2018	54	28	18/05/2018	20/06/2018	1	33	88.56	15.8	10.7	StemPro	HPSI0413i-coxy_33
FD_coxy_33_IFNG_6	IFNG_6	Male	27499	NEB	HPSI0413i-coxy_33	16/04/2018	49	52	14/05/2018	54	28	18/05/2018	20/06/2018	1	33	88.56	15.8	10.7	StemPro	HPSI0413i-coxy_33
FD_coxy_33_IL4_24	IL4_24	Male	27499	NEB	HPSI0413i-coxy_33	16/04/2018	49	52	14/05/2018	54	28	18/05/2018	20/06/2018	1	33	88.56	15.8	10.7	StemPro	HPSI0413i-coxy_33
FD_coxy_33_IL4_6	IL4_6	Male	27499	NEB	HPSI0413i-coxy_33	16/04/2018	49	52	14/05/2018	54	28	18/05/2018	20/06/2018	1	33	88.56	15.8	10.7	StemPro	HPSI0413i-coxy_33
FD_coxy_33_LIL10_24	LIL10_24	Male	27499	NEB	HPSI0413i-coxy_33	16/04/2018	49	52	14/05/2018	54	28	18/05/2018	20/06/2018	1	33	88.56	15.8	10.7	StemPro	HPSI0413i-coxy_33
FD_coxy_33_LIL10_6	LIL10_6	Male	27499	NEB	HPSI0413i-coxy_33	16/04/2018	49	52	14/05/2018	54	28	18/05/2018	20/06/2018	1	33	88.56	15.8	10.7	StemPro	HPSI0413i-coxy_33
FD_coxy_33_MBP_24	MBP_24	Male	27499	NEB	HPSI0413i-coxy_33	16/04/2018	49	52	14/05/2018	54	28	18/05/2018	20/06/2018	1	33	88.56	15.8	10.7	StemPro	HPSI0413i-coxy_33
FD_coxy_33_MBP_6	MBP_6	Male	27499	NEB	HPSI0413i-coxy_33	16/04/2018	49	52	14/05/2018	54	28	18/05/2018	20/06/2018	1	33	88.56	15.8	10.7	StemPro	HPSI0413i-coxy_33
FD_coxy_33_P3C_24	P3C_24	Male	27499	NEB	HPSI0413i-coxy_33	16/04/2018	49	52	14/05/2018	54	28	18/05/2018	20/06/2018	1	33	88.56	15.8	10.7	StemPro	HPSI0413i-coxy_33
FD_coxy_33_P3C_6	P3C_6	Male	27499	NEB	HPSI0413i-coxy_33	16/04/2018	49	52	14/05/2018	54	28	18/05/2018	20/06/2018	1	33	88.56	15.8	10.7	StemPro	HPSI0413i-coxy_33
FD_coxy_33_PIC_24	PIC_24	Male	27499	NEB	HPSI0413i-coxy_33	16/04/2018	49	52	14/05/2018	54	28	18/05/2018	20/06/2018	1	33	88.56	15.8	10.7	StemPro	HPSI0413i-coxy_33
FD_coxy_33_PIC_6	PIC_6	Male	27499	NEB	HPSI0413i-coxy_33	16/04/2018	49	52	14/05/2018	54	28	18/05/2018	20/06/2018	1	33	88.56	15.8	10.7	StemPro	HPSI0413i-coxy_33
FD_coxy_33_Prec_D0	Prec_D0	Male	27499	NEB	HPSI0413i-coxy_33	16/04/2018	49	52	14/05/2018	54	28	18/05/2018	20/06/2018	1	33	88.56	15.8	10.7	StemPro	HPSI0413i-coxy_33
FD_coxy_33_Prec_D2	Prec_D2	Male	27499	NEB	HPSI0413i-coxy_33	16/04/2018	49	52	14/05/2018	54	28	18/05/2018	20/06/2018	1	33	88.56	15.8	10.7	StemPro	HPSI0413i-coxy_33
FD_coxy_33_R848_24	R848_24	Male	27499	NEB	HPSI0413i-coxy_33	16/04/2018	49	52	14/05/2018	54	28	18/05/2018	20/06/2018	1	33	88.56	15.8	10.7	StemPro	HPSI0413i-coxy_33
FD_coxy_33_R848_6	R848_6	Male	27499	NEB	HPSI0413i-coxy_33	16/04/2018	49	52	14/05/2018	54	28	18/05/2018	20/06/2018	1	33	88.56	15.8	10.7	StemPro	HPSI0413i-coxy_33
FD_coxy_33_sLPS_24	sLPS_24	Male	27499	NEB	HPSI0413i-coxy_33	16/04/2018	49	52	14/05/2018	54	28	18/05/2018	20/06/2018	1	33	88.56	15.8	10.7	StemPro	HPSI0413i-coxy_33
FD_coxy_33_sLPS_6	sLPS_6	Male	27499	NEB	HPSI0413i-coxy_33	16/04/2018	49	52	14/05/2018	54	28	18/05/2018	20/06/2018	1	33	88.56	15.8	10.7	StemPro	HPSI0413i-coxy_33
FD_cuau_1_Ctrl_24	Ctrl_24	Female	29204	Mod_SmartSeq2	HPSI0513i-cuau_1	01/06/2018	28	FD iPSC	02/07/2018	FD iPSC	31	06/07/2018	08/08/2018	1	33	97.73	15.4	10.9	StemPro	HPSI0513i-cuau_1
FD_cuau_1_Ctrl_6	Ctrl_6	Female	29204	Mod_SmartSeq2	HPSI0513i-cuau_1	01/06/2018	28	FD iPSC	02/07/2018	FD iPSC	31	06/07/2018	08/08/2018	1	33	97.73	15.4	10.9	StemPro	HPSI0513i-cuau_1
FD_cuau_1_IFNB_24	IFNB_24	Female	29204	Mod_SmartSeq2	HPSI0513i-cuau_1	01/06/2018	28	FD iPSC	02/07/2018	FD iPSC	31	06/07/2018	08/08/2018	1	33	97.73	15.4	10.9	StemPro	HPSI0513i-cuau_1
FD_cuau_1_IFNB_6	IFNB_6	Female	29204	Mod_SmartSeq2	HPSI0513i-cuau_1	01/06/2018	28	FD iPSC	02/07/2018	FD iPSC	31	06/07/2018	08/08/2018	1	33	97.73	15.4	10.9	StemPro	HPSI0513i-cuau_1
FD_cuau_1_IFNG_24	IFNG_24	Female	29204	Mod_SmartSeq2	HPSI0513i-cuau_1	01/06/2018	28	FD iPSC	02/07/2018	FD iPSC	31	06/07/2018	08/08/2018	1	33	97.73	15.4	10.9	StemPro	HPSI0513i-cuau_1
FD_cuau_1_IL4_24	IL4_24	Female	29204	Mod_SmartSeq2	HPSI0513i-cuau_1	01/06/2018	28	FD iPSC	02/07/2018	FD iPSC	31	06/07/2018	08/08/2018	1	33	97.73	15.4	10.9	StemPro	HPSI0513i-cuau_1
FD_cuau_1_IL4_6	IL4_6	Female	29204	Mod_SmartSeq2	HPSI0513i-cuau_1	01/06/2018	28	FD iPSC	02/07/2018	FD iPSC	31	06/07/2018	08/08/2018	1	33	97.73	15.4	10.9	StemPro	HPSI0513i-cuau_1
FD_cuau_1_LIL10_24	LIL10_24	Female	29204	Mod_SmartSeq2	HPSI0513i-cuau_1	01/06/2018	28	FD iPSC	02/07/2018	FD iPSC	31	06/07/2018	08/08/2018	1	33	97.73	15.4	10.9	StemPro	HPSI0513i-cuau_1
FD_cuau_1_LIL10_6	LIL10_6	Female	29204	Mod_SmartSeq2	HPSI0513i-cuau_1	01/06/2018	28	FD iPSC	02/07/2018	FD iPSC	31	06/07/2018	08/08/2018	1	33	97.73	15.4	10.9	StemPro	HPSI0513i-cuau_1
FD_cuau_1_MBP_24	MBP_24	Female	29204	Mod_SmartSeq2	HPSI0513i-cuau_1	01/06/2018	28	FD iPSC	02/07/2018	FD iPSC	31	06/07/2018	08/08/2018	1	33	97.73	15.4	10.9	StemPro	HPSI0513i-cuau_1
FD_cuau_1_MBP_6	MBP_6	Female	29204	Mod_SmartSeq2	HPSI0513i-cuau_1	01/06/2018	28	FD iPSC	02/07/2018	FD iPSC	31	06/07/2018	08/08/2018	1	33	97.73	15.4	10.9	StemPro	HPSI0513i-cuau_1
FD_cuau_1_P3C_24	P3C_24	Female	29204	Mod_SmartSeq2	HPSI0513i-cuau_1	01/06/2018	28	FD iPSC	02/07/2018	FD iPSC	31	06/07/2018	08/08/2018	1	33	97.73	15.4	10.9	StemPro	HPSI0513i-cuau_1
FD_cuau_1_P3C_6	P3C_6	Female	29204	Mod_SmartSeq2	HPSI0513i-cuau_1	01/06/2018	28	FD iPSC	02/07/2018	FD iPSC	31	06/07/2018	08/08/2018	1	33	97.73	15.4	10.9	StemPro	HPSI0513i-cuau_1
FD_cuau_1_PIC_24	PIC_24	Female	29204	Mod_SmartSeq2	HPSI0513i-cuau_1	01/06/2018	28	FD iPSC	02/07/2018	FD iPSC	31	06/07/2018	08/08/2018	1	33	97.73	15.4	10.9	StemPro	HPSI0513i-cuau_1
FD_cuau_1_PIC_6	PIC_6	Female	29204	Mod_SmartSeq2	HPSI0513i-cuau_1	01/06/2018	28	FD iPSC	02/07/2018	FD iPSC	31	06/07/2018	08/08/2018	1	33	97.73	15.4	10.9	StemPro	HPSI0513i-cuau_1
FD_cuau_1_Prec_D0	Prec_D0	Female	29204	Mod_SmartSeq2	HPSI0513i-cuau_1	01/06/2018	28	FD iPSC	02/07/2018	FD iPSC	31	06/07/2018	08/08/2018	1	33	97.73	15.4	10.9	StemPro	HPSI0513i-cuau_1
FD_cuau_1_Prec_D2	Prec_D2	Female	29204	Mod_SmartSeq2	HPSI0513i-cuau_1	01/06/2018	28	FD iPSC	02/07/2018	FD iPSC	31	06/07/2018	08/08/2018	1	33	97.73	15.4	10.9	StemPro	HPSI0513i-cuau_1
FD_cuau_1_R848_24	R848_24	Female	29204	Mod_SmartSeq2	HPSI0513i-cuau_1	01/06/2018	28	FD iPSC	02/07/2018	FD iPSC	31	06/07/2018	08/08/2018	1	33	97.73	15.4	10.9	StemPro	HPSI0513i-cuau_1
FD_cuau_1_R848_6	R848_6	Female	29204	Mod_SmartSeq2	HPSI0513i-cuau_1	01/06/2018	28	FD iPSC	02/07/2018	FD iPSC	31	06/07/2018	08/08/2018	1	33	97.73	15.4	10.9	StemPro	HPSI0513i-cuau_1
FD_cuau_1_sLPS_24	sLPS_24	Female	29204	Mod_SmartSeq2	HPSI0513i-cuau_1	01/06/2018	28	FD iPSC	02/07/2018	FD iPSC	31	06/07/2018	08/08/2018	1	33	97.73	15.4	10.9	StemPro	HPSI0513i-cuau_1
FD_cuau_1_sLPS_6	sLPS_6	Female	29204	Mod_SmartSeq2	HPSI0513i-cuau_1	01/06/2018	28	FD iPSC	02/07/2018	FD iPSC	31	06/07/2018	08/08/2018	1	33	97.73	15.4	10.9	StemPro	HPSI0513i-cuau_1
FD_dard_1_CIL_24	CIL_24	Female	28006	Mod_SmartSeq2	HPSI0713i-dard_1	16/04/2018	36	39	21/05/2018	41	35	25/05/2018	20/06/2018	1	26	82.4	10.1	8.8	StemPro	HPSI0713i-dard_1
FD_dard_1_CIL_6	CIL_6	Female	28006	Mod_SmartSeq2	HPSI0713i-dard_1	16/04/2018	36	39	21/05/2018	41	35	25/05/2018	20/06/2018	1	26	82.4	10.1	8.8	StemPro	HPSI0713i-dard_1
FD_dard_1_Ctrl_24	Ctrl_24	Female	28006	Mod_SmartSeq2	HPSI0713i-dard_1	16/04/2018	36	39	21/05/2018	41	35	25/05/2018	20/06/2018	1	26	82.4	10.1	8.8	StemPro	HPSI0713i-dard_1
FD_dard_1_Ctrl_6	Ctrl_6	Female	28006	Mod_SmartSeq2	HPSI0713i-dard_1	16/04/2018	36	39	21/05/2018	41	35	25/05/2018	20/06/2018	1	26	82.4	10.1	8.8	StemPro	HPSI0713i-dard_1
FD_dard_1_IFNG_24	IFNG_24	Female	28006	Mod_SmartSeq2	HPSI0713i-dard_1	16/04/2018	36	39	21/05/2018	41	35	25/05/2018	20/06/2018	1	26	82.4	10.1	8.8	StemPro	HPSI0713i-dard_1
FD_dard_1_IFNG_6	IFNG_6	Female	28006	Mod_SmartSeq2	HPSI0713i-dard_1	16/04/2018	36	39	21/05/2018	41	35	25/05/2018	20/06/2018	1	26	82.4	10.1	8.8	StemPro	HPSI0713i-dard_1
FD_dard_1_IL4_24	IL4_24	Female	28006	Mod_SmartSeq2	HPSI0713i-dard_1	16/04/2018	36	39	21/05/2018	41	35	25/05/2018	20/06/2018	1	26	82.4	10.1	8.8	StemPro	HPSI0713i-dard_1
FD_dard_1_IL4_6	IL4_6	Female	28006	Mod_SmartSeq2	HPSI0713i-dard_1	16/04/2018	36	39	21/05/2018	41	35	25/05/2018	20/06/2018	1	26	82.4	10.1	8.8	StemPro	HPSI0713i-dard_1
FD_dard_1_LIL10_24	LIL10_24	Female	28006	Mod_SmartSeq2	HPSI0713i-dard_1	16/04/2018	36	39	21/05/2018	41	35	25/05/2018	20/06/2018	1	26	82.4	10.1	8.8	StemPro	HPSI0713i-dard_1
FD_dard_1_LIL10_6	LIL10_6	Female	28006	Mod_SmartSeq2	HPSI0713i-dard_1	16/04/2018	36	39	21/05/2018	41	35	25/05/2018	20/06/2018	1	26	82.4	10.1	8.8	StemPro	HPSI0713i-dard_1
FD_dard_1_MBP_24	MBP_24	Female	28006	Mod_SmartSeq2	HPSI0713i-dard_1	16/04/2018	36	39	21/05/2018	41	35	25/05/2018	20/06/2018	1	26	82.4	10.1	8.8	StemPro	HPSI0713i-dard_1
FD_dard_1_MBP_6	MBP_6	Female	28006	Mod_SmartSeq2	HPSI0713i-dard_1	16/04/2018	36	39	21/05/2018	41	35	25/05/2018	20/06/2018	1	26	82.4	10.1	8.8	StemPro	HPSI0713i-dard_1
FD_dard_1_P3C_24	P3C_24	Female	28006	Mod_SmartSeq2	HPSI0713i-dard_1	16/04/2018	36	39	21/05/2018	41	35	25/05/2018	20/06/2018	1	26	82.4	10.1	8.8	StemPro	HPSI0713i-dard_1
FD_dard_1_PIC_24	PIC_24	Female	28006	Mod_SmartSeq2	HPSI0713i-dard_1	16/04/2018	36	39	21/05/2018	41	35	25/05/2018	20/06/2018	1	26	82.4	10.1	8.8	StemPro	HPSI0713i-dard_1
FD_dard_1_PIC_6	PIC_6	Female	28006	Mod_SmartSeq2	HPSI0713i-dard_1	16/04/2018	36	39	21/05/2018	41	35	25/05/2018	20/06/2018	1	26	82.4	10.1	8.8	StemPro	HPSI0713i-dard_1
FD_dard_1_Prec_D0	Prec_D0	Female	28006	Mod_SmartSeq2	HPSI0713i-dard_1	16/04/2018	36	39	21/05/2018	41	35	25/05/2018	20/06/2018	1	26	82.4	10.1	8.8	StemPro	HPSI0713i-dard_1
FD_dard_1_Prec_D2	Prec_D2	Female	28006	Mod_SmartSeq2	HPSI0713i-dard_1	16/04/2018	36	39	21/05/2018	41	35	25/05/2018	20/06/2018	1	26	82.4	10.1	8.8	StemPro	HPSI0713i-dard_1
FD_dard_1_R848_24	R848_24	Female	28006	Mod_SmartSeq2	HPSI0713i-dard_1	16/04/2018	36	39	21/05/2018	41	35	25/05/2018	20/06/2018	1	26	82.4	10.1	8.8	StemPro	HPSI0713i-dard_1
FD_dard_1_R848_6	R848_6	Female	28006	Mod_SmartSeq2	HPSI0713i-dard_1	16/04/2018	36	39	21/05/2018	41	35	25/05/2018	20/06/2018	1	26	82.4	10.1	8.8	StemPro	HPSI0713i-dard_1
FD_dard_1_sLPS_24	sLPS_24	Female	28006	Mod_SmartSeq2	HPSI0713i-dard_1	16/04/2018	36	39	21/05/2018	41	35	25/05/2018	20/06/2018	1	26	82.4	10.1	8.8	StemPro	HPSI0713i-dard_1
FD_dard_1_sLPS_6	sLPS_6	Female	28006	Mod_SmartSeq2	HPSI0713i-dard_1	16/04/2018	36	39	21/05/2018	41	35	25/05/2018	20/06/2018	1	26	82.4	10.1	8.8	StemPro	HPSI0713i-dard_1
FD_darw_2_CIL_24	CIL_24	Female	30041	NEB	HPSI0713i-darw_2	01/06/2018	28	FD iPSC	18/06/2018	FD iPSC	17	22/06/2018	29/08/2018	2	68	80.62	16.2	10.1	StemPro	HPSI0713i-darw_2
FD_darw_2_CIL_6	CIL_6	Female	30041	NEB	HPSI0713i-darw_2	01/06/2018	28	FD iPSC	18/06/2018	FD iPSC	17	22/06/2018	29/08/2018	2	68	80.62	16.2	10.1	StemPro	HPSI0713i-darw_2
FD_darw_2_Ctrl_24	Ctrl_24	Female	30041	NEB	HPSI0713i-darw_2	01/06/2018	28	FD iPSC	18/06/2018	FD iPSC	17	22/06/2018	29/08/2018	2	68	80.62	16.2	10.1	StemPro	HPSI0713i-darw_2
FD_darw_2_IFNB_24	IFNB_24	Female	30041	NEB	HPSI0713i-darw_2	01/06/2018	28	FD iPSC	18/06/2018	FD iPSC	17	22/06/2018	29/08/2018	2	68	80.62	16.2	10.1	StemPro	HPSI0713i-darw_2
FD_darw_2_IFNG_24	IFNG_24	Female	30041	NEB	HPSI0713i-darw_2	01/06/2018	28	FD iPSC	18/06/2018	FD iPSC	17	22/06/2018	29/08/2018	2	68	80.62	16.2	10.1	StemPro	HPSI0713i-darw_2
FD_darw_2_IFNG_6	IFNG_6	Female	30041	NEB	HPSI0713i-darw_2	01/06/2018	28	FD iPSC	18/06/2018	FD iPSC	17	22/06/2018	29/08/2018	2	68	80.62	16.2	10.1	StemPro	HPSI0713i-darw_2
FD_darw_2_IL4_24	IL4_24	Female	30041	NEB	HPSI0713i-darw_2	01/06/2018	28	FD iPSC	18/06/2018	FD iPSC	17	22/06/2018	29/08/2018	2	68	80.62	16.2	10.1	StemPro	HPSI0713i-darw_2
FD_darw_2_IL4_6	IL4_6	Female	30041	NEB	HPSI0713i-darw_2	01/06/2018	28	FD iPSC	18/06/2018	FD iPSC	17	22/06/2018	29/08/2018	2	68	80.62	16.2	10.1	StemPro	HPSI0713i-darw_2
FD_darw_2_LIL10_24	LIL10_24	Female	30041	NEB	HPSI0713i-darw_2	01/06/2018	28	FD iPSC	18/06/2018	FD iPSC	17	22/06/2018	29/08/2018	2	68	80.62	16.2	10.1	StemPro	HPSI0713i-darw_2
FD_darw_2_LIL10_6	LIL10_6	Female	30041	NEB	HPSI0713i-darw_2	01/06/2018	28	FD iPSC	18/06/2018	FD iPSC	17	22/06/2018	29/08/2018	2	68	80.62	16.2	10.1	StemPro	HPSI0713i-darw_2
FD_darw_2_MBP_24	MBP_24	Female	30041	NEB	HPSI0713i-darw_2	01/06/2018	28	FD iPSC	18/06/2018	FD iPSC	17	22/06/2018	29/08/2018	2	68	80.62	16.2	10.1	StemPro	HPSI0713i-darw_2
FD_darw_2_MBP_6	MBP_6	Female	30041	NEB	HPSI0713i-darw_2	01/06/2018	28	FD iPSC	18/06/2018	FD iPSC	17	22/06/2018	29/08/2018	2	68	80.62	16.2	10.1	StemPro	HPSI0713i-darw_2
FD_darw_2_P3C_24	P3C_24	Female	30041	NEB	HPSI0713i-darw_2	01/06/2018	28	FD iPSC	18/06/2018	FD iPSC	17	22/06/2018	29/08/2018	2	68	80.62	16.2	10.1	StemPro	HPSI0713i-darw_2
FD_darw_2_P3C_6	P3C_6	Female	30041	NEB	HPSI0713i-darw_2	01/06/2018	28	FD iPSC	18/06/2018	FD iPSC	17	22/06/2018	29/08/2018	2	68	80.62	16.2	10.1	StemPro	HPSI0713i-darw_2
FD_darw_2_PIC_24	PIC_24	Female	30041	NEB	HPSI0713i-darw_2	01/06/2018	28	FD iPSC	18/06/2018	FD iPSC	17	22/06/2018	29/08/2018	2	68	80.62	16.2	10.1	StemPro	HPSI0713i-darw_2
FD_darw_2_PIC_6	PIC_6	Female	30041	NEB	HPSI0713i-darw_2	01/06/2018	28	FD iPSC	18/06/2018	FD iPSC	17	22/06/2018	29/08/2018	2	68	80.62	16.2	10.1	StemPro	HPSI0713i-darw_2
FD_darw_2_Prec_D0	Prec_D0	Female	30041	NEB	HPSI0713i-darw_2	01/06/2018	28	FD iPSC	18/06/2018	FD iPSC	17	22/06/2018	29/08/2018	2	68	80.62	16.2	10.1	StemPro	HPSI0713i-darw_2
FD_darw_2_Prec_D2	Prec_D2	Female	30041	NEB	HPSI0713i-darw_2	01/06/2018	28	FD iPSC	18/06/2018	FD iPSC	17	22/06/2018	29/08/2018	2	68	80.62	16.2	10.1	StemPro	HPSI0713i-darw_2
FD_darw_2_R848_24	R848_24	Female	30041	NEB	HPSI0713i-darw_2	01/06/2018	28	FD iPSC	18/06/2018	FD iPSC	17	22/06/2018	29/08/2018	2	68	80.62	16.2	10.1	StemPro	HPSI0713i-darw_2
FD_darw_2_R848_6	R848_6	Female	30041	NEB	HPSI0713i-darw_2	01/06/2018	28	FD iPSC	18/06/2018	FD iPSC	17	22/06/2018	29/08/2018	2	68	80.62	16.2	10.1	StemPro	HPSI0713i-darw_2
FD_darw_2_sLPS_24	sLPS_24	Female	30041	NEB	HPSI0713i-darw_2	01/06/2018	28	FD iPSC	18/06/2018	FD iPSC	17	22/06/2018	29/08/2018	2	68	80.62	16.2	10.1	StemPro	HPSI0713i-darw_2
FD_darw_2_sLPS_6	sLPS_6	Female	30041	NEB	HPSI0713i-darw_2	01/06/2018	28	FD iPSC	18/06/2018	FD iPSC	17	22/06/2018	29/08/2018	2	68	80.62	16.2	10.1	StemPro	HPSI0713i-darw_2
FD_dipe_1_CIL_24	CIL_24	Female	28006	Mod_SmartSeq2	HPSI0513i-dipe_1	16/04/2018	21	24	14/05/2018	26	28	18/05/2018	20/06/2018	1	33	92.21	15	9.5	StemPro	HPSI0513i-dipe_1
FD_dipe_1_CIL_6	CIL_6	Female	28006	Mod_SmartSeq2	HPSI0513i-dipe_1	16/04/2018	21	24	14/05/2018	26	28	18/05/2018	20/06/2018	1	33	92.21	15	9.5	StemPro	HPSI0513i-dipe_1
FD_dipe_1_Ctrl_24	Ctrl_24	Female	28006	Mod_SmartSeq2	HPSI0513i-dipe_1	16/04/2018	21	24	14/05/2018	26	28	18/05/2018	20/06/2018	1	33	92.21	15	9.5	StemPro	HPSI0513i-dipe_1
FD_dipe_1_Ctrl_6	Ctrl_6	Female	28006	Mod_SmartSeq2	HPSI0513i-dipe_1	16/04/2018	21	24	14/05/2018	26	28	18/05/2018	20/06/2018	1	33	92.21	15	9.5	StemPro	HPSI0513i-dipe_1
FD_dipe_1_IFNB_24	IFNB_24	Female	28006	Mod_SmartSeq2	HPSI0513i-dipe_1	16/04/2018	21	24	14/05/2018	26	28	18/05/2018	20/06/2018	1	33	92.21	15	9.5	StemPro	HPSI0513i-dipe_1
FD_dipe_1_IFNB_6	IFNB_6	Female	28006	Mod_SmartSeq2	HPSI0513i-dipe_1	16/04/2018	21	24	14/05/2018	26	28	18/05/2018	20/06/2018	1	33	92.21	15	9.5	StemPro	HPSI0513i-dipe_1
FD_dipe_1_IFNG_24	IFNG_24	Female	28006	Mod_SmartSeq2	HPSI0513i-dipe_1	16/04/2018	21	24	14/05/2018	26	28	18/05/2018	20/06/2018	1	33	92.21	15	9.5	StemPro	HPSI0513i-dipe_1
FD_dipe_1_IFNG_6	IFNG_6	Female	28006	Mod_SmartSeq2	HPSI0513i-dipe_1	16/04/2018	21	24	14/05/2018	26	28	18/05/2018	20/06/2018	1	33	92.21	15	9.5	StemPro	HPSI0513i-dipe_1
FD_dipe_1_IL4_24	IL4_24	Female	28006	Mod_SmartSeq2	HPSI0513i-dipe_1	16/04/2018	21	24	14/05/2018	26	28	18/05/2018	20/06/2018	1	33	92.21	15	9.5	StemPro	HPSI0513i-dipe_1
FD_dipe_1_IL4_6	IL4_6	Female	28006	Mod_SmartSeq2	HPSI0513i-dipe_1	16/04/2018	21	24	14/05/2018	26	28	18/05/2018	20/06/2018	1	33	92.21	15	9.5	StemPro	HPSI0513i-dipe_1
FD_dipe_1_LIL10_24	LIL10_24	Female	28006	Mod_SmartSeq2	HPSI0513i-dipe_1	16/04/2018	21	24	14/05/2018	26	28	18/05/2018	20/06/2018	1	33	92.21	15	9.5	StemPro	HPSI0513i-dipe_1
FD_dipe_1_LIL10_6	LIL10_6	Female	28006	Mod_SmartSeq2	HPSI0513i-dipe_1	16/04/2018	21	24	14/05/2018	26	28	18/05/2018	20/06/2018	1	33	92.21	15	9.5	StemPro	HPSI0513i-dipe_1
FD_dipe_1_MBP_24	MBP_24	Female	28006	Mod_SmartSeq2	HPSI0513i-dipe_1	16/04/2018	21	24	14/05/2018	26	28	18/05/2018	20/06/2018	1	33	92.21	15	9.5	StemPro	HPSI0513i-dipe_1
FD_dipe_1_MBP_6	MBP_6	Female	28006	Mod_SmartSeq2	HPSI0513i-dipe_1	16/04/2018	21	24	14/05/2018	26	28	18/05/2018	20/06/2018	1	33	92.21	15	9.5	StemPro	HPSI0513i-dipe_1
FD_dipe_1_P3C_24	P3C_24	Female	28006	Mod_SmartSeq2	HPSI0513i-dipe_1	16/04/2018	21	24	14/05/2018	26	28	18/05/2018	20/06/2018	1	33	92.21	15	9.5	StemPro	HPSI0513i-dipe_1
FD_dipe_1_P3C_6	P3C_6	Female	28006	Mod_SmartSeq2	HPSI0513i-dipe_1	16/04/2018	21	24	14/05/2018	26	28	18/05/2018	20/06/2018	1	33	92.21	15	9.5	StemPro	HPSI0513i-dipe_1
FD_dipe_1_PIC_24	PIC_24	Female	28006	Mod_SmartSeq2	HPSI0513i-dipe_1	16/04/2018	21	24	14/05/2018	26	28	18/05/2018	20/06/2018	1	33	92.21	15	9.5	StemPro	HPSI0513i-dipe_1
FD_dipe_1_PIC_6	PIC_6	Female	28006	Mod_SmartSeq2	HPSI0513i-dipe_1	16/04/2018	21	24	14/05/2018	26	28	18/05/2018	20/06/2018	1	33	92.21	15	9.5	StemPro	HPSI0513i-dipe_1
FD_dipe_1_Prec_D0	Prec_D0	Female	28006	Mod_SmartSeq2	HPSI0513i-dipe_1	16/04/2018	21	24	14/05/2018	26	28	18/05/2018	20/06/2018	1	33	92.21	15	9.5	StemPro	HPSI0513i-dipe_1
FD_dipe_1_Prec_D2	Prec_D2	Female	28006	Mod_SmartSeq2	HPSI0513i-dipe_1	16/04/2018	21	24	14/05/2018	26	28	18/05/2018	20/06/2018	1	33	92.21	15	9.5	StemPro	HPSI0513i-dipe_1
FD_dipe_1_R848_24	R848_24	Female	28006	Mod_SmartSeq2	HPSI0513i-dipe_1	16/04/2018	21	24	14/05/2018	26	28	18/05/2018	20/06/2018	1	33	92.21	15	9.5	StemPro	HPSI0513i-dipe_1
FD_dipe_1_R848_6	R848_6	Female	28006	Mod_SmartSeq2	HPSI0513i-dipe_1	16/04/2018	21	24	14/05/2018	26	28	18/05/2018	20/06/2018	1	33	92.21	15	9.5	StemPro	HPSI0513i-dipe_1
FD_dipe_1_sLPS_24	sLPS_24	Female	28006	Mod_SmartSeq2	HPSI0513i-dipe_1	16/04/2018	21	24	14/05/2018	26	28	18/05/2018	20/06/2018	1	33	92.21	15	9.5	StemPro	HPSI0513i-dipe_1
FD_dipe_1_sLPS_6	sLPS_6	Female	28006	Mod_SmartSeq2	HPSI0513i-dipe_1	16/04/2018	21	24	14/05/2018	26	28	18/05/2018	20/06/2018	1	33	92.21	15	9.5	StemPro	HPSI0513i-dipe_1
FD_dium_1_CIL_24	CIL_24	Female	29969	NEB	HPSI0613i-dium_1	01/06/2018	34	FD iPSC	18/06/2018	FD iPSC	17	22/06/2018	29/08/2018	1	68	92.8	14.4	9.8	StemPro	HPSI0613i-dium_1
FD_dium_1_CIL_6	CIL_6	Female	29969	NEB	HPSI0613i-dium_1	01/06/2018	34	FD iPSC	18/06/2018	FD iPSC	17	22/06/2018	29/08/2018	1	68	92.8	14.4	9.8	StemPro	HPSI0613i-dium_1
FD_dium_1_Ctrl_24	Ctrl_24	Female	29969	NEB	HPSI0613i-dium_1	01/06/2018	34	FD iPSC	18/06/2018	FD iPSC	17	22/06/2018	29/08/2018	1	68	92.8	14.4	9.8	StemPro	HPSI0613i-dium_1
FD_dium_1_Ctrl_6	Ctrl_6	Female	29969	NEB	HPSI0613i-dium_1	01/06/2018	34	FD iPSC	18/06/2018	FD iPSC	17	22/06/2018	29/08/2018	1	68	92.8	14.4	9.8	StemPro	HPSI0613i-dium_1
FD_dium_1_IFNB_24	IFNB_24	Female	29969	NEB	HPSI0613i-dium_1	01/06/2018	34	FD iPSC	18/06/2018	FD iPSC	17	22/06/2018	29/08/2018	1	68	92.8	14.4	9.8	StemPro	HPSI0613i-dium_1
FD_dium_1_IFNB_6	IFNB_6	Female	29969	NEB	HPSI0613i-dium_1	01/06/2018	34	FD iPSC	18/06/2018	FD iPSC	17	22/06/2018	29/08/2018	1	68	92.8	14.4	9.8	StemPro	HPSI0613i-dium_1
FD_dium_1_IFNG_24	IFNG_24	Female	29969	NEB	HPSI0613i-dium_1	01/06/2018	34	FD iPSC	18/06/2018	FD iPSC	17	22/06/2018	29/08/2018	1	68	92.8	14.4	9.8	StemPro	HPSI0613i-dium_1
FD_dium_1_IFNG_6	IFNG_6	Female	29969	NEB	HPSI0613i-dium_1	01/06/2018	34	FD iPSC	18/06/2018	FD iPSC	17	22/06/2018	29/08/2018	1	68	92.8	14.4	9.8	StemPro	HPSI0613i-dium_1
FD_dium_1_IL4_24	IL4_24	Female	29969	NEB	HPSI0613i-dium_1	01/06/2018	34	FD iPSC	18/06/2018	FD iPSC	17	22/06/2018	29/08/2018	1	68	92.8	14.4	9.8	StemPro	HPSI0613i-dium_1
FD_dium_1_IL4_6	IL4_6	Female	29969	NEB	HPSI0613i-dium_1	01/06/2018	34	FD iPSC	18/06/2018	FD iPSC	17	22/06/2018	29/08/2018	1	68	92.8	14.4	9.8	StemPro	HPSI0613i-dium_1
FD_dium_1_LIL10_24	LIL10_24	Female	29969	NEB	HPSI0613i-dium_1	01/06/2018	34	FD iPSC	18/06/2018	FD iPSC	17	22/06/2018	29/08/2018	1	68	92.8	14.4	9.8	StemPro	HPSI0613i-dium_1
FD_dium_1_LIL10_6	LIL10_6	Female	29969	NEB	HPSI0613i-dium_1	01/06/2018	34	FD iPSC	18/06/2018	FD iPSC	17	22/06/2018	29/08/2018	1	68	92.8	14.4	9.8	StemPro	HPSI0613i-dium_1
FD_dium_1_MBP_24	MBP_24	Female	29969	NEB	HPSI0613i-dium_1	01/06/2018	34	FD iPSC	18/06/2018	FD iPSC	17	22/06/2018	29/08/2018	1	68	92.8	14.4	9.8	StemPro	HPSI0613i-dium_1
FD_dium_1_MBP_6	MBP_6	Female	29969	NEB	HPSI0613i-dium_1	01/06/2018	34	FD iPSC	18/06/2018	FD iPSC	17	22/06/2018	29/08/2018	1	68	92.8	14.4	9.8	StemPro	HPSI0613i-dium_1
FD_dium_1_P3C_24	P3C_24	Female	29969	NEB	HPSI0613i-dium_1	01/06/2018	34	FD iPSC	18/06/2018	FD iPSC	17	22/06/2018	29/08/2018	1	68	92.8	14.4	9.8	StemPro	HPSI0613i-dium_1
FD_dium_1_P3C_6	P3C_6	Female	29969	NEB	HPSI0613i-dium_1	01/06/2018	34	FD iPSC	18/06/2018	FD iPSC	17	22/06/2018	29/08/2018	1	68	92.8	14.4	9.8	StemPro	HPSI0613i-dium_1
FD_dium_1_PIC_24	PIC_24	Female	29969	NEB	HPSI0613i-dium_1	01/06/2018	34	FD iPSC	18/06/2018	FD iPSC	17	22/06/2018	29/08/2018	1	68	92.8	14.4	9.8	StemPro	HPSI0613i-dium_1
FD_dium_1_PIC_6	PIC_6	Female	29969	NEB	HPSI0613i-dium_1	01/06/2018	34	FD iPSC	18/06/2018	FD iPSC	17	22/06/2018	29/08/2018	1	68	92.8	14.4	9.8	StemPro	HPSI0613i-dium_1
FD_dium_1_Prec_D0	Prec_D0	Female	29969	NEB	HPSI0613i-dium_1	01/06/2018	34	FD iPSC	18/06/2018	FD iPSC	17	22/06/2018	29/08/2018	1	68	92.8	14.4	9.8	StemPro	HPSI0613i-dium_1
FD_dium_1_Prec_D2	Prec_D2	Female	29969	NEB	HPSI0613i-dium_1	01/06/2018	34	FD iPSC	18/06/2018	FD iPSC	17	22/06/2018	29/08/2018	1	68	92.8	14.4	9.8	StemPro	HPSI0613i-dium_1
FD_dium_1_R848_24	R848_24	Female	29969	NEB	HPSI0613i-dium_1	01/06/2018	34	FD iPSC	18/06/2018	FD iPSC	17	22/06/2018	29/08/2018	1	68	92.8	14.4	9.8	StemPro	HPSI0613i-dium_1
FD_dium_1_R848_6	R848_6	Female	29969	NEB	HPSI0613i-dium_1	01/06/2018	34	FD iPSC	18/06/2018	FD iPSC	17	22/06/2018	29/08/2018	1	68	92.8	14.4	9.8	StemPro	HPSI0613i-dium_1
FD_dium_1_sLPS_24	sLPS_24	Female	29969	NEB	HPSI0613i-dium_1	01/06/2018	34	FD iPSC	18/06/2018	FD iPSC	17	22/06/2018	29/08/2018	1	68	92.8	14.4	9.8	StemPro	HPSI0613i-dium_1
FD_dium_1_sLPS_6	sLPS_6	Female	29969	NEB	HPSI0613i-dium_1	01/06/2018	34	FD iPSC	18/06/2018	FD iPSC	17	22/06/2018	29/08/2018	1	68	92.8	14.4	9.8	StemPro	HPSI0613i-dium_1
FD_doao_1_CIL_24	CIL_24	Female	29069	Mod_SmartSeq2	HPSI0814i-doao_1	25/07/2018	15	n/a	28/08/2018	n/a	34	02/09/2018	02/10/2018	1	30	93.88	12.6	10.7	StemPro	HPSI0814i-doao_1
FD_doao_1_CIL_6	CIL_6	Female	29069	Mod_SmartSeq2	HPSI0814i-doao_1	25/07/2018	15	n/a	28/08/2018	n/a	34	02/09/2018	02/10/2018	1	30	93.88	12.6	10.7	StemPro	HPSI0814i-doao_1
FD_doao_1_Ctrl_24	Ctrl_24	Female	29069	Mod_SmartSeq2	HPSI0814i-doao_1	25/07/2018	15	n/a	28/08/2018	n/a	34	02/09/2018	02/10/2018	1	30	93.88	12.6	10.7	StemPro	HPSI0814i-doao_1
FD_doao_1_Ctrl_6	Ctrl_6	Female	29069	Mod_SmartSeq2	HPSI0814i-doao_1	25/07/2018	15	n/a	28/08/2018	n/a	34	02/09/2018	02/10/2018	1	30	93.88	12.6	10.7	StemPro	HPSI0814i-doao_1
FD_doao_1_IFNB_24	IFNB_24	Female	29069	Mod_SmartSeq2	HPSI0814i-doao_1	25/07/2018	15	n/a	28/08/2018	n/a	34	02/09/2018	02/10/2018	1	30	93.88	12.6	10.7	StemPro	HPSI0814i-doao_1
FD_doao_1_IFNB_6	IFNB_6	Female	29069	Mod_SmartSeq2	HPSI0814i-doao_1	25/07/2018	15	n/a	28/08/2018	n/a	34	02/09/2018	02/10/2018	1	30	93.88	12.6	10.7	StemPro	HPSI0814i-doao_1
FD_doao_1_IFNG_24	IFNG_24	Female	29069	Mod_SmartSeq2	HPSI0814i-doao_1	25/07/2018	15	n/a	28/08/2018	n/a	34	02/09/2018	02/10/2018	1	30	93.88	12.6	10.7	StemPro	HPSI0814i-doao_1
FD_doao_1_IFNG_6	IFNG_6	Female	29069	Mod_SmartSeq2	HPSI0814i-doao_1	25/07/2018	15	n/a	28/08/2018	n/a	34	02/09/2018	02/10/2018	1	30	93.88	12.6	10.7	StemPro	HPSI0814i-doao_1
FD_doao_1_IL4_24	IL4_24	Female	29069	Mod_SmartSeq2	HPSI0814i-doao_1	25/07/2018	15	n/a	28/08/2018	n/a	34	02/09/2018	02/10/2018	1	30	93.88	12.6	10.7	StemPro	HPSI0814i-doao_1
FD_doao_1_IL4_6	IL4_6	Female	29069	Mod_SmartSeq2	HPSI0814i-doao_1	25/07/2018	15	n/a	28/08/2018	n/a	34	02/09/2018	02/10/2018	1	30	93.88	12.6	10.7	StemPro	HPSI0814i-doao_1
FD_doao_1_LIL10_24	LIL10_24	Female	29069	Mod_SmartSeq2	HPSI0814i-doao_1	25/07/2018	15	n/a	28/08/2018	n/a	34	02/09/2018	02/10/2018	1	30	93.88	12.6	10.7	StemPro	HPSI0814i-doao_1
FD_doao_1_LIL10_6	LIL10_6	Female	29069	Mod_SmartSeq2	HPSI0814i-doao_1	25/07/2018	15	n/a	28/08/2018	n/a	34	02/09/2018	02/10/2018	1	30	93.88	12.6	10.7	StemPro	HPSI0814i-doao_1
FD_doao_1_MBP_24	MBP_24	Female	29069	Mod_SmartSeq2	HPSI0814i-doao_1	25/07/2018	15	n/a	28/08/2018	n/a	34	02/09/2018	02/10/2018	1	30	93.88	12.6	10.7	StemPro	HPSI0814i-doao_1
FD_doao_1_P3C_24	P3C_24	Female	29069	Mod_SmartSeq2	HPSI0814i-doao_1	25/07/2018	15	n/a	28/08/2018	n/a	34	02/09/2018	02/10/2018	1	30	93.88	12.6	10.7	StemPro	HPSI0814i-doao_1
FD_doao_1_P3C_6	P3C_6	Female	29069	Mod_SmartSeq2	HPSI0814i-doao_1	25/07/2018	15	n/a	28/08/2018	n/a	34	02/09/2018	02/10/2018	1	30	93.88	12.6	10.7	StemPro	HPSI0814i-doao_1
FD_doao_1_PIC_24	PIC_24	Female	29069	Mod_SmartSeq2	HPSI0814i-doao_1	25/07/2018	15	n/a	28/08/2018	n/a	34	02/09/2018	02/10/2018	1	30	93.88	12.6	10.7	StemPro	HPSI0814i-doao_1
FD_doao_1_Prec_D0	Prec_D0	Female	29069	Mod_SmartSeq2	HPSI0814i-doao_1	25/07/2018	15	n/a	28/08/2018	n/a	34	02/09/2018	02/10/2018	1	30	93.88	12.6	10.7	StemPro	HPSI0814i-doao_1
FD_doao_1_Prec_D2	Prec_D2	Female	29069	Mod_SmartSeq2	HPSI0814i-doao_1	25/07/2018	15	n/a	28/08/2018	n/a	34	02/09/2018	02/10/2018	1	30	93.88	12.6	10.7	StemPro	HPSI0814i-doao_1
FD_doao_1_R848_24	R848_24	Female	29069	Mod_SmartSeq2	HPSI0814i-doao_1	25/07/2018	15	n/a	28/08/2018	n/a	34	02/09/2018	02/10/2018	1	30	93.88	12.6	10.7	StemPro	HPSI0814i-doao_1
FD_doao_1_R848_6	R848_6	Female	29069	Mod_SmartSeq2	HPSI0814i-doao_1	25/07/2018	15	n/a	28/08/2018	n/a	34	02/09/2018	02/10/2018	1	30	93.88	12.6	10.7	StemPro	HPSI0814i-doao_1
FD_doao_1_sLPS_24	sLPS_24	Female	29069	Mod_SmartSeq2	HPSI0814i-doao_1	25/07/2018	15	n/a	28/08/2018	n/a	34	02/09/2018	02/10/2018	1	30	93.88	12.6	10.7	StemPro	HPSI0814i-doao_1
FD_doao_1_sLPS_6	sLPS_6	Female	29069	Mod_SmartSeq2	HPSI0814i-doao_1	25/07/2018	15	n/a	28/08/2018	n/a	34	02/09/2018	02/10/2018	1	30	93.88	12.6	10.7	StemPro	HPSI0814i-doao_1
FD_dovq_3_CIL_24	CIL_24	Male	29653	NEB	HPSI0513i-dovq_3	02/07/2018	32	FD iPSC	23/07/2018	FD iPSC	21	27/07/2018	29/08/2018	1	33	94.33	14.5	11.6	StemPro	HPSI0513i-dovq_3
FD_dovq_3_CIL_6	CIL_6	Male	29653	NEB	HPSI0513i-dovq_3	02/07/2018	32	FD iPSC	23/07/2018	FD iPSC	21	27/07/2018	29/08/2018	1	33	94.33	14.5	11.6	StemPro	HPSI0513i-dovq_3
FD_dovq_3_Ctrl_24	Ctrl_24	Male	29653	NEB	HPSI0513i-dovq_3	02/07/2018	32	FD iPSC	23/07/2018	FD iPSC	21	27/07/2018	29/08/2018	1	33	94.33	14.5	11.6	StemPro	HPSI0513i-dovq_3
FD_dovq_3_IFNB_24	IFNB_24	Male	29653	NEB	HPSI0513i-dovq_3	02/07/2018	32	FD iPSC	23/07/2018	FD iPSC	21	27/07/2018	29/08/2018	1	33	94.33	14.5	11.6	StemPro	HPSI0513i-dovq_3
FD_dovq_3_IFNG_24	IFNG_24	Male	29653	NEB	HPSI0513i-dovq_3	02/07/2018	32	FD iPSC	23/07/2018	FD iPSC	21	27/07/2018	29/08/2018	1	33	94.33	14.5	11.6	StemPro	HPSI0513i-dovq_3
FD_dovq_3_IFNG_6	IFNG_6	Male	29653	NEB	HPSI0513i-dovq_3	02/07/2018	32	FD iPSC	23/07/2018	FD iPSC	21	27/07/2018	29/08/2018	1	33	94.33	14.5	11.6	StemPro	HPSI0513i-dovq_3
FD_dovq_3_IL4_24	IL4_24	Male	29653	NEB	HPSI0513i-dovq_3	02/07/2018	32	FD iPSC	23/07/2018	FD iPSC	21	27/07/2018	29/08/2018	1	33	94.33	14.5	11.6	StemPro	HPSI0513i-dovq_3
FD_dovq_3_IL4_6	IL4_6	Male	29653	NEB	HPSI0513i-dovq_3	02/07/2018	32	FD iPSC	23/07/2018	FD iPSC	21	27/07/2018	29/08/2018	1	33	94.33	14.5	11.6	StemPro	HPSI0513i-dovq_3
FD_dovq_3_LIL10_6	LIL10_6	Male	29653	NEB	HPSI0513i-dovq_3	02/07/2018	32	FD iPSC	23/07/2018	FD iPSC	21	27/07/2018	29/08/2018	1	33	94.33	14.5	11.6	StemPro	HPSI0513i-dovq_3
FD_dovq_3_MBP_24	MBP_24	Male	29653	NEB	HPSI0513i-dovq_3	02/07/2018	32	FD iPSC	23/07/2018	FD iPSC	21	27/07/2018	29/08/2018	1	33	94.33	14.5	11.6	StemPro	HPSI0513i-dovq_3
FD_dovq_3_MBP_6	MBP_6	Male	29653	NEB	HPSI0513i-dovq_3	02/07/2018	32	FD iPSC	23/07/2018	FD iPSC	21	27/07/2018	29/08/2018	1	33	94.33	14.5	11.6	StemPro	HPSI0513i-dovq_3
FD_dovq_3_P3C_24	P3C_24	Male	29653	NEB	HPSI0513i-dovq_3	02/07/2018	32	FD iPSC	23/07/2018	FD iPSC	21	27/07/2018	29/08/2018	1	33	94.33	14.5	11.6	StemPro	HPSI0513i-dovq_3
FD_dovq_3_P3C_6	P3C_6	Male	29653	NEB	HPSI0513i-dovq_3	02/07/2018	32	FD iPSC	23/07/2018	FD iPSC	21	27/07/2018	29/08/2018	1	33	94.33	14.5	11.6	StemPro	HPSI0513i-dovq_3
FD_dovq_3_PIC_24	PIC_24	Male	29653	NEB	HPSI0513i-dovq_3	02/07/2018	32	FD iPSC	23/07/2018	FD iPSC	21	27/07/2018	29/08/2018	1	33	94.33	14.5	11.6	StemPro	HPSI0513i-dovq_3
FD_dovq_3_PIC_6	PIC_6	Male	29653	NEB	HPSI0513i-dovq_3	02/07/2018	32	FD iPSC	23/07/2018	FD iPSC	21	27/07/2018	29/08/2018	1	33	94.33	14.5	11.6	StemPro	HPSI0513i-dovq_3
FD_dovq_3_Prec_D0	Prec_D0	Male	29653	NEB	HPSI0513i-dovq_3	02/07/2018	32	FD iPSC	23/07/2018	FD iPSC	21	27/07/2018	29/08/2018	1	33	94.33	14.5	11.6	StemPro	HPSI0513i-dovq_3
FD_dovq_3_Prec_D2	Prec_D2	Male	29653	NEB	HPSI0513i-dovq_3	02/07/2018	32	FD iPSC	23/07/2018	FD iPSC	21	27/07/2018	29/08/2018	1	33	94.33	14.5	11.6	StemPro	HPSI0513i-dovq_3
FD_dovq_3_R848_24	R848_24	Male	29653	NEB	HPSI0513i-dovq_3	02/07/2018	32	FD iPSC	23/07/2018	FD iPSC	21	27/07/2018	29/08/2018	1	33	94.33	14.5	11.6	StemPro	HPSI0513i-dovq_3
FD_dovq_3_R848_6	R848_6	Male	29653	NEB	HPSI0513i-dovq_3	02/07/2018	32	FD iPSC	23/07/2018	FD iPSC	21	27/07/2018	29/08/2018	1	33	94.33	14.5	11.6	StemPro	HPSI0513i-dovq_3
FD_dovq_3_sLPS_24	sLPS_24	Male	29653	NEB	HPSI0513i-dovq_3	02/07/2018	32	FD iPSC	23/07/2018	FD iPSC	21	27/07/2018	29/08/2018	1	33	94.33	14.5	11.6	StemPro	HPSI0513i-dovq_3
FD_dulv_1_CIL_24	CIL_24	Female	28854	NEB	HPSI0513i-dulv_1	24/04/2018	21	22	29/05/2018	24	35	04/06/2018	25/07/2018	1	51	83.13	18.6	12.3	StemPro	HPSI0513i-dulv_1
FD_dulv_1_CIL_6	CIL_6	Female	28854	NEB	HPSI0513i-dulv_1	24/04/2018	21	22	29/05/2018	24	35	04/06/2018	25/07/2018	1	51	83.13	18.6	12.3	StemPro	HPSI0513i-dulv_1
FD_dulv_1_Ctrl_24	Ctrl_24	Female	28854	NEB	HPSI0513i-dulv_1	24/04/2018	21	22	29/05/2018	24	35	04/06/2018	25/07/2018	1	51	83.13	18.6	12.3	StemPro	HPSI0513i-dulv_1
FD_dulv_1_Ctrl_6	Ctrl_6	Female	28854	NEB	HPSI0513i-dulv_1	24/04/2018	21	22	29/05/2018	24	35	04/06/2018	25/07/2018	1	51	83.13	18.6	12.3	StemPro	HPSI0513i-dulv_1
FD_dulv_1_IFNB_24	IFNB_24	Female	28854	NEB	HPSI0513i-dulv_1	24/04/2018	21	22	29/05/2018	24	35	04/06/2018	25/07/2018	1	51	83.13	18.6	12.3	StemPro	HPSI0513i-dulv_1
FD_dulv_1_IFNB_6	IFNB_6	Female	28854	NEB	HPSI0513i-dulv_1	24/04/2018	21	22	29/05/2018	24	35	04/06/2018	25/07/2018	1	51	83.13	18.6	12.3	StemPro	HPSI0513i-dulv_1
FD_dulv_1_IFNG_24	IFNG_24	Female	28854	NEB	HPSI0513i-dulv_1	24/04/2018	21	22	29/05/2018	24	35	04/06/2018	25/07/2018	1	51	83.13	18.6	12.3	StemPro	HPSI0513i-dulv_1
FD_dulv_1_IFNG_6	IFNG_6	Female	28854	NEB	HPSI0513i-dulv_1	24/04/2018	21	22	29/05/2018	24	35	04/06/2018	25/07/2018	1	51	83.13	18.6	12.3	StemPro	HPSI0513i-dulv_1
FD_dulv_1_IL4_24	IL4_24	Female	28854	NEB	HPSI0513i-dulv_1	24/04/2018	21	22	29/05/2018	24	35	04/06/2018	25/07/2018	1	51	83.13	18.6	12.3	StemPro	HPSI0513i-dulv_1
FD_dulv_1_IL4_6	IL4_6	Female	28854	NEB	HPSI0513i-dulv_1	24/04/2018	21	22	29/05/2018	24	35	04/06/2018	25/07/2018	1	51	83.13	18.6	12.3	StemPro	HPSI0513i-dulv_1
FD_dulv_1_LIL10_24	LIL10_24	Female	28854	NEB	HPSI0513i-dulv_1	24/04/2018	21	22	29/05/2018	24	35	04/06/2018	25/07/2018	1	51	83.13	18.6	12.3	StemPro	HPSI0513i-dulv_1
FD_dulv_1_LIL10_6	LIL10_6	Female	28854	NEB	HPSI0513i-dulv_1	24/04/2018	21	22	29/05/2018	24	35	04/06/2018	25/07/2018	1	51	83.13	18.6	12.3	StemPro	HPSI0513i-dulv_1
FD_dulv_1_MBP_24	MBP_24	Female	28854	NEB	HPSI0513i-dulv_1	24/04/2018	21	22	29/05/2018	24	35	04/06/2018	25/07/2018	1	51	83.13	18.6	12.3	StemPro	HPSI0513i-dulv_1
FD_dulv_1_MBP_6	MBP_6	Female	28854	NEB	HPSI0513i-dulv_1	24/04/2018	21	22	29/05/2018	24	35	04/06/2018	25/07/2018	1	51	83.13	18.6	12.3	StemPro	HPSI0513i-dulv_1
FD_dulv_1_P3C_24	P3C_24	Female	28854	NEB	HPSI0513i-dulv_1	24/04/2018	21	22	29/05/2018	24	35	04/06/2018	25/07/2018	1	51	83.13	18.6	12.3	StemPro	HPSI0513i-dulv_1
FD_dulv_1_P3C_6	P3C_6	Female	28854	NEB	HPSI0513i-dulv_1	24/04/2018	21	22	29/05/2018	24	35	04/06/2018	25/07/2018	1	51	83.13	18.6	12.3	StemPro	HPSI0513i-dulv_1
FD_dulv_1_PIC_24	PIC_24	Female	28854	NEB	HPSI0513i-dulv_1	24/04/2018	21	22	29/05/2018	24	35	04/06/2018	25/07/2018	1	51	83.13	18.6	12.3	StemPro	HPSI0513i-dulv_1
FD_dulv_1_PIC_6	PIC_6	Female	28854	NEB	HPSI0513i-dulv_1	24/04/2018	21	22	29/05/2018	24	35	04/06/2018	25/07/2018	1	51	83.13	18.6	12.3	StemPro	HPSI0513i-dulv_1
FD_dulv_1_Prec_D0	Prec_D0	Female	28854	NEB	HPSI0513i-dulv_1	24/04/2018	21	22	29/05/2018	24	35	04/06/2018	25/07/2018	1	51	83.13	18.6	12.3	StemPro	HPSI0513i-dulv_1
FD_dulv_1_Prec_D2	Prec_D2	Female	28854	NEB	HPSI0513i-dulv_1	24/04/2018	21	22	29/05/2018	24	35	04/06/2018	25/07/2018	1	51	83.13	18.6	12.3	StemPro	HPSI0513i-dulv_1
FD_dulv_1_R848_24	R848_24	Female	28854	NEB	HPSI0513i-dulv_1	24/04/2018	21	22	29/05/2018	24	35	04/06/2018	25/07/2018	1	51	83.13	18.6	12.3	StemPro	HPSI0513i-dulv_1
FD_dulv_1_R848_6	R848_6	Female	28854	NEB	HPSI0513i-dulv_1	24/04/2018	21	22	29/05/2018	24	35	04/06/2018	25/07/2018	1	51	83.13	18.6	12.3	StemPro	HPSI0513i-dulv_1
FD_dulv_1_sLPS_24	sLPS_24	Female	28854	NEB	HPSI0513i-dulv_1	24/04/2018	21	22	29/05/2018	24	35	04/06/2018	25/07/2018	1	51	83.13	18.6	12.3	StemPro	HPSI0513i-dulv_1
FD_dulv_1_sLPS_6	sLPS_6	Female	28854	NEB	HPSI0513i-dulv_1	24/04/2018	21	22	29/05/2018	24	35	04/06/2018	25/07/2018	1	51	83.13	18.6	12.3	StemPro	HPSI0513i-dulv_1
FD_eesb_1_CIL_24	CIL_24	Female	30685	NEB	HPSI1014i-eesb_1	08/08/2018	15	n/a	29/08/2018	n/a	21	03/09/2018	03/10/2018	1	30	94.06	16.2	9.7	StemPro	HPSI1014i-eesb_1
FD_eesb_1_CIL_6	CIL_6	Female	30685	NEB	HPSI1014i-eesb_1	08/08/2018	15	n/a	29/08/2018	n/a	21	03/09/2018	03/10/2018	1	30	94.06	16.2	9.7	StemPro	HPSI1014i-eesb_1
FD_eesb_1_Ctrl_24	Ctrl_24	Female	30685	NEB	HPSI1014i-eesb_1	08/08/2018	15	n/a	29/08/2018	n/a	21	03/09/2018	03/10/2018	1	30	94.06	16.2	9.7	StemPro	HPSI1014i-eesb_1
FD_eesb_1_Ctrl_6	Ctrl_6	Female	30685	NEB	HPSI1014i-eesb_1	08/08/2018	15	n/a	29/08/2018	n/a	21	03/09/2018	03/10/2018	1	30	94.06	16.2	9.7	StemPro	HPSI1014i-eesb_1
FD_eesb_1_IFNB_24	IFNB_24	Female	30685	NEB	HPSI1014i-eesb_1	08/08/2018	15	n/a	29/08/2018	n/a	21	03/09/2018	03/10/2018	1	30	94.06	16.2	9.7	StemPro	HPSI1014i-eesb_1
FD_eesb_1_IFNB_6	IFNB_6	Female	30685	NEB	HPSI1014i-eesb_1	08/08/2018	15	n/a	29/08/2018	n/a	21	03/09/2018	03/10/2018	1	30	94.06	16.2	9.7	StemPro	HPSI1014i-eesb_1
FD_eesb_1_IFNG_24	IFNG_24	Female	30685	NEB	HPSI1014i-eesb_1	08/08/2018	15	n/a	29/08/2018	n/a	21	03/09/2018	03/10/2018	1	30	94.06	16.2	9.7	StemPro	HPSI1014i-eesb_1
FD_eesb_1_IFNG_6	IFNG_6	Female	30685	NEB	HPSI1014i-eesb_1	08/08/2018	15	n/a	29/08/2018	n/a	21	03/09/2018	03/10/2018	1	30	94.06	16.2	9.7	StemPro	HPSI1014i-eesb_1
FD_eesb_1_IL4_24	IL4_24	Female	30685	NEB	HPSI1014i-eesb_1	08/08/2018	15	n/a	29/08/2018	n/a	21	03/09/2018	03/10/2018	1	30	94.06	16.2	9.7	StemPro	HPSI1014i-eesb_1
FD_eesb_1_IL4_6	IL4_6	Female	30685	NEB	HPSI1014i-eesb_1	08/08/2018	15	n/a	29/08/2018	n/a	21	03/09/2018	03/10/2018	1	30	94.06	16.2	9.7	StemPro	HPSI1014i-eesb_1
FD_eesb_1_LIL10_24	LIL10_24	Female	30685	NEB	HPSI1014i-eesb_1	08/08/2018	15	n/a	29/08/2018	n/a	21	03/09/2018	03/10/2018	1	30	94.06	16.2	9.7	StemPro	HPSI1014i-eesb_1
FD_eesb_1_LIL10_6	LIL10_6	Female	30685	NEB	HPSI1014i-eesb_1	08/08/2018	15	n/a	29/08/2018	n/a	21	03/09/2018	03/10/2018	1	30	94.06	16.2	9.7	StemPro	HPSI1014i-eesb_1
FD_eesb_1_MBP_24	MBP_24	Female	30685	NEB	HPSI1014i-eesb_1	08/08/2018	15	n/a	29/08/2018	n/a	21	03/09/2018	03/10/2018	1	30	94.06	16.2	9.7	StemPro	HPSI1014i-eesb_1
FD_eesb_1_MBP_6	MBP_6	Female	30685	NEB	HPSI1014i-eesb_1	08/08/2018	15	n/a	29/08/2018	n/a	21	03/09/2018	03/10/2018	1	30	94.06	16.2	9.7	StemPro	HPSI1014i-eesb_1
FD_eesb_1_P3C_24	P3C_24	Female	30685	NEB	HPSI1014i-eesb_1	08/08/2018	15	n/a	29/08/2018	n/a	21	03/09/2018	03/10/2018	1	30	94.06	16.2	9.7	StemPro	HPSI1014i-eesb_1
FD_eesb_1_P3C_6	P3C_6	Female	30685	NEB	HPSI1014i-eesb_1	08/08/2018	15	n/a	29/08/2018	n/a	21	03/09/2018	03/10/2018	1	30	94.06	16.2	9.7	StemPro	HPSI1014i-eesb_1
FD_eesb_1_PIC_24	PIC_24	Female	30685	NEB	HPSI1014i-eesb_1	08/08/2018	15	n/a	29/08/2018	n/a	21	03/09/2018	03/10/2018	1	30	94.06	16.2	9.7	StemPro	HPSI1014i-eesb_1
FD_eesb_1_PIC_6	PIC_6	Female	30685	NEB	HPSI1014i-eesb_1	08/08/2018	15	n/a	29/08/2018	n/a	21	03/09/2018	03/10/2018	1	30	94.06	16.2	9.7	StemPro	HPSI1014i-eesb_1
FD_eesb_1_Prec_D0	Prec_D0	Female	30685	NEB	HPSI1014i-eesb_1	08/08/2018	15	n/a	29/08/2018	n/a	21	03/09/2018	03/10/2018	1	30	94.06	16.2	9.7	StemPro	HPSI1014i-eesb_1
FD_eesb_1_Prec_D2	Prec_D2	Female	30685	NEB	HPSI1014i-eesb_1	08/08/2018	15	n/a	29/08/2018	n/a	21	03/09/2018	03/10/2018	1	30	94.06	16.2	9.7	StemPro	HPSI1014i-eesb_1
FD_eesb_1_R848_24	R848_24	Female	30685	NEB	HPSI1014i-eesb_1	08/08/2018	15	n/a	29/08/2018	n/a	21	03/09/2018	03/10/2018	1	30	94.06	16.2	9.7	StemPro	HPSI1014i-eesb_1
FD_eesb_1_R848_6	R848_6	Female	30685	NEB	HPSI1014i-eesb_1	08/08/2018	15	n/a	29/08/2018	n/a	21	03/09/2018	03/10/2018	1	30	94.06	16.2	9.7	StemPro	HPSI1014i-eesb_1
FD_eesb_1_sLPS_24	sLPS_24	Female	30685	NEB	HPSI1014i-eesb_1	08/08/2018	15	n/a	29/08/2018	n/a	21	03/09/2018	03/10/2018	1	30	94.06	16.2	9.7	StemPro	HPSI1014i-eesb_1
FD_eesb_1_sLPS_6	sLPS_6	Female	30685	NEB	HPSI1014i-eesb_1	08/08/2018	15	n/a	29/08/2018	n/a	21	03/09/2018	03/10/2018	1	30	94.06	16.2	9.7	StemPro	HPSI1014i-eesb_1
FD_eika_2_Ctrl_24	Ctrl_24	Male	29168	Mod_SmartSeq2	HPSI0913i-eika_2	25/07/2018	25	n/a	16/08/2018	n/a	22	21/08/2018	20/09/2018	1	30	82.26	9.9	11.1	StemPro	HPSI0913i-eika_2
FD_eika_2_Ctrl_6	Ctrl_6	Male	29168	Mod_SmartSeq2	HPSI0913i-eika_2	25/07/2018	25	n/a	16/08/2018	n/a	22	21/08/2018	20/09/2018	1	30	82.26	9.9	11.1	StemPro	HPSI0913i-eika_2
FD_eika_2_IFNB_24	IFNB_24	Male	29168	Mod_SmartSeq2	HPSI0913i-eika_2	25/07/2018	25	n/a	16/08/2018	n/a	22	21/08/2018	20/09/2018	1	30	82.26	9.9	11.1	StemPro	HPSI0913i-eika_2
FD_eika_2_IFNB_6	IFNB_6	Male	29168	Mod_SmartSeq2	HPSI0913i-eika_2	25/07/2018	25	n/a	16/08/2018	n/a	22	21/08/2018	20/09/2018	1	30	82.26	9.9	11.1	StemPro	HPSI0913i-eika_2
FD_eika_2_IFNG_24	IFNG_24	Male	29168	Mod_SmartSeq2	HPSI0913i-eika_2	25/07/2018	25	n/a	16/08/2018	n/a	22	21/08/2018	20/09/2018	1	30	82.26	9.9	11.1	StemPro	HPSI0913i-eika_2
FD_eika_2_IFNG_6	IFNG_6	Male	29168	Mod_SmartSeq2	HPSI0913i-eika_2	25/07/2018	25	n/a	16/08/2018	n/a	22	21/08/2018	20/09/2018	1	30	82.26	9.9	11.1	StemPro	HPSI0913i-eika_2
FD_eika_2_IL4_24	IL4_24	Male	29168	Mod_SmartSeq2	HPSI0913i-eika_2	25/07/2018	25	n/a	16/08/2018	n/a	22	21/08/2018	20/09/2018	1	30	82.26	9.9	11.1	StemPro	HPSI0913i-eika_2
FD_eika_2_IL4_6	IL4_6	Male	29168	Mod_SmartSeq2	HPSI0913i-eika_2	25/07/2018	25	n/a	16/08/2018	n/a	22	21/08/2018	20/09/2018	1	30	82.26	9.9	11.1	StemPro	HPSI0913i-eika_2
FD_eika_2_LIL10_24	LIL10_24	Male	29168	Mod_SmartSeq2	HPSI0913i-eika_2	25/07/2018	25	n/a	16/08/2018	n/a	22	21/08/2018	20/09/2018	1	30	82.26	9.9	11.1	StemPro	HPSI0913i-eika_2
FD_eika_2_LIL10_6	LIL10_6	Male	29168	Mod_SmartSeq2	HPSI0913i-eika_2	25/07/2018	25	n/a	16/08/2018	n/a	22	21/08/2018	20/09/2018	1	30	82.26	9.9	11.1	StemPro	HPSI0913i-eika_2
FD_eika_2_MBP_24	MBP_24	Male	29168	Mod_SmartSeq2	HPSI0913i-eika_2	25/07/2018	25	n/a	16/08/2018	n/a	22	21/08/2018	20/09/2018	1	30	82.26	9.9	11.1	StemPro	HPSI0913i-eika_2
FD_eika_2_P3C_24	P3C_24	Male	29168	Mod_SmartSeq2	HPSI0913i-eika_2	25/07/2018	25	n/a	16/08/2018	n/a	22	21/08/2018	20/09/2018	1	30	82.26	9.9	11.1	StemPro	HPSI0913i-eika_2
FD_eika_2_P3C_6	P3C_6	Male	29168	Mod_SmartSeq2	HPSI0913i-eika_2	25/07/2018	25	n/a	16/08/2018	n/a	22	21/08/2018	20/09/2018	1	30	82.26	9.9	11.1	StemPro	HPSI0913i-eika_2
FD_eika_2_PIC_24	PIC_24	Male	29168	Mod_SmartSeq2	HPSI0913i-eika_2	25/07/2018	25	n/a	16/08/2018	n/a	22	21/08/2018	20/09/2018	1	30	82.26	9.9	11.1	StemPro	HPSI0913i-eika_2
FD_eika_2_PIC_6	PIC_6	Male	29168	Mod_SmartSeq2	HPSI0913i-eika_2	25/07/2018	25	n/a	16/08/2018	n/a	22	21/08/2018	20/09/2018	1	30	82.26	9.9	11.1	StemPro	HPSI0913i-eika_2
FD_eika_2_Prec_D0	Prec_D0	Male	29168	Mod_SmartSeq2	HPSI0913i-eika_2	25/07/2018	25	n/a	16/08/2018	n/a	22	21/08/2018	20/09/2018	1	30	82.26	9.9	11.1	StemPro	HPSI0913i-eika_2
FD_eika_2_Prec_D2	Prec_D2	Male	29168	Mod_SmartSeq2	HPSI0913i-eika_2	25/07/2018	25	n/a	16/08/2018	n/a	22	21/08/2018	20/09/2018	1	30	82.26	9.9	11.1	StemPro	HPSI0913i-eika_2
FD_eika_2_R848_24	R848_24	Male	29168	Mod_SmartSeq2	HPSI0913i-eika_2	25/07/2018	25	n/a	16/08/2018	n/a	22	21/08/2018	20/09/2018	1	30	82.26	9.9	11.1	StemPro	HPSI0913i-eika_2
FD_eika_2_R848_6	R848_6	Male	29168	Mod_SmartSeq2	HPSI0913i-eika_2	25/07/2018	25	n/a	16/08/2018	n/a	22	21/08/2018	20/09/2018	1	30	82.26	9.9	11.1	StemPro	HPSI0913i-eika_2
FD_eika_2_sLPS_24	sLPS_24	Male	29168	Mod_SmartSeq2	HPSI0913i-eika_2	25/07/2018	25	n/a	16/08/2018	n/a	22	21/08/2018	20/09/2018	1	30	82.26	9.9	11.1	StemPro	HPSI0913i-eika_2
FD_eika_2_sLPS_6	sLPS_6	Male	29168	Mod_SmartSeq2	HPSI0913i-eika_2	25/07/2018	25	n/a	16/08/2018	n/a	22	21/08/2018	20/09/2018	1	30	82.26	9.9	11.1	StemPro	HPSI0913i-eika_2
FD_eipl_1_CIL_24	CIL_24	Female	30280	Mod_SmartSeq2	HPSI0114i-eipl_1	22/08/2018	39	n/a	20/09/2018	n/a	29	25/09/2018	25/10/2018	1	30	93.85	14.9	10.7	StemPro	HPSI0114i-eipl_1
FD_eipl_1_CIL_6	CIL_6	Female	30280	Mod_SmartSeq2	HPSI0114i-eipl_1	22/08/2018	39	n/a	20/09/2018	n/a	29	25/09/2018	25/10/2018	1	30	93.85	14.9	10.7	StemPro	HPSI0114i-eipl_1
FD_eipl_1_Ctrl_24	Ctrl_24	Female	30280	Mod_SmartSeq2	HPSI0114i-eipl_1	22/08/2018	39	n/a	20/09/2018	n/a	29	25/09/2018	25/10/2018	1	30	93.85	14.9	10.7	StemPro	HPSI0114i-eipl_1
FD_eipl_1_Ctrl_6	Ctrl_6	Female	30280	Mod_SmartSeq2	HPSI0114i-eipl_1	22/08/2018	39	n/a	20/09/2018	n/a	29	25/09/2018	25/10/2018	1	30	93.85	14.9	10.7	StemPro	HPSI0114i-eipl_1
FD_eipl_1_IFNB_24	IFNB_24	Female	30280	Mod_SmartSeq2	HPSI0114i-eipl_1	22/08/2018	39	n/a	20/09/2018	n/a	29	25/09/2018	25/10/2018	1	30	93.85	14.9	10.7	StemPro	HPSI0114i-eipl_1
FD_eipl_1_IFNB_6	IFNB_6	Female	30280	Mod_SmartSeq2	HPSI0114i-eipl_1	22/08/2018	39	n/a	20/09/2018	n/a	29	25/09/2018	25/10/2018	1	30	93.85	14.9	10.7	StemPro	HPSI0114i-eipl_1
FD_eipl_1_IFNG_24	IFNG_24	Female	30280	Mod_SmartSeq2	HPSI0114i-eipl_1	22/08/2018	39	n/a	20/09/2018	n/a	29	25/09/2018	25/10/2018	1	30	93.85	14.9	10.7	StemPro	HPSI0114i-eipl_1
FD_eipl_1_IFNG_6	IFNG_6	Female	30280	Mod_SmartSeq2	HPSI0114i-eipl_1	22/08/2018	39	n/a	20/09/2018	n/a	29	25/09/2018	25/10/2018	1	30	93.85	14.9	10.7	StemPro	HPSI0114i-eipl_1
FD_eipl_1_IL4_24	IL4_24	Female	30280	Mod_SmartSeq2	HPSI0114i-eipl_1	22/08/2018	39	n/a	20/09/2018	n/a	29	25/09/2018	25/10/2018	1	30	93.85	14.9	10.7	StemPro	HPSI0114i-eipl_1
FD_eipl_1_IL4_6	IL4_6	Female	30280	Mod_SmartSeq2	HPSI0114i-eipl_1	22/08/2018	39	n/a	20/09/2018	n/a	29	25/09/2018	25/10/2018	1	30	93.85	14.9	10.7	StemPro	HPSI0114i-eipl_1
FD_eipl_1_LIL10_24	LIL10_24	Female	30280	Mod_SmartSeq2	HPSI0114i-eipl_1	22/08/2018	39	n/a	20/09/2018	n/a	29	25/09/2018	25/10/2018	1	30	93.85	14.9	10.7	StemPro	HPSI0114i-eipl_1
FD_eipl_1_LIL10_6	LIL10_6	Female	30280	Mod_SmartSeq2	HPSI0114i-eipl_1	22/08/2018	39	n/a	20/09/2018	n/a	29	25/09/2018	25/10/2018	1	30	93.85	14.9	10.7	StemPro	HPSI0114i-eipl_1
FD_eipl_1_MBP_24	MBP_24	Female	30280	Mod_SmartSeq2	HPSI0114i-eipl_1	22/08/2018	39	n/a	20/09/2018	n/a	29	25/09/2018	25/10/2018	1	30	93.85	14.9	10.7	StemPro	HPSI0114i-eipl_1
FD_eipl_1_MBP_6	MBP_6	Female	30280	Mod_SmartSeq2	HPSI0114i-eipl_1	22/08/2018	39	n/a	20/09/2018	n/a	29	25/09/2018	25/10/2018	1	30	93.85	14.9	10.7	StemPro	HPSI0114i-eipl_1
FD_eipl_1_P3C_24	P3C_24	Female	30280	Mod_SmartSeq2	HPSI0114i-eipl_1	22/08/2018	39	n/a	20/09/2018	n/a	29	25/09/2018	25/10/2018	1	30	93.85	14.9	10.7	StemPro	HPSI0114i-eipl_1
FD_eipl_1_PIC_24	PIC_24	Female	30280	Mod_SmartSeq2	HPSI0114i-eipl_1	22/08/2018	39	n/a	20/09/2018	n/a	29	25/09/2018	25/10/2018	1	30	93.85	14.9	10.7	StemPro	HPSI0114i-eipl_1
FD_eipl_1_PIC_6	PIC_6	Female	30280	Mod_SmartSeq2	HPSI0114i-eipl_1	22/08/2018	39	n/a	20/09/2018	n/a	29	25/09/2018	25/10/2018	1	30	93.85	14.9	10.7	StemPro	HPSI0114i-eipl_1
FD_eipl_1_Prec_D0	Prec_D0	Female	30280	Mod_SmartSeq2	HPSI0114i-eipl_1	22/08/2018	39	n/a	20/09/2018	n/a	29	25/09/2018	25/10/2018	1	30	93.85	14.9	10.7	StemPro	HPSI0114i-eipl_1
FD_eipl_1_Prec_D2	Prec_D2	Female	30280	Mod_SmartSeq2	HPSI0114i-eipl_1	22/08/2018	39	n/a	20/09/2018	n/a	29	25/09/2018	25/10/2018	1	30	93.85	14.9	10.7	StemPro	HPSI0114i-eipl_1
FD_eipl_1_R848_24	R848_24	Female	30280	Mod_SmartSeq2	HPSI0114i-eipl_1	22/08/2018	39	n/a	20/09/2018	n/a	29	25/09/2018	25/10/2018	1	30	93.85	14.9	10.7	StemPro	HPSI0114i-eipl_1
FD_eipl_1_R848_6	R848_6	Female	30280	Mod_SmartSeq2	HPSI0114i-eipl_1	22/08/2018	39	n/a	20/09/2018	n/a	29	25/09/2018	25/10/2018	1	30	93.85	14.9	10.7	StemPro	HPSI0114i-eipl_1
FD_eipl_1_sLPS_24	sLPS_24	Female	30280	Mod_SmartSeq2	HPSI0114i-eipl_1	22/08/2018	39	n/a	20/09/2018	n/a	29	25/09/2018	25/10/2018	1	30	93.85	14.9	10.7	StemPro	HPSI0114i-eipl_1
FD_eipl_1_sLPS_6	sLPS_6	Female	30280	Mod_SmartSeq2	HPSI0114i-eipl_1	22/08/2018	39	n/a	20/09/2018	n/a	29	25/09/2018	25/10/2018	1	30	93.85	14.9	10.7	StemPro	HPSI0114i-eipl_1
FD_eiwy_1_CIL_6	CIL_6	Female	26781	NEB	HPSI0214i-eiwy_1	26/09/2017	17	20	19/01/2018	22	114.351	24/01/2018	14/02/2018	2	21	80	17.8	11	X-ViVo 15	HPSI0214i-eiwy_1
FD_eiwy_1_Ctrl_24	Ctrl_24	Female	26781	NEB	HPSI0214i-eiwy_1	26/09/2017	17	20	19/01/2018	22	114.351	24/01/2018	14/02/2018	2	21	80	17.8	11	X-ViVo 15	HPSI0214i-eiwy_1
FD_eiwy_1_Ctrl_6	Ctrl_6	Female	26781	NEB	HPSI0214i-eiwy_1	26/09/2017	17	20	19/01/2018	22	114.351	24/01/2018	14/02/2018	2	21	80	17.8	11	X-ViVo 15	HPSI0214i-eiwy_1
FD_eiwy_1_IFNB_24	IFNB_24	Female	26781	NEB	HPSI0214i-eiwy_1	26/09/2017	17	20	19/01/2018	22	114.351	24/01/2018	14/02/2018	2	21	80	17.8	11	X-ViVo 15	HPSI0214i-eiwy_1
FD_eiwy_1_IFNB_6	IFNB_6	Female	26781	NEB	HPSI0214i-eiwy_1	26/09/2017	17	20	19/01/2018	22	114.351	24/01/2018	14/02/2018	2	21	80	17.8	11	X-ViVo 15	HPSI0214i-eiwy_1
FD_eiwy_1_IFNG_6	IFNG_6	Female	26781	NEB	HPSI0214i-eiwy_1	26/09/2017	17	20	19/01/2018	22	114.351	24/01/2018	14/02/2018	2	21	80	17.8	11	X-ViVo 15	HPSI0214i-eiwy_1
FD_eiwy_1_IL4_24	IL4_24	Female	26781	NEB	HPSI0214i-eiwy_1	26/09/2017	17	20	19/01/2018	22	114.351	24/01/2018	14/02/2018	2	21	80	17.8	11	X-ViVo 15	HPSI0214i-eiwy_1
FD_eiwy_1_IL4_6	IL4_6	Female	26781	NEB	HPSI0214i-eiwy_1	26/09/2017	17	20	19/01/2018	22	114.351	24/01/2018	14/02/2018	2	21	80	17.8	11	X-ViVo 15	HPSI0214i-eiwy_1
FD_eiwy_1_LIL10_24	LIL10_24	Female	26781	NEB	HPSI0214i-eiwy_1	26/09/2017	17	20	19/01/2018	22	114.351	24/01/2018	14/02/2018	2	21	80	17.8	11	X-ViVo 15	HPSI0214i-eiwy_1
FD_eiwy_1_LIL10_6	LIL10_6	Female	26781	NEB	HPSI0214i-eiwy_1	26/09/2017	17	20	19/01/2018	22	114.351	24/01/2018	14/02/2018	2	21	80	17.8	11	X-ViVo 15	HPSI0214i-eiwy_1
FD_eiwy_1_MBP_6	MBP_6	Female	26781	NEB	HPSI0214i-eiwy_1	26/09/2017	17	20	19/01/2018	22	114.351	24/01/2018	14/02/2018	2	21	80	17.8	11	X-ViVo 15	HPSI0214i-eiwy_1
FD_eiwy_1_P3C_24	P3C_24	Female	26781	NEB	HPSI0214i-eiwy_1	26/09/2017	17	20	19/01/2018	22	114.351	24/01/2018	14/02/2018	2	21	80	17.8	11	X-ViVo 15	HPSI0214i-eiwy_1
FD_eiwy_1_P3C_6	P3C_6	Female	26781	NEB	HPSI0214i-eiwy_1	26/09/2017	17	20	19/01/2018	22	114.351	24/01/2018	14/02/2018	2	21	80	17.8	11	X-ViVo 15	HPSI0214i-eiwy_1
FD_eiwy_1_Prec_D2	Prec_D2	Female	26781	NEB	HPSI0214i-eiwy_1	26/09/2017	17	20	19/01/2018	22	114.351	24/01/2018	14/02/2018	2	21	80	17.8	11	X-ViVo 15	HPSI0214i-eiwy_1
FD_eiwy_1_R848_6	R848_6	Female	26781	NEB	HPSI0214i-eiwy_1	26/09/2017	17	20	19/01/2018	22	114.351	24/01/2018	14/02/2018	2	21	80	17.8	11	X-ViVo 15	HPSI0214i-eiwy_1
FD_eiwy_1_sLPS_6	sLPS_6	Female	26781	NEB	HPSI0214i-eiwy_1	26/09/2017	17	20	19/01/2018	22	114.351	24/01/2018	14/02/2018	2	21	80	17.8	11	X-ViVo 15	HPSI0214i-eiwy_1
FD_eofe_1_CIL_24	CIL_24	Female	27069	Mod_SmartSeq2	HPSI1113i-eofe_1	22/01/2018	26	FD iPSC	07/02/2018	FD iPSC	16	12/02/2018	04/04/2018	1	51	98.43	10.2	10.8	X-ViVo 15	HPSI1113i-eofe_1
FD_eofe_1_CIL_6	CIL_6	Female	27069	Mod_SmartSeq2	HPSI1113i-eofe_1	22/01/2018	26	FD iPSC	07/02/2018	FD iPSC	16	12/02/2018	04/04/2018	1	51	98.43	10.2	10.8	X-ViVo 15	HPSI1113i-eofe_1
FD_eofe_1_Ctrl_6	Ctrl_6	Female	27069	Mod_SmartSeq2	HPSI1113i-eofe_1	22/01/2018	26	FD iPSC	07/02/2018	FD iPSC	16	12/02/2018	04/04/2018	1	51	98.43	10.2	10.8	X-ViVo 15	HPSI1113i-eofe_1
FD_eofe_1_IFNB_24	IFNB_24	Female	27069	Mod_SmartSeq2	HPSI1113i-eofe_1	22/01/2018	26	FD iPSC	07/02/2018	FD iPSC	16	12/02/2018	04/04/2018	1	51	98.43	10.2	10.8	X-ViVo 15	HPSI1113i-eofe_1
FD_eofe_1_IFNB_6	IFNB_6	Female	27069	Mod_SmartSeq2	HPSI1113i-eofe_1	22/01/2018	26	FD iPSC	07/02/2018	FD iPSC	16	12/02/2018	04/04/2018	1	51	98.43	10.2	10.8	X-ViVo 15	HPSI1113i-eofe_1
FD_eofe_1_IFNG_24	IFNG_24	Female	27069	Mod_SmartSeq2	HPSI1113i-eofe_1	22/01/2018	26	FD iPSC	07/02/2018	FD iPSC	16	12/02/2018	04/04/2018	1	51	98.43	10.2	10.8	X-ViVo 15	HPSI1113i-eofe_1
FD_eofe_1_IL4_24	IL4_24	Female	27069	Mod_SmartSeq2	HPSI1113i-eofe_1	22/01/2018	26	FD iPSC	07/02/2018	FD iPSC	16	12/02/2018	04/04/2018	1	51	98.43	10.2	10.8	X-ViVo 15	HPSI1113i-eofe_1
FD_eofe_1_IL4_6	IL4_6	Female	27069	Mod_SmartSeq2	HPSI1113i-eofe_1	22/01/2018	26	FD iPSC	07/02/2018	FD iPSC	16	12/02/2018	04/04/2018	1	51	98.43	10.2	10.8	X-ViVo 15	HPSI1113i-eofe_1
FD_eofe_1_LIL10_24	LIL10_24	Female	27069	Mod_SmartSeq2	HPSI1113i-eofe_1	22/01/2018	26	FD iPSC	07/02/2018	FD iPSC	16	12/02/2018	04/04/2018	1	51	98.43	10.2	10.8	X-ViVo 15	HPSI1113i-eofe_1
FD_eofe_1_MBP_24	MBP_24	Female	27069	Mod_SmartSeq2	HPSI1113i-eofe_1	22/01/2018	26	FD iPSC	07/02/2018	FD iPSC	16	12/02/2018	04/04/2018	1	51	98.43	10.2	10.8	X-ViVo 15	HPSI1113i-eofe_1
FD_eofe_1_MBP_6	MBP_6	Female	27069	Mod_SmartSeq2	HPSI1113i-eofe_1	22/01/2018	26	FD iPSC	07/02/2018	FD iPSC	16	12/02/2018	04/04/2018	1	51	98.43	10.2	10.8	X-ViVo 15	HPSI1113i-eofe_1
FD_eofe_1_P3C_24	P3C_24	Female	27069	Mod_SmartSeq2	HPSI1113i-eofe_1	22/01/2018	26	FD iPSC	07/02/2018	FD iPSC	16	12/02/2018	04/04/2018	1	51	98.43	10.2	10.8	X-ViVo 15	HPSI1113i-eofe_1
FD_eofe_1_P3C_6	P3C_6	Female	27069	Mod_SmartSeq2	HPSI1113i-eofe_1	22/01/2018	26	FD iPSC	07/02/2018	FD iPSC	16	12/02/2018	04/04/2018	1	51	98.43	10.2	10.8	X-ViVo 15	HPSI1113i-eofe_1
FD_eofe_1_PIC_24	PIC_24	Female	27069	Mod_SmartSeq2	HPSI1113i-eofe_1	22/01/2018	26	FD iPSC	07/02/2018	FD iPSC	16	12/02/2018	04/04/2018	1	51	98.43	10.2	10.8	X-ViVo 15	HPSI1113i-eofe_1
FD_eofe_1_Prec_D0	Prec_D0	Female	27069	Mod_SmartSeq2	HPSI1113i-eofe_1	22/01/2018	26	FD iPSC	07/02/2018	FD iPSC	16	12/02/2018	04/04/2018	1	51	98.43	10.2	10.8	X-ViVo 15	HPSI1113i-eofe_1
FD_eofe_1_Prec_D2	Prec_D2	Female	27069	Mod_SmartSeq2	HPSI1113i-eofe_1	22/01/2018	26	FD iPSC	07/02/2018	FD iPSC	16	12/02/2018	04/04/2018	1	51	98.43	10.2	10.8	X-ViVo 15	HPSI1113i-eofe_1
FD_eofe_1_R848_24	R848_24	Female	27069	Mod_SmartSeq2	HPSI1113i-eofe_1	22/01/2018	26	FD iPSC	07/02/2018	FD iPSC	16	12/02/2018	04/04/2018	1	51	98.43	10.2	10.8	X-ViVo 15	HPSI1113i-eofe_1
FD_eofe_1_R848_6	R848_6	Female	27069	Mod_SmartSeq2	HPSI1113i-eofe_1	22/01/2018	26	FD iPSC	07/02/2018	FD iPSC	16	12/02/2018	04/04/2018	1	51	98.43	10.2	10.8	X-ViVo 15	HPSI1113i-eofe_1
FD_eofe_1_sLPS_24	sLPS_24	Female	27069	Mod_SmartSeq2	HPSI1113i-eofe_1	22/01/2018	26	FD iPSC	07/02/2018	FD iPSC	16	12/02/2018	04/04/2018	1	51	98.43	10.2	10.8	X-ViVo 15	HPSI1113i-eofe_1
FD_eofe_1_sLPS_6	sLPS_6	Female	27069	Mod_SmartSeq2	HPSI1113i-eofe_1	22/01/2018	26	FD iPSC	07/02/2018	FD iPSC	16	12/02/2018	04/04/2018	1	51	98.43	10.2	10.8	X-ViVo 15	HPSI1113i-eofe_1
FD_eojr_2_CIL_24	CIL_24	Male	28738	Mod_SmartSeq2	HPSI0613i-eojr_2	24/04/2018	19	20	29/05/2018	22	35	04/06/2018	11/07/2018	1	37	87.53	17.9	11.1	StemPro	HPSI0613i-eojr_2
FD_eojr_2_CIL_6	CIL_6	Male	28738	Mod_SmartSeq2	HPSI0613i-eojr_2	24/04/2018	19	20	29/05/2018	22	35	04/06/2018	11/07/2018	1	37	87.53	17.9	11.1	StemPro	HPSI0613i-eojr_2
FD_eojr_2_Ctrl_24	Ctrl_24	Male	28738	Mod_SmartSeq2	HPSI0613i-eojr_2	24/04/2018	19	20	29/05/2018	22	35	04/06/2018	11/07/2018	1	37	87.53	17.9	11.1	StemPro	HPSI0613i-eojr_2
FD_eojr_2_Ctrl_6	Ctrl_6	Male	28738	Mod_SmartSeq2	HPSI0613i-eojr_2	24/04/2018	19	20	29/05/2018	22	35	04/06/2018	11/07/2018	1	37	87.53	17.9	11.1	StemPro	HPSI0613i-eojr_2
FD_eojr_2_IFNB_24	IFNB_24	Male	28738	Mod_SmartSeq2	HPSI0613i-eojr_2	24/04/2018	19	20	29/05/2018	22	35	04/06/2018	11/07/2018	1	37	87.53	17.9	11.1	StemPro	HPSI0613i-eojr_2
FD_eojr_2_IFNB_6	IFNB_6	Male	28738	Mod_SmartSeq2	HPSI0613i-eojr_2	24/04/2018	19	20	29/05/2018	22	35	04/06/2018	11/07/2018	1	37	87.53	17.9	11.1	StemPro	HPSI0613i-eojr_2
FD_eojr_2_IFNG_24	IFNG_24	Male	28738	Mod_SmartSeq2	HPSI0613i-eojr_2	24/04/2018	19	20	29/05/2018	22	35	04/06/2018	11/07/2018	1	37	87.53	17.9	11.1	StemPro	HPSI0613i-eojr_2
FD_eojr_2_IFNG_6	IFNG_6	Male	28738	Mod_SmartSeq2	HPSI0613i-eojr_2	24/04/2018	19	20	29/05/2018	22	35	04/06/2018	11/07/2018	1	37	87.53	17.9	11.1	StemPro	HPSI0613i-eojr_2
FD_eojr_2_IL4_24	IL4_24	Male	28738	Mod_SmartSeq2	HPSI0613i-eojr_2	24/04/2018	19	20	29/05/2018	22	35	04/06/2018	11/07/2018	1	37	87.53	17.9	11.1	StemPro	HPSI0613i-eojr_2
FD_eojr_2_IL4_6	IL4_6	Male	28738	Mod_SmartSeq2	HPSI0613i-eojr_2	24/04/2018	19	20	29/05/2018	22	35	04/06/2018	11/07/2018	1	37	87.53	17.9	11.1	StemPro	HPSI0613i-eojr_2
FD_eojr_2_LIL10_24	LIL10_24	Male	28738	Mod_SmartSeq2	HPSI0613i-eojr_2	24/04/2018	19	20	29/05/2018	22	35	04/06/2018	11/07/2018	1	37	87.53	17.9	11.1	StemPro	HPSI0613i-eojr_2
FD_eojr_2_LIL10_6	LIL10_6	Male	28738	Mod_SmartSeq2	HPSI0613i-eojr_2	24/04/2018	19	20	29/05/2018	22	35	04/06/2018	11/07/2018	1	37	87.53	17.9	11.1	StemPro	HPSI0613i-eojr_2
FD_eojr_2_MBP_24	MBP_24	Male	28738	Mod_SmartSeq2	HPSI0613i-eojr_2	24/04/2018	19	20	29/05/2018	22	35	04/06/2018	11/07/2018	1	37	87.53	17.9	11.1	StemPro	HPSI0613i-eojr_2
FD_eojr_2_MBP_6	MBP_6	Male	28738	Mod_SmartSeq2	HPSI0613i-eojr_2	24/04/2018	19	20	29/05/2018	22	35	04/06/2018	11/07/2018	1	37	87.53	17.9	11.1	StemPro	HPSI0613i-eojr_2
FD_eojr_2_P3C_24	P3C_24	Male	28738	Mod_SmartSeq2	HPSI0613i-eojr_2	24/04/2018	19	20	29/05/2018	22	35	04/06/2018	11/07/2018	1	37	87.53	17.9	11.1	StemPro	HPSI0613i-eojr_2
FD_eojr_2_P3C_6	P3C_6	Male	28738	Mod_SmartSeq2	HPSI0613i-eojr_2	24/04/2018	19	20	29/05/2018	22	35	04/06/2018	11/07/2018	1	37	87.53	17.9	11.1	StemPro	HPSI0613i-eojr_2
FD_eojr_2_PIC_24	PIC_24	Male	28738	Mod_SmartSeq2	HPSI0613i-eojr_2	24/04/2018	19	20	29/05/2018	22	35	04/06/2018	11/07/2018	1	37	87.53	17.9	11.1	StemPro	HPSI0613i-eojr_2
FD_eojr_2_PIC_6	PIC_6	Male	28738	Mod_SmartSeq2	HPSI0613i-eojr_2	24/04/2018	19	20	29/05/2018	22	35	04/06/2018	11/07/2018	1	37	87.53	17.9	11.1	StemPro	HPSI0613i-eojr_2
FD_eojr_2_Prec_D0	Prec_D0	Male	28738	Mod_SmartSeq2	HPSI0613i-eojr_2	24/04/2018	19	20	29/05/2018	22	35	04/06/2018	11/07/2018	1	37	87.53	17.9	11.1	StemPro	HPSI0613i-eojr_2
FD_eojr_2_Prec_D2	Prec_D2	Male	28738	Mod_SmartSeq2	HPSI0613i-eojr_2	24/04/2018	19	20	29/05/2018	22	35	04/06/2018	11/07/2018	1	37	87.53	17.9	11.1	StemPro	HPSI0613i-eojr_2
FD_eojr_2_R848_24	R848_24	Male	28738	Mod_SmartSeq2	HPSI0613i-eojr_2	24/04/2018	19	20	29/05/2018	22	35	04/06/2018	11/07/2018	1	37	87.53	17.9	11.1	StemPro	HPSI0613i-eojr_2
FD_eojr_2_R848_6	R848_6	Male	28738	Mod_SmartSeq2	HPSI0613i-eojr_2	24/04/2018	19	20	29/05/2018	22	35	04/06/2018	11/07/2018	1	37	87.53	17.9	11.1	StemPro	HPSI0613i-eojr_2
FD_eojr_2_sLPS_24	sLPS_24	Male	28738	Mod_SmartSeq2	HPSI0613i-eojr_2	24/04/2018	19	20	29/05/2018	22	35	04/06/2018	11/07/2018	1	37	87.53	17.9	11.1	StemPro	HPSI0613i-eojr_2
FD_eojr_2_sLPS_6	sLPS_6	Male	28738	Mod_SmartSeq2	HPSI0613i-eojr_2	24/04/2018	19	20	29/05/2018	22	35	04/06/2018	11/07/2018	1	37	87.53	17.9	11.1	StemPro	HPSI0613i-eojr_2
FD_euir_1_CIL_24	CIL_24	Male	28455	Mod_SmartSeq2	HPSI0513i-euir_1	01/06/2018	40	FD iPSC	18/06/2018	FD iPSC	17	22/06/2018	25/07/2018	1	33	92.48	16	10.3	StemPro	HPSI0513i-euir_1
FD_euir_1_CIL_6	CIL_6	Male	28455	Mod_SmartSeq2	HPSI0513i-euir_1	01/06/2018	40	FD iPSC	18/06/2018	FD iPSC	17	22/06/2018	25/07/2018	1	33	92.48	16	10.3	StemPro	HPSI0513i-euir_1
FD_euir_1_Ctrl_24	Ctrl_24	Male	28455	Mod_SmartSeq2	HPSI0513i-euir_1	01/06/2018	40	FD iPSC	18/06/2018	FD iPSC	17	22/06/2018	25/07/2018	1	33	92.48	16	10.3	StemPro	HPSI0513i-euir_1
FD_euir_1_Ctrl_6	Ctrl_6	Male	28455	Mod_SmartSeq2	HPSI0513i-euir_1	01/06/2018	40	FD iPSC	18/06/2018	FD iPSC	17	22/06/2018	25/07/2018	1	33	92.48	16	10.3	StemPro	HPSI0513i-euir_1
FD_euir_1_IFNB_24	IFNB_24	Male	28455	Mod_SmartSeq2	HPSI0513i-euir_1	01/06/2018	40	FD iPSC	18/06/2018	FD iPSC	17	22/06/2018	25/07/2018	1	33	92.48	16	10.3	StemPro	HPSI0513i-euir_1
FD_euir_1_IFNB_6	IFNB_6	Male	28455	Mod_SmartSeq2	HPSI0513i-euir_1	01/06/2018	40	FD iPSC	18/06/2018	FD iPSC	17	22/06/2018	25/07/2018	1	33	92.48	16	10.3	StemPro	HPSI0513i-euir_1
FD_euir_1_IFNG_24	IFNG_24	Male	28455	Mod_SmartSeq2	HPSI0513i-euir_1	01/06/2018	40	FD iPSC	18/06/2018	FD iPSC	17	22/06/2018	25/07/2018	1	33	92.48	16	10.3	StemPro	HPSI0513i-euir_1
FD_euir_1_IFNG_6	IFNG_6	Male	28455	Mod_SmartSeq2	HPSI0513i-euir_1	01/06/2018	40	FD iPSC	18/06/2018	FD iPSC	17	22/06/2018	25/07/2018	1	33	92.48	16	10.3	StemPro	HPSI0513i-euir_1
FD_euir_1_IL4_24	IL4_24	Male	28455	Mod_SmartSeq2	HPSI0513i-euir_1	01/06/2018	40	FD iPSC	18/06/2018	FD iPSC	17	22/06/2018	25/07/2018	1	33	92.48	16	10.3	StemPro	HPSI0513i-euir_1
FD_euir_1_IL4_6	IL4_6	Male	28455	Mod_SmartSeq2	HPSI0513i-euir_1	01/06/2018	40	FD iPSC	18/06/2018	FD iPSC	17	22/06/2018	25/07/2018	1	33	92.48	16	10.3	StemPro	HPSI0513i-euir_1
FD_euir_1_LIL10_24	LIL10_24	Male	28455	Mod_SmartSeq2	HPSI0513i-euir_1	01/06/2018	40	FD iPSC	18/06/2018	FD iPSC	17	22/06/2018	25/07/2018	1	33	92.48	16	10.3	StemPro	HPSI0513i-euir_1
FD_euir_1_LIL10_6	LIL10_6	Male	28455	Mod_SmartSeq2	HPSI0513i-euir_1	01/06/2018	40	FD iPSC	18/06/2018	FD iPSC	17	22/06/2018	25/07/2018	1	33	92.48	16	10.3	StemPro	HPSI0513i-euir_1
FD_euir_1_MBP_24	MBP_24	Male	28455	Mod_SmartSeq2	HPSI0513i-euir_1	01/06/2018	40	FD iPSC	18/06/2018	FD iPSC	17	22/06/2018	25/07/2018	1	33	92.48	16	10.3	StemPro	HPSI0513i-euir_1
FD_euir_1_MBP_6	MBP_6	Male	28455	Mod_SmartSeq2	HPSI0513i-euir_1	01/06/2018	40	FD iPSC	18/06/2018	FD iPSC	17	22/06/2018	25/07/2018	1	33	92.48	16	10.3	StemPro	HPSI0513i-euir_1
FD_euir_1_P3C_24	P3C_24	Male	28455	Mod_SmartSeq2	HPSI0513i-euir_1	01/06/2018	40	FD iPSC	18/06/2018	FD iPSC	17	22/06/2018	25/07/2018	1	33	92.48	16	10.3	StemPro	HPSI0513i-euir_1
FD_euir_1_P3C_6	P3C_6	Male	28455	Mod_SmartSeq2	HPSI0513i-euir_1	01/06/2018	40	FD iPSC	18/06/2018	FD iPSC	17	22/06/2018	25/07/2018	1	33	92.48	16	10.3	StemPro	HPSI0513i-euir_1
FD_euir_1_PIC_24	PIC_24	Male	28455	Mod_SmartSeq2	HPSI0513i-euir_1	01/06/2018	40	FD iPSC	18/06/2018	FD iPSC	17	22/06/2018	25/07/2018	1	33	92.48	16	10.3	StemPro	HPSI0513i-euir_1
FD_euir_1_PIC_6	PIC_6	Male	28455	Mod_SmartSeq2	HPSI0513i-euir_1	01/06/2018	40	FD iPSC	18/06/2018	FD iPSC	17	22/06/2018	25/07/2018	1	33	92.48	16	10.3	StemPro	HPSI0513i-euir_1
FD_euir_1_Prec_D0	Prec_D0	Male	28455	Mod_SmartSeq2	HPSI0513i-euir_1	01/06/2018	40	FD iPSC	18/06/2018	FD iPSC	17	22/06/2018	25/07/2018	1	33	92.48	16	10.3	StemPro	HPSI0513i-euir_1
FD_euir_1_Prec_D2	Prec_D2	Male	28455	Mod_SmartSeq2	HPSI0513i-euir_1	01/06/2018	40	FD iPSC	18/06/2018	FD iPSC	17	22/06/2018	25/07/2018	1	33	92.48	16	10.3	StemPro	HPSI0513i-euir_1
FD_euir_1_R848_24	R848_24	Male	28455	Mod_SmartSeq2	HPSI0513i-euir_1	01/06/2018	40	FD iPSC	18/06/2018	FD iPSC	17	22/06/2018	25/07/2018	1	33	92.48	16	10.3	StemPro	HPSI0513i-euir_1
FD_euir_1_R848_6	R848_6	Male	28455	Mod_SmartSeq2	HPSI0513i-euir_1	01/06/2018	40	FD iPSC	18/06/2018	FD iPSC	17	22/06/2018	25/07/2018	1	33	92.48	16	10.3	StemPro	HPSI0513i-euir_1
FD_euir_1_sLPS_24	sLPS_24	Male	28455	Mod_SmartSeq2	HPSI0513i-euir_1	01/06/2018	40	FD iPSC	18/06/2018	FD iPSC	17	22/06/2018	25/07/2018	1	33	92.48	16	10.3	StemPro	HPSI0513i-euir_1
FD_euir_1_sLPS_6	sLPS_6	Male	28455	Mod_SmartSeq2	HPSI0513i-euir_1	01/06/2018	40	FD iPSC	18/06/2018	FD iPSC	17	22/06/2018	25/07/2018	1	33	92.48	16	10.3	StemPro	HPSI0513i-euir_1
FD_euts_1_Ctrl_24	Ctrl_24	Male	29264	Mod_SmartSeq2	HPSI0914i-euts_1	25/07/2018	15	n/a	18/08/2018	n/a	24	23/08/2018	22/09/2018	1	30	91.01	15	10.6	StemPro	HPSI0914i-euts_1
FD_euts_1_Ctrl_6	Ctrl_6	Male	29264	Mod_SmartSeq2	HPSI0914i-euts_1	25/07/2018	15	n/a	18/08/2018	n/a	24	23/08/2018	22/09/2018	1	30	91.01	15	10.6	StemPro	HPSI0914i-euts_1
FD_euts_1_IFNB_24	IFNB_24	Male	29264	Mod_SmartSeq2	HPSI0914i-euts_1	25/07/2018	15	n/a	18/08/2018	n/a	24	23/08/2018	22/09/2018	1	30	91.01	15	10.6	StemPro	HPSI0914i-euts_1
FD_euts_1_IFNB_6	IFNB_6	Male	29264	Mod_SmartSeq2	HPSI0914i-euts_1	25/07/2018	15	n/a	18/08/2018	n/a	24	23/08/2018	22/09/2018	1	30	91.01	15	10.6	StemPro	HPSI0914i-euts_1
FD_euts_1_IFNG_24	IFNG_24	Male	29264	Mod_SmartSeq2	HPSI0914i-euts_1	25/07/2018	15	n/a	18/08/2018	n/a	24	23/08/2018	22/09/2018	1	30	91.01	15	10.6	StemPro	HPSI0914i-euts_1
FD_euts_1_IFNG_6	IFNG_6	Male	29264	Mod_SmartSeq2	HPSI0914i-euts_1	25/07/2018	15	n/a	18/08/2018	n/a	24	23/08/2018	22/09/2018	1	30	91.01	15	10.6	StemPro	HPSI0914i-euts_1
FD_euts_1_IL4_24	IL4_24	Male	29264	Mod_SmartSeq2	HPSI0914i-euts_1	25/07/2018	15	n/a	18/08/2018	n/a	24	23/08/2018	22/09/2018	1	30	91.01	15	10.6	StemPro	HPSI0914i-euts_1
FD_euts_1_IL4_6	IL4_6	Male	29264	Mod_SmartSeq2	HPSI0914i-euts_1	25/07/2018	15	n/a	18/08/2018	n/a	24	23/08/2018	22/09/2018	1	30	91.01	15	10.6	StemPro	HPSI0914i-euts_1
FD_euts_1_LIL10_24	LIL10_24	Male	29264	Mod_SmartSeq2	HPSI0914i-euts_1	25/07/2018	15	n/a	18/08/2018	n/a	24	23/08/2018	22/09/2018	1	30	91.01	15	10.6	StemPro	HPSI0914i-euts_1
FD_euts_1_LIL10_6	LIL10_6	Male	29264	Mod_SmartSeq2	HPSI0914i-euts_1	25/07/2018	15	n/a	18/08/2018	n/a	24	23/08/2018	22/09/2018	1	30	91.01	15	10.6	StemPro	HPSI0914i-euts_1
FD_euts_1_MBP_24	MBP_24	Male	29264	Mod_SmartSeq2	HPSI0914i-euts_1	25/07/2018	15	n/a	18/08/2018	n/a	24	23/08/2018	22/09/2018	1	30	91.01	15	10.6	StemPro	HPSI0914i-euts_1
FD_euts_1_MBP_6	MBP_6	Male	29264	Mod_SmartSeq2	HPSI0914i-euts_1	25/07/2018	15	n/a	18/08/2018	n/a	24	23/08/2018	22/09/2018	1	30	91.01	15	10.6	StemPro	HPSI0914i-euts_1
FD_euts_1_P3C_24	P3C_24	Male	29264	Mod_SmartSeq2	HPSI0914i-euts_1	25/07/2018	15	n/a	18/08/2018	n/a	24	23/08/2018	22/09/2018	1	30	91.01	15	10.6	StemPro	HPSI0914i-euts_1
FD_euts_1_P3C_6	P3C_6	Male	29264	Mod_SmartSeq2	HPSI0914i-euts_1	25/07/2018	15	n/a	18/08/2018	n/a	24	23/08/2018	22/09/2018	1	30	91.01	15	10.6	StemPro	HPSI0914i-euts_1
FD_euts_1_PIC_24	PIC_24	Male	29264	Mod_SmartSeq2	HPSI0914i-euts_1	25/07/2018	15	n/a	18/08/2018	n/a	24	23/08/2018	22/09/2018	1	30	91.01	15	10.6	StemPro	HPSI0914i-euts_1
FD_euts_1_PIC_6	PIC_6	Male	29264	Mod_SmartSeq2	HPSI0914i-euts_1	25/07/2018	15	n/a	18/08/2018	n/a	24	23/08/2018	22/09/2018	1	30	91.01	15	10.6	StemPro	HPSI0914i-euts_1
FD_euts_1_Prec_D0	Prec_D0	Male	29264	Mod_SmartSeq2	HPSI0914i-euts_1	25/07/2018	15	n/a	18/08/2018	n/a	24	23/08/2018	22/09/2018	1	30	91.01	15	10.6	StemPro	HPSI0914i-euts_1
FD_euts_1_Prec_D2	Prec_D2	Male	29264	Mod_SmartSeq2	HPSI0914i-euts_1	25/07/2018	15	n/a	18/08/2018	n/a	24	23/08/2018	22/09/2018	1	30	91.01	15	10.6	StemPro	HPSI0914i-euts_1
FD_euts_1_R848_24	R848_24	Male	29264	Mod_SmartSeq2	HPSI0914i-euts_1	25/07/2018	15	n/a	18/08/2018	n/a	24	23/08/2018	22/09/2018	1	30	91.01	15	10.6	StemPro	HPSI0914i-euts_1
FD_euts_1_R848_6	R848_6	Male	29264	Mod_SmartSeq2	HPSI0914i-euts_1	25/07/2018	15	n/a	18/08/2018	n/a	24	23/08/2018	22/09/2018	1	30	91.01	15	10.6	StemPro	HPSI0914i-euts_1
FD_euts_1_sLPS_24	sLPS_24	Male	29264	Mod_SmartSeq2	HPSI0914i-euts_1	25/07/2018	15	n/a	18/08/2018	n/a	24	23/08/2018	22/09/2018	1	30	91.01	15	10.6	StemPro	HPSI0914i-euts_1
FD_euts_1_sLPS_6	sLPS_6	Male	29264	Mod_SmartSeq2	HPSI0914i-euts_1	25/07/2018	15	n/a	18/08/2018	n/a	24	23/08/2018	22/09/2018	1	30	91.01	15	10.6	StemPro	HPSI0914i-euts_1
FD_febc_1_CIL_24	CIL_24	Female	28283	Mod_SmartSeq2	HPSI0613i-febc_1	24/04/2018	17	15	25/05/2018	17	31	31/05/2018	04/07/2018	1	34	93.48	13.1	8.9	StemPro	HPSI0613i-febc_1
FD_febc_1_CIL_6	CIL_6	Female	28283	Mod_SmartSeq2	HPSI0613i-febc_1	24/04/2018	17	15	25/05/2018	17	31	31/05/2018	04/07/2018	1	34	93.48	13.1	8.9	StemPro	HPSI0613i-febc_1
FD_febc_1_Ctrl_24	Ctrl_24	Female	28283	Mod_SmartSeq2	HPSI0613i-febc_1	24/04/2018	17	15	25/05/2018	17	31	31/05/2018	04/07/2018	1	34	93.48	13.1	8.9	StemPro	HPSI0613i-febc_1
FD_febc_1_Ctrl_6	Ctrl_6	Female	28283	Mod_SmartSeq2	HPSI0613i-febc_1	24/04/2018	17	15	25/05/2018	17	31	31/05/2018	04/07/2018	1	34	93.48	13.1	8.9	StemPro	HPSI0613i-febc_1
FD_febc_1_IFNB_24	IFNB_24	Female	28283	Mod_SmartSeq2	HPSI0613i-febc_1	24/04/2018	17	15	25/05/2018	17	31	31/05/2018	04/07/2018	1	34	93.48	13.1	8.9	StemPro	HPSI0613i-febc_1
FD_febc_1_IFNB_6	IFNB_6	Female	28283	Mod_SmartSeq2	HPSI0613i-febc_1	24/04/2018	17	15	25/05/2018	17	31	31/05/2018	04/07/2018	1	34	93.48	13.1	8.9	StemPro	HPSI0613i-febc_1
FD_febc_1_IFNG_24	IFNG_24	Female	28283	Mod_SmartSeq2	HPSI0613i-febc_1	24/04/2018	17	15	25/05/2018	17	31	31/05/2018	04/07/2018	1	34	93.48	13.1	8.9	StemPro	HPSI0613i-febc_1
FD_febc_1_IFNG_6	IFNG_6	Female	28283	Mod_SmartSeq2	HPSI0613i-febc_1	24/04/2018	17	15	25/05/2018	17	31	31/05/2018	04/07/2018	1	34	93.48	13.1	8.9	StemPro	HPSI0613i-febc_1
FD_febc_1_IL4_24	IL4_24	Female	28283	Mod_SmartSeq2	HPSI0613i-febc_1	24/04/2018	17	15	25/05/2018	17	31	31/05/2018	04/07/2018	1	34	93.48	13.1	8.9	StemPro	HPSI0613i-febc_1
FD_febc_1_IL4_6	IL4_6	Female	28283	Mod_SmartSeq2	HPSI0613i-febc_1	24/04/2018	17	15	25/05/2018	17	31	31/05/2018	04/07/2018	1	34	93.48	13.1	8.9	StemPro	HPSI0613i-febc_1
FD_febc_1_LIL10_24	LIL10_24	Female	28283	Mod_SmartSeq2	HPSI0613i-febc_1	24/04/2018	17	15	25/05/2018	17	31	31/05/2018	04/07/2018	1	34	93.48	13.1	8.9	StemPro	HPSI0613i-febc_1
FD_febc_1_LIL10_6	LIL10_6	Female	28283	Mod_SmartSeq2	HPSI0613i-febc_1	24/04/2018	17	15	25/05/2018	17	31	31/05/2018	04/07/2018	1	34	93.48	13.1	8.9	StemPro	HPSI0613i-febc_1
FD_febc_1_MBP_24	MBP_24	Female	28283	Mod_SmartSeq2	HPSI0613i-febc_1	24/04/2018	17	15	25/05/2018	17	31	31/05/2018	04/07/2018	1	34	93.48	13.1	8.9	StemPro	HPSI0613i-febc_1
FD_febc_1_MBP_6	MBP_6	Female	28283	Mod_SmartSeq2	HPSI0613i-febc_1	24/04/2018	17	15	25/05/2018	17	31	31/05/2018	04/07/2018	1	34	93.48	13.1	8.9	StemPro	HPSI0613i-febc_1
FD_febc_1_P3C_24	P3C_24	Female	28283	Mod_SmartSeq2	HPSI0613i-febc_1	24/04/2018	17	15	25/05/2018	17	31	31/05/2018	04/07/2018	1	34	93.48	13.1	8.9	StemPro	HPSI0613i-febc_1
FD_febc_1_P3C_6	P3C_6	Female	28283	Mod_SmartSeq2	HPSI0613i-febc_1	24/04/2018	17	15	25/05/2018	17	31	31/05/2018	04/07/2018	1	34	93.48	13.1	8.9	StemPro	HPSI0613i-febc_1
FD_febc_1_PIC_24	PIC_24	Female	28283	Mod_SmartSeq2	HPSI0613i-febc_1	24/04/2018	17	15	25/05/2018	17	31	31/05/2018	04/07/2018	1	34	93.48	13.1	8.9	StemPro	HPSI0613i-febc_1
FD_febc_1_PIC_6	PIC_6	Female	28283	Mod_SmartSeq2	HPSI0613i-febc_1	24/04/2018	17	15	25/05/2018	17	31	31/05/2018	04/07/2018	1	34	93.48	13.1	8.9	StemPro	HPSI0613i-febc_1
FD_febc_1_Prec_D0	Prec_D0	Female	28283	Mod_SmartSeq2	HPSI0613i-febc_1	24/04/2018	17	15	25/05/2018	17	31	31/05/2018	04/07/2018	1	34	93.48	13.1	8.9	StemPro	HPSI0613i-febc_1
FD_febc_1_Prec_D2	Prec_D2	Female	28283	Mod_SmartSeq2	HPSI0613i-febc_1	24/04/2018	17	15	25/05/2018	17	31	31/05/2018	04/07/2018	1	34	93.48	13.1	8.9	StemPro	HPSI0613i-febc_1
FD_febc_1_R848_24	R848_24	Female	28283	Mod_SmartSeq2	HPSI0613i-febc_1	24/04/2018	17	15	25/05/2018	17	31	31/05/2018	04/07/2018	1	34	93.48	13.1	8.9	StemPro	HPSI0613i-febc_1
FD_febc_1_R848_6	R848_6	Female	28283	Mod_SmartSeq2	HPSI0613i-febc_1	24/04/2018	17	15	25/05/2018	17	31	31/05/2018	04/07/2018	1	34	93.48	13.1	8.9	StemPro	HPSI0613i-febc_1
FD_febc_1_sLPS_24	sLPS_24	Female	28283	Mod_SmartSeq2	HPSI0613i-febc_1	24/04/2018	17	15	25/05/2018	17	31	31/05/2018	04/07/2018	1	34	93.48	13.1	8.9	StemPro	HPSI0613i-febc_1
FD_fejf_2_CIL_6	CIL_6	Male	28246	Mod_SmartSeq2	HPSI0513i-fejf_2	24/04/2018	30	31	25/05/2018	33	31	31/05/2018	05/07/2018	1	35	92.75	15.2	11.7	StemPro	HPSI0513i-fejf_2
FD_fejf_2_Ctrl_24	Ctrl_24	Male	28246	Mod_SmartSeq2	HPSI0513i-fejf_2	24/04/2018	30	31	25/05/2018	33	31	31/05/2018	05/07/2018	1	35	92.75	15.2	11.7	StemPro	HPSI0513i-fejf_2
FD_fejf_2_Ctrl_6	Ctrl_6	Male	28246	Mod_SmartSeq2	HPSI0513i-fejf_2	24/04/2018	30	31	25/05/2018	33	31	31/05/2018	05/07/2018	1	35	92.75	15.2	11.7	StemPro	HPSI0513i-fejf_2
FD_fejf_2_IFNB_24	IFNB_24	Male	28246	Mod_SmartSeq2	HPSI0513i-fejf_2	24/04/2018	30	31	25/05/2018	33	31	31/05/2018	05/07/2018	1	35	92.75	15.2	11.7	StemPro	HPSI0513i-fejf_2
FD_fejf_2_IFNB_6	IFNB_6	Male	28246	Mod_SmartSeq2	HPSI0513i-fejf_2	24/04/2018	30	31	25/05/2018	33	31	31/05/2018	05/07/2018	1	35	92.75	15.2	11.7	StemPro	HPSI0513i-fejf_2
FD_fejf_2_IFNG_24	IFNG_24	Male	28246	Mod_SmartSeq2	HPSI0513i-fejf_2	24/04/2018	30	31	25/05/2018	33	31	31/05/2018	05/07/2018	1	35	92.75	15.2	11.7	StemPro	HPSI0513i-fejf_2
FD_fejf_2_IFNG_6	IFNG_6	Male	28246	Mod_SmartSeq2	HPSI0513i-fejf_2	24/04/2018	30	31	25/05/2018	33	31	31/05/2018	05/07/2018	1	35	92.75	15.2	11.7	StemPro	HPSI0513i-fejf_2
FD_fejf_2_IL4_24	IL4_24	Male	28246	Mod_SmartSeq2	HPSI0513i-fejf_2	24/04/2018	30	31	25/05/2018	33	31	31/05/2018	05/07/2018	1	35	92.75	15.2	11.7	StemPro	HPSI0513i-fejf_2
FD_fejf_2_IL4_6	IL4_6	Male	28246	Mod_SmartSeq2	HPSI0513i-fejf_2	24/04/2018	30	31	25/05/2018	33	31	31/05/2018	05/07/2018	1	35	92.75	15.2	11.7	StemPro	HPSI0513i-fejf_2
FD_fejf_2_LIL10_24	LIL10_24	Male	28246	Mod_SmartSeq2	HPSI0513i-fejf_2	24/04/2018	30	31	25/05/2018	33	31	31/05/2018	05/07/2018	1	35	92.75	15.2	11.7	StemPro	HPSI0513i-fejf_2
FD_fejf_2_LIL10_6	LIL10_6	Male	28246	Mod_SmartSeq2	HPSI0513i-fejf_2	24/04/2018	30	31	25/05/2018	33	31	31/05/2018	05/07/2018	1	35	92.75	15.2	11.7	StemPro	HPSI0513i-fejf_2
FD_fejf_2_MBP_24	MBP_24	Male	28246	Mod_SmartSeq2	HPSI0513i-fejf_2	24/04/2018	30	31	25/05/2018	33	31	31/05/2018	05/07/2018	1	35	92.75	15.2	11.7	StemPro	HPSI0513i-fejf_2
FD_fejf_2_MBP_6	MBP_6	Male	28246	Mod_SmartSeq2	HPSI0513i-fejf_2	24/04/2018	30	31	25/05/2018	33	31	31/05/2018	05/07/2018	1	35	92.75	15.2	11.7	StemPro	HPSI0513i-fejf_2
FD_fejf_2_P3C_24	P3C_24	Male	28246	Mod_SmartSeq2	HPSI0513i-fejf_2	24/04/2018	30	31	25/05/2018	33	31	31/05/2018	05/07/2018	1	35	92.75	15.2	11.7	StemPro	HPSI0513i-fejf_2
FD_fejf_2_P3C_6	P3C_6	Male	28246	Mod_SmartSeq2	HPSI0513i-fejf_2	24/04/2018	30	31	25/05/2018	33	31	31/05/2018	05/07/2018	1	35	92.75	15.2	11.7	StemPro	HPSI0513i-fejf_2
FD_fejf_2_PIC_24	PIC_24	Male	28246	Mod_SmartSeq2	HPSI0513i-fejf_2	24/04/2018	30	31	25/05/2018	33	31	31/05/2018	05/07/2018	1	35	92.75	15.2	11.7	StemPro	HPSI0513i-fejf_2
FD_fejf_2_PIC_6	PIC_6	Male	28246	Mod_SmartSeq2	HPSI0513i-fejf_2	24/04/2018	30	31	25/05/2018	33	31	31/05/2018	05/07/2018	1	35	92.75	15.2	11.7	StemPro	HPSI0513i-fejf_2
FD_fejf_2_Prec_D2	Prec_D2	Male	28246	Mod_SmartSeq2	HPSI0513i-fejf_2	24/04/2018	30	31	25/05/2018	33	31	31/05/2018	05/07/2018	1	35	92.75	15.2	11.7	StemPro	HPSI0513i-fejf_2
FD_fejf_2_R848_24	R848_24	Male	28246	Mod_SmartSeq2	HPSI0513i-fejf_2	24/04/2018	30	31	25/05/2018	33	31	31/05/2018	05/07/2018	1	35	92.75	15.2	11.7	StemPro	HPSI0513i-fejf_2
FD_fejf_2_R848_6	R848_6	Male	28246	Mod_SmartSeq2	HPSI0513i-fejf_2	24/04/2018	30	31	25/05/2018	33	31	31/05/2018	05/07/2018	1	35	92.75	15.2	11.7	StemPro	HPSI0513i-fejf_2
FD_fejf_2_sLPS_24	sLPS_24	Male	28246	Mod_SmartSeq2	HPSI0513i-fejf_2	24/04/2018	30	31	25/05/2018	33	31	31/05/2018	05/07/2018	1	35	92.75	15.2	11.7	StemPro	HPSI0513i-fejf_2
FD_fejf_2_sLPS_6	sLPS_6	Male	28246	Mod_SmartSeq2	HPSI0513i-fejf_2	24/04/2018	30	31	25/05/2018	33	31	31/05/2018	05/07/2018	1	35	92.75	15.2	11.7	StemPro	HPSI0513i-fejf_2
FD_fett_3_CIL_24	CIL_24	Male	29168	Mod_SmartSeq2	HPSI0713i-fett_3	06/07/2018	31	33	13/08/2018	35	38	17/08/2018	12/09/2018	1	26	96.02	14.9	10	StemPro	HPSI0713i-fett_3
FD_fett_3_CIL_6	CIL_6	Male	29168	Mod_SmartSeq2	HPSI0713i-fett_3	06/07/2018	31	33	13/08/2018	35	38	17/08/2018	12/09/2018	1	26	96.02	14.9	10	StemPro	HPSI0713i-fett_3
FD_fett_3_Ctrl_24	Ctrl_24	Male	29168	Mod_SmartSeq2	HPSI0713i-fett_3	06/07/2018	31	33	13/08/2018	35	38	17/08/2018	12/09/2018	1	26	96.02	14.9	10	StemPro	HPSI0713i-fett_3
FD_fett_3_Ctrl_6	Ctrl_6	Male	29168	Mod_SmartSeq2	HPSI0713i-fett_3	06/07/2018	31	33	13/08/2018	35	38	17/08/2018	12/09/2018	1	26	96.02	14.9	10	StemPro	HPSI0713i-fett_3
FD_fett_3_IFNB_24	IFNB_24	Male	29168	Mod_SmartSeq2	HPSI0713i-fett_3	06/07/2018	31	33	13/08/2018	35	38	17/08/2018	12/09/2018	1	26	96.02	14.9	10	StemPro	HPSI0713i-fett_3
FD_fett_3_IFNB_6	IFNB_6	Male	29168	Mod_SmartSeq2	HPSI0713i-fett_3	06/07/2018	31	33	13/08/2018	35	38	17/08/2018	12/09/2018	1	26	96.02	14.9	10	StemPro	HPSI0713i-fett_3
FD_fett_3_IFNG_24	IFNG_24	Male	29168	Mod_SmartSeq2	HPSI0713i-fett_3	06/07/2018	31	33	13/08/2018	35	38	17/08/2018	12/09/2018	1	26	96.02	14.9	10	StemPro	HPSI0713i-fett_3
FD_fett_3_IFNG_6	IFNG_6	Male	29168	Mod_SmartSeq2	HPSI0713i-fett_3	06/07/2018	31	33	13/08/2018	35	38	17/08/2018	12/09/2018	1	26	96.02	14.9	10	StemPro	HPSI0713i-fett_3
FD_fett_3_IL4_24	IL4_24	Male	29168	Mod_SmartSeq2	HPSI0713i-fett_3	06/07/2018	31	33	13/08/2018	35	38	17/08/2018	12/09/2018	1	26	96.02	14.9	10	StemPro	HPSI0713i-fett_3
FD_fett_3_IL4_6	IL4_6	Male	29168	Mod_SmartSeq2	HPSI0713i-fett_3	06/07/2018	31	33	13/08/2018	35	38	17/08/2018	12/09/2018	1	26	96.02	14.9	10	StemPro	HPSI0713i-fett_3
FD_fett_3_LIL10_24	LIL10_24	Male	29168	Mod_SmartSeq2	HPSI0713i-fett_3	06/07/2018	31	33	13/08/2018	35	38	17/08/2018	12/09/2018	1	26	96.02	14.9	10	StemPro	HPSI0713i-fett_3
FD_fett_3_LIL10_6	LIL10_6	Male	29168	Mod_SmartSeq2	HPSI0713i-fett_3	06/07/2018	31	33	13/08/2018	35	38	17/08/2018	12/09/2018	1	26	96.02	14.9	10	StemPro	HPSI0713i-fett_3
FD_fett_3_MBP_24	MBP_24	Male	29168	Mod_SmartSeq2	HPSI0713i-fett_3	06/07/2018	31	33	13/08/2018	35	38	17/08/2018	12/09/2018	1	26	96.02	14.9	10	StemPro	HPSI0713i-fett_3
FD_fett_3_P3C_24	P3C_24	Male	29168	Mod_SmartSeq2	HPSI0713i-fett_3	06/07/2018	31	33	13/08/2018	35	38	17/08/2018	12/09/2018	1	26	96.02	14.9	10	StemPro	HPSI0713i-fett_3
FD_fett_3_P3C_6	P3C_6	Male	29168	Mod_SmartSeq2	HPSI0713i-fett_3	06/07/2018	31	33	13/08/2018	35	38	17/08/2018	12/09/2018	1	26	96.02	14.9	10	StemPro	HPSI0713i-fett_3
FD_fett_3_PIC_24	PIC_24	Male	29168	Mod_SmartSeq2	HPSI0713i-fett_3	06/07/2018	31	33	13/08/2018	35	38	17/08/2018	12/09/2018	1	26	96.02	14.9	10	StemPro	HPSI0713i-fett_3
FD_fett_3_Prec_D0	Prec_D0	Male	29168	Mod_SmartSeq2	HPSI0713i-fett_3	06/07/2018	31	33	13/08/2018	35	38	17/08/2018	12/09/2018	1	26	96.02	14.9	10	StemPro	HPSI0713i-fett_3
FD_fett_3_Prec_D2	Prec_D2	Male	29168	Mod_SmartSeq2	HPSI0713i-fett_3	06/07/2018	31	33	13/08/2018	35	38	17/08/2018	12/09/2018	1	26	96.02	14.9	10	StemPro	HPSI0713i-fett_3
FD_fett_3_R848_24	R848_24	Male	29168	Mod_SmartSeq2	HPSI0713i-fett_3	06/07/2018	31	33	13/08/2018	35	38	17/08/2018	12/09/2018	1	26	96.02	14.9	10	StemPro	HPSI0713i-fett_3
FD_fett_3_R848_6	R848_6	Male	29168	Mod_SmartSeq2	HPSI0713i-fett_3	06/07/2018	31	33	13/08/2018	35	38	17/08/2018	12/09/2018	1	26	96.02	14.9	10	StemPro	HPSI0713i-fett_3
FD_fett_3_sLPS_24	sLPS_24	Male	29168	Mod_SmartSeq2	HPSI0713i-fett_3	06/07/2018	31	33	13/08/2018	35	38	17/08/2018	12/09/2018	1	26	96.02	14.9	10	StemPro	HPSI0713i-fett_3
FD_fett_3_sLPS_6	sLPS_6	Male	29168	Mod_SmartSeq2	HPSI0713i-fett_3	06/07/2018	31	33	13/08/2018	35	38	17/08/2018	12/09/2018	1	26	96.02	14.9	10	StemPro	HPSI0713i-fett_3
FD_ffdc_1_Ctrl_24	Ctrl_24	Male	29264	Mod_SmartSeq2	HPSI0514i-ffdc_1	02/07/2018	11	14	06/08/2018	16	35	10/08/2018	29/08/2018	1	19	84.34	17.4	12.5	StemPro	HPSI0813i-ffdc_1
FD_ffdc_1_IFNB_24	IFNB_24	Male	29264	Mod_SmartSeq2	HPSI0514i-ffdc_1	02/07/2018	11	14	06/08/2018	16	35	10/08/2018	29/08/2018	1	19	84.34	17.4	12.5	StemPro	HPSI0813i-ffdc_1
FD_ffdc_1_IFNB_6	IFNB_6	Male	29264	Mod_SmartSeq2	HPSI0514i-ffdc_1	02/07/2018	11	14	06/08/2018	16	35	10/08/2018	29/08/2018	1	19	84.34	17.4	12.5	StemPro	HPSI0813i-ffdc_1
FD_ffdc_1_IFNG_24	IFNG_24	Male	29264	Mod_SmartSeq2	HPSI0514i-ffdc_1	02/07/2018	11	14	06/08/2018	16	35	10/08/2018	29/08/2018	1	19	84.34	17.4	12.5	StemPro	HPSI0813i-ffdc_1
FD_ffdc_1_IFNG_6	IFNG_6	Male	29264	Mod_SmartSeq2	HPSI0514i-ffdc_1	02/07/2018	11	14	06/08/2018	16	35	10/08/2018	29/08/2018	1	19	84.34	17.4	12.5	StemPro	HPSI0813i-ffdc_1
FD_ffdc_1_IL4_24	IL4_24	Male	29264	Mod_SmartSeq2	HPSI0514i-ffdc_1	02/07/2018	11	14	06/08/2018	16	35	10/08/2018	29/08/2018	1	19	84.34	17.4	12.5	StemPro	HPSI0813i-ffdc_1
FD_ffdc_1_IL4_6	IL4_6	Male	29264	Mod_SmartSeq2	HPSI0514i-ffdc_1	02/07/2018	11	14	06/08/2018	16	35	10/08/2018	29/08/2018	1	19	84.34	17.4	12.5	StemPro	HPSI0813i-ffdc_1
FD_ffdc_1_LIL10_24	LIL10_24	Male	29264	Mod_SmartSeq2	HPSI0514i-ffdc_1	02/07/2018	11	14	06/08/2018	16	35	10/08/2018	29/08/2018	1	19	84.34	17.4	12.5	StemPro	HPSI0813i-ffdc_1
FD_ffdc_1_LIL10_6	LIL10_6	Male	29264	Mod_SmartSeq2	HPSI0514i-ffdc_1	02/07/2018	11	14	06/08/2018	16	35	10/08/2018	29/08/2018	1	19	84.34	17.4	12.5	StemPro	HPSI0813i-ffdc_1
FD_ffdc_1_MBP_24	MBP_24	Male	29264	Mod_SmartSeq2	HPSI0514i-ffdc_1	02/07/2018	11	14	06/08/2018	16	35	10/08/2018	29/08/2018	1	19	84.34	17.4	12.5	StemPro	HPSI0813i-ffdc_1
FD_ffdc_1_MBP_6	MBP_6	Male	29264	Mod_SmartSeq2	HPSI0514i-ffdc_1	02/07/2018	11	14	06/08/2018	16	35	10/08/2018	29/08/2018	1	19	84.34	17.4	12.5	StemPro	HPSI0813i-ffdc_1
FD_ffdc_1_P3C_24	P3C_24	Male	29264	Mod_SmartSeq2	HPSI0514i-ffdc_1	02/07/2018	11	14	06/08/2018	16	35	10/08/2018	29/08/2018	1	19	84.34	17.4	12.5	StemPro	HPSI0813i-ffdc_1
FD_ffdc_1_P3C_6	P3C_6	Male	29264	Mod_SmartSeq2	HPSI0514i-ffdc_1	02/07/2018	11	14	06/08/2018	16	35	10/08/2018	29/08/2018	1	19	84.34	17.4	12.5	StemPro	HPSI0813i-ffdc_1
FD_ffdc_1_PIC_24	PIC_24	Male	29264	Mod_SmartSeq2	HPSI0514i-ffdc_1	02/07/2018	11	14	06/08/2018	16	35	10/08/2018	29/08/2018	1	19	84.34	17.4	12.5	StemPro	HPSI0813i-ffdc_1
FD_ffdc_1_PIC_6	PIC_6	Male	29264	Mod_SmartSeq2	HPSI0514i-ffdc_1	02/07/2018	11	14	06/08/2018	16	35	10/08/2018	29/08/2018	1	19	84.34	17.4	12.5	StemPro	HPSI0813i-ffdc_1
FD_ffdc_1_Prec_D0	Prec_D0	Male	29264	Mod_SmartSeq2	HPSI0514i-ffdc_1	02/07/2018	11	14	06/08/2018	16	35	10/08/2018	29/08/2018	1	19	84.34	17.4	12.5	StemPro	HPSI0813i-ffdc_1
FD_ffdc_1_Prec_D2	Prec_D2	Male	29264	Mod_SmartSeq2	HPSI0514i-ffdc_1	02/07/2018	11	14	06/08/2018	16	35	10/08/2018	29/08/2018	1	19	84.34	17.4	12.5	StemPro	HPSI0813i-ffdc_1
FD_ffdc_1_R848_24	R848_24	Male	29264	Mod_SmartSeq2	HPSI0514i-ffdc_1	02/07/2018	11	14	06/08/2018	16	35	10/08/2018	29/08/2018	1	19	84.34	17.4	12.5	StemPro	HPSI0813i-ffdc_1
FD_ffdc_1_R848_6	R848_6	Male	29264	Mod_SmartSeq2	HPSI0514i-ffdc_1	02/07/2018	11	14	06/08/2018	16	35	10/08/2018	29/08/2018	1	19	84.34	17.4	12.5	StemPro	HPSI0813i-ffdc_1
FD_ffdc_1_sLPS_24	sLPS_24	Male	29264	Mod_SmartSeq2	HPSI0514i-ffdc_1	02/07/2018	11	14	06/08/2018	16	35	10/08/2018	29/08/2018	1	19	84.34	17.4	12.5	StemPro	HPSI0813i-ffdc_1
FD_ffdc_1_sLPS_6	sLPS_6	Male	29264	Mod_SmartSeq2	HPSI0514i-ffdc_1	02/07/2018	11	14	06/08/2018	16	35	10/08/2018	29/08/2018	1	19	84.34	17.4	12.5	StemPro	HPSI0813i-ffdc_1
FD_ffdl_1_Ctrl_24	Ctrl_24	Female	29204	Mod_SmartSeq2	HPSI0913i-ffdl_1	07/06/2018	49	FD iPSC	27/06/2018	FD iPSC	20	02/07/2018	08/08/2018	1	37	88.76	16.4	10.7	StemPro	HPSI0913i-ffdl_1
FD_ffdl_1_Ctrl_6	Ctrl_6	Female	29204	Mod_SmartSeq2	HPSI0913i-ffdl_1	07/06/2018	49	FD iPSC	27/06/2018	FD iPSC	20	02/07/2018	08/08/2018	1	37	88.76	16.4	10.7	StemPro	HPSI0913i-ffdl_1
FD_ffdl_1_IFNB_24	IFNB_24	Female	29204	Mod_SmartSeq2	HPSI0913i-ffdl_1	07/06/2018	49	FD iPSC	27/06/2018	FD iPSC	20	02/07/2018	08/08/2018	1	37	88.76	16.4	10.7	StemPro	HPSI0913i-ffdl_1
FD_ffdl_1_IFNB_6	IFNB_6	Female	29204	Mod_SmartSeq2	HPSI0913i-ffdl_1	07/06/2018	49	FD iPSC	27/06/2018	FD iPSC	20	02/07/2018	08/08/2018	1	37	88.76	16.4	10.7	StemPro	HPSI0913i-ffdl_1
FD_ffdl_1_IFNG_24	IFNG_24	Female	29204	Mod_SmartSeq2	HPSI0913i-ffdl_1	07/06/2018	49	FD iPSC	27/06/2018	FD iPSC	20	02/07/2018	08/08/2018	1	37	88.76	16.4	10.7	StemPro	HPSI0913i-ffdl_1
FD_ffdl_1_IL4_24	IL4_24	Female	29204	Mod_SmartSeq2	HPSI0913i-ffdl_1	07/06/2018	49	FD iPSC	27/06/2018	FD iPSC	20	02/07/2018	08/08/2018	1	37	88.76	16.4	10.7	StemPro	HPSI0913i-ffdl_1
FD_ffdl_1_IL4_6	IL4_6	Female	29204	Mod_SmartSeq2	HPSI0913i-ffdl_1	07/06/2018	49	FD iPSC	27/06/2018	FD iPSC	20	02/07/2018	08/08/2018	1	37	88.76	16.4	10.7	StemPro	HPSI0913i-ffdl_1
FD_ffdl_1_LIL10_24	LIL10_24	Female	29204	Mod_SmartSeq2	HPSI0913i-ffdl_1	07/06/2018	49	FD iPSC	27/06/2018	FD iPSC	20	02/07/2018	08/08/2018	1	37	88.76	16.4	10.7	StemPro	HPSI0913i-ffdl_1
FD_ffdl_1_LIL10_6	LIL10_6	Female	29204	Mod_SmartSeq2	HPSI0913i-ffdl_1	07/06/2018	49	FD iPSC	27/06/2018	FD iPSC	20	02/07/2018	08/08/2018	1	37	88.76	16.4	10.7	StemPro	HPSI0913i-ffdl_1
FD_ffdl_1_MBP_24	MBP_24	Female	29204	Mod_SmartSeq2	HPSI0913i-ffdl_1	07/06/2018	49	FD iPSC	27/06/2018	FD iPSC	20	02/07/2018	08/08/2018	1	37	88.76	16.4	10.7	StemPro	HPSI0913i-ffdl_1
FD_ffdl_1_MBP_6	MBP_6	Female	29204	Mod_SmartSeq2	HPSI0913i-ffdl_1	07/06/2018	49	FD iPSC	27/06/2018	FD iPSC	20	02/07/2018	08/08/2018	1	37	88.76	16.4	10.7	StemPro	HPSI0913i-ffdl_1
FD_ffdl_1_P3C_24	P3C_24	Female	29204	Mod_SmartSeq2	HPSI0913i-ffdl_1	07/06/2018	49	FD iPSC	27/06/2018	FD iPSC	20	02/07/2018	08/08/2018	1	37	88.76	16.4	10.7	StemPro	HPSI0913i-ffdl_1
FD_ffdl_1_P3C_6	P3C_6	Female	29204	Mod_SmartSeq2	HPSI0913i-ffdl_1	07/06/2018	49	FD iPSC	27/06/2018	FD iPSC	20	02/07/2018	08/08/2018	1	37	88.76	16.4	10.7	StemPro	HPSI0913i-ffdl_1
FD_ffdl_1_PIC_24	PIC_24	Female	29204	Mod_SmartSeq2	HPSI0913i-ffdl_1	07/06/2018	49	FD iPSC	27/06/2018	FD iPSC	20	02/07/2018	08/08/2018	1	37	88.76	16.4	10.7	StemPro	HPSI0913i-ffdl_1
FD_ffdl_1_PIC_6	PIC_6	Female	29204	Mod_SmartSeq2	HPSI0913i-ffdl_1	07/06/2018	49	FD iPSC	27/06/2018	FD iPSC	20	02/07/2018	08/08/2018	1	37	88.76	16.4	10.7	StemPro	HPSI0913i-ffdl_1
FD_ffdl_1_Prec_D0	Prec_D0	Female	29204	Mod_SmartSeq2	HPSI0913i-ffdl_1	07/06/2018	49	FD iPSC	27/06/2018	FD iPSC	20	02/07/2018	08/08/2018	1	37	88.76	16.4	10.7	StemPro	HPSI0913i-ffdl_1
FD_ffdl_1_Prec_D2	Prec_D2	Female	29204	Mod_SmartSeq2	HPSI0913i-ffdl_1	07/06/2018	49	FD iPSC	27/06/2018	FD iPSC	20	02/07/2018	08/08/2018	1	37	88.76	16.4	10.7	StemPro	HPSI0913i-ffdl_1
FD_ffdl_1_R848_24	R848_24	Female	29204	Mod_SmartSeq2	HPSI0913i-ffdl_1	07/06/2018	49	FD iPSC	27/06/2018	FD iPSC	20	02/07/2018	08/08/2018	1	37	88.76	16.4	10.7	StemPro	HPSI0913i-ffdl_1
FD_ffdl_1_R848_6	R848_6	Female	29204	Mod_SmartSeq2	HPSI0913i-ffdl_1	07/06/2018	49	FD iPSC	27/06/2018	FD iPSC	20	02/07/2018	08/08/2018	1	37	88.76	16.4	10.7	StemPro	HPSI0913i-ffdl_1
FD_ffdl_1_sLPS_24	sLPS_24	Female	29204	Mod_SmartSeq2	HPSI0913i-ffdl_1	07/06/2018	49	FD iPSC	27/06/2018	FD iPSC	20	02/07/2018	08/08/2018	1	37	88.76	16.4	10.7	StemPro	HPSI0913i-ffdl_1
FD_ffdl_1_sLPS_6	sLPS_6	Female	29204	Mod_SmartSeq2	HPSI0913i-ffdl_1	07/06/2018	49	FD iPSC	27/06/2018	FD iPSC	20	02/07/2018	08/08/2018	1	37	88.76	16.4	10.7	StemPro	HPSI0913i-ffdl_1
FD_fiaj_1_CIL_24	CIL_24	Male	24723	Mod_SmartSeq2	HPSI0514i-fiaj_1	20/02/2017	19	23	29/03/2017	25	36.3368	03/04/2017	08/06/2017	2	66	90.39	18.5	12.3	X-ViVo 15	HPSI0514i-fiaj_1
FD_fiaj_1_CIL_6	CIL_6	Male	24723	Mod_SmartSeq2	HPSI0514i-fiaj_1	20/02/2017	19	23	29/03/2017	25	36.3368	03/04/2017	08/06/2017	2	66	90.39	18.5	12.3	X-ViVo 15	HPSI0514i-fiaj_1
FD_fiaj_1_Ctrl_24	Ctrl_24	Male	24723	Mod_SmartSeq2	HPSI0514i-fiaj_1	20/02/2017	19	23	29/03/2017	25	36.3368	03/04/2017	08/06/2017	2	66	90.39	18.5	12.3	X-ViVo 15	HPSI0514i-fiaj_1
FD_fiaj_1_Ctrl_6	Ctrl_6	Male	24723	Mod_SmartSeq2	HPSI0514i-fiaj_1	20/02/2017	19	23	29/03/2017	25	36.3368	03/04/2017	08/06/2017	2	66	90.39	18.5	12.3	X-ViVo 15	HPSI0514i-fiaj_1
FD_fiaj_1_IFNB_24	IFNB_24	Male	24723	Mod_SmartSeq2	HPSI0514i-fiaj_1	20/02/2017	19	23	29/03/2017	25	36.3368	03/04/2017	08/06/2017	2	66	90.39	18.5	12.3	X-ViVo 15	HPSI0514i-fiaj_1
FD_fiaj_1_IFNB_6	IFNB_6	Male	24723	Mod_SmartSeq2	HPSI0514i-fiaj_1	20/02/2017	19	23	29/03/2017	25	36.3368	03/04/2017	08/06/2017	2	66	90.39	18.5	12.3	X-ViVo 15	HPSI0514i-fiaj_1
FD_fiaj_1_IFNG_24	IFNG_24	Male	24723	Mod_SmartSeq2	HPSI0514i-fiaj_1	20/02/2017	19	23	29/03/2017	25	36.3368	03/04/2017	08/06/2017	2	66	90.39	18.5	12.3	X-ViVo 15	HPSI0514i-fiaj_1
FD_fiaj_1_IFNG_6	IFNG_6	Male	24723	Mod_SmartSeq2	HPSI0514i-fiaj_1	20/02/2017	19	23	29/03/2017	25	36.3368	03/04/2017	08/06/2017	2	66	90.39	18.5	12.3	X-ViVo 15	HPSI0514i-fiaj_1
FD_fiaj_1_IL4_24	IL4_24	Male	24723	Mod_SmartSeq2	HPSI0514i-fiaj_1	20/02/2017	19	23	29/03/2017	25	36.3368	03/04/2017	08/06/2017	2	66	90.39	18.5	12.3	X-ViVo 15	HPSI0514i-fiaj_1
FD_fiaj_1_IL4_6	IL4_6	Male	24723	Mod_SmartSeq2	HPSI0514i-fiaj_1	20/02/2017	19	23	29/03/2017	25	36.3368	03/04/2017	08/06/2017	2	66	90.39	18.5	12.3	X-ViVo 15	HPSI0514i-fiaj_1
FD_fiaj_1_LIL10_24	LIL10_24	Male	24723	Mod_SmartSeq2	HPSI0514i-fiaj_1	20/02/2017	19	23	29/03/2017	25	36.3368	03/04/2017	08/06/2017	2	66	90.39	18.5	12.3	X-ViVo 15	HPSI0514i-fiaj_1
FD_fiaj_1_LIL10_6	LIL10_6	Male	24723	Mod_SmartSeq2	HPSI0514i-fiaj_1	20/02/2017	19	23	29/03/2017	25	36.3368	03/04/2017	08/06/2017	2	66	90.39	18.5	12.3	X-ViVo 15	HPSI0514i-fiaj_1
FD_fiaj_1_P3C_24	P3C_24	Male	24723	Mod_SmartSeq2	HPSI0514i-fiaj_1	20/02/2017	19	23	29/03/2017	25	36.3368	03/04/2017	08/06/2017	2	66	90.39	18.5	12.3	X-ViVo 15	HPSI0514i-fiaj_1
FD_fiaj_1_P3C_6	P3C_6	Male	24723	Mod_SmartSeq2	HPSI0514i-fiaj_1	20/02/2017	19	23	29/03/2017	25	36.3368	03/04/2017	08/06/2017	2	66	90.39	18.5	12.3	X-ViVo 15	HPSI0514i-fiaj_1
FD_fiaj_1_R848_24	R848_24	Male	24723	Mod_SmartSeq2	HPSI0514i-fiaj_1	20/02/2017	19	23	29/03/2017	25	36.3368	03/04/2017	08/06/2017	2	66	90.39	18.5	12.3	X-ViVo 15	HPSI0514i-fiaj_1
FD_fiaj_1_R848_6	R848_6	Male	24723	Mod_SmartSeq2	HPSI0514i-fiaj_1	20/02/2017	19	23	29/03/2017	25	36.3368	03/04/2017	08/06/2017	2	66	90.39	18.5	12.3	X-ViVo 15	HPSI0514i-fiaj_1
FD_fiaj_1_sLPS_24	sLPS_24	Male	24723	Mod_SmartSeq2	HPSI0514i-fiaj_1	20/02/2017	19	23	29/03/2017	25	36.3368	03/04/2017	08/06/2017	2	66	90.39	18.5	12.3	X-ViVo 15	HPSI0514i-fiaj_1
FD_fiaj_1_sLPS_6	sLPS_6	Male	24723	Mod_SmartSeq2	HPSI0514i-fiaj_1	20/02/2017	19	23	29/03/2017	25	36.3368	03/04/2017	08/06/2017	2	66	90.39	18.5	12.3	X-ViVo 15	HPSI0514i-fiaj_1
FD_garx_2_CIL_24	CIL_24	Female	28246	Mod_SmartSeq2	HPSI1013i-garx_2	02/04/2018	22	24	30/04/2018	26	28	04/05/2018	04/07/2018	3	61	90.17	17	12.8	StemPro	HPSI1013i-garx_2
FD_garx_2_CIL_6	CIL_6	Female	28246	Mod_SmartSeq2	HPSI1013i-garx_2	02/04/2018	22	24	30/04/2018	26	28	04/05/2018	04/07/2018	3	61	90.17	17	12.8	StemPro	HPSI1013i-garx_2
FD_garx_2_Ctrl_24	Ctrl_24	Female	28246	Mod_SmartSeq2	HPSI1013i-garx_2	02/04/2018	22	24	30/04/2018	26	28	04/05/2018	04/07/2018	3	61	90.17	17	12.8	StemPro	HPSI1013i-garx_2
FD_garx_2_Ctrl_6	Ctrl_6	Female	28246	Mod_SmartSeq2	HPSI1013i-garx_2	02/04/2018	22	24	30/04/2018	26	28	04/05/2018	04/07/2018	3	61	90.17	17	12.8	StemPro	HPSI1013i-garx_2
FD_garx_2_IFNB_24	IFNB_24	Female	28246	Mod_SmartSeq2	HPSI1013i-garx_2	02/04/2018	22	24	30/04/2018	26	28	04/05/2018	04/07/2018	3	61	90.17	17	12.8	StemPro	HPSI1013i-garx_2
FD_garx_2_IFNB_6	IFNB_6	Female	28246	Mod_SmartSeq2	HPSI1013i-garx_2	02/04/2018	22	24	30/04/2018	26	28	04/05/2018	04/07/2018	3	61	90.17	17	12.8	StemPro	HPSI1013i-garx_2
FD_garx_2_IFNG_24	IFNG_24	Female	28246	Mod_SmartSeq2	HPSI1013i-garx_2	02/04/2018	22	24	30/04/2018	26	28	04/05/2018	04/07/2018	3	61	90.17	17	12.8	StemPro	HPSI1013i-garx_2
FD_garx_2_IFNG_6	IFNG_6	Female	28246	Mod_SmartSeq2	HPSI1013i-garx_2	02/04/2018	22	24	30/04/2018	26	28	04/05/2018	04/07/2018	3	61	90.17	17	12.8	StemPro	HPSI1013i-garx_2
FD_garx_2_IL4_6	IL4_6	Female	28246	Mod_SmartSeq2	HPSI1013i-garx_2	02/04/2018	22	24	30/04/2018	26	28	04/05/2018	04/07/2018	3	61	90.17	17	12.8	StemPro	HPSI1013i-garx_2
FD_garx_2_LIL10_24	LIL10_24	Female	28246	Mod_SmartSeq2	HPSI1013i-garx_2	02/04/2018	22	24	30/04/2018	26	28	04/05/2018	04/07/2018	3	61	90.17	17	12.8	StemPro	HPSI1013i-garx_2
FD_garx_2_LIL10_6	LIL10_6	Female	28246	Mod_SmartSeq2	HPSI1013i-garx_2	02/04/2018	22	24	30/04/2018	26	28	04/05/2018	04/07/2018	3	61	90.17	17	12.8	StemPro	HPSI1013i-garx_2
FD_garx_2_MBP_24	MBP_24	Female	28246	Mod_SmartSeq2	HPSI1013i-garx_2	02/04/2018	22	24	30/04/2018	26	28	04/05/2018	04/07/2018	3	61	90.17	17	12.8	StemPro	HPSI1013i-garx_2
FD_garx_2_MBP_6	MBP_6	Female	28246	Mod_SmartSeq2	HPSI1013i-garx_2	02/04/2018	22	24	30/04/2018	26	28	04/05/2018	04/07/2018	3	61	90.17	17	12.8	StemPro	HPSI1013i-garx_2
FD_garx_2_P3C_24	P3C_24	Female	28246	Mod_SmartSeq2	HPSI1013i-garx_2	02/04/2018	22	24	30/04/2018	26	28	04/05/2018	04/07/2018	3	61	90.17	17	12.8	StemPro	HPSI1013i-garx_2
FD_garx_2_P3C_6	P3C_6	Female	28246	Mod_SmartSeq2	HPSI1013i-garx_2	02/04/2018	22	24	30/04/2018	26	28	04/05/2018	04/07/2018	3	61	90.17	17	12.8	StemPro	HPSI1013i-garx_2
FD_garx_2_PIC_24	PIC_24	Female	28246	Mod_SmartSeq2	HPSI1013i-garx_2	02/04/2018	22	24	30/04/2018	26	28	04/05/2018	04/07/2018	3	61	90.17	17	12.8	StemPro	HPSI1013i-garx_2
FD_garx_2_PIC_6	PIC_6	Female	28246	Mod_SmartSeq2	HPSI1013i-garx_2	02/04/2018	22	24	30/04/2018	26	28	04/05/2018	04/07/2018	3	61	90.17	17	12.8	StemPro	HPSI1013i-garx_2
FD_garx_2_Prec_D2	Prec_D2	Female	28246	Mod_SmartSeq2	HPSI1013i-garx_2	02/04/2018	22	24	30/04/2018	26	28	04/05/2018	04/07/2018	3	61	90.17	17	12.8	StemPro	HPSI1013i-garx_2
FD_garx_2_R848_24	R848_24	Female	28246	Mod_SmartSeq2	HPSI1013i-garx_2	02/04/2018	22	24	30/04/2018	26	28	04/05/2018	04/07/2018	3	61	90.17	17	12.8	StemPro	HPSI1013i-garx_2
FD_garx_2_R848_6	R848_6	Female	28246	Mod_SmartSeq2	HPSI1013i-garx_2	02/04/2018	22	24	30/04/2018	26	28	04/05/2018	04/07/2018	3	61	90.17	17	12.8	StemPro	HPSI1013i-garx_2
FD_garx_2_sLPS_24	sLPS_24	Female	28246	Mod_SmartSeq2	HPSI1013i-garx_2	02/04/2018	22	24	30/04/2018	26	28	04/05/2018	04/07/2018	3	61	90.17	17	12.8	StemPro	HPSI1013i-garx_2
FD_garx_2_sLPS_6	sLPS_6	Female	28246	Mod_SmartSeq2	HPSI1013i-garx_2	02/04/2018	22	24	30/04/2018	26	28	04/05/2018	04/07/2018	3	61	90.17	17	12.8	StemPro	HPSI1013i-garx_2
FD_gedo_1_CIL_24	CIL_24	Male	29169	Mod_SmartSeq2	HPSI0313i-gedo_1	18/07/2018	25	28	10/08/2018	30	23	15/08/2018	12/09/2018	1	28	80.42	10.6	11	StemPro	HPSI0913i-gedo_1
FD_gedo_1_CIL_6	CIL_6	Male	29169	Mod_SmartSeq2	HPSI0313i-gedo_1	18/07/2018	25	28	10/08/2018	30	23	15/08/2018	12/09/2018	1	28	80.42	10.6	11	StemPro	HPSI0913i-gedo_1
FD_gedo_1_Ctrl_24	Ctrl_24	Male	29169	Mod_SmartSeq2	HPSI0313i-gedo_1	18/07/2018	25	28	10/08/2018	30	23	15/08/2018	12/09/2018	1	28	80.42	10.6	11	StemPro	HPSI0913i-gedo_1
FD_gedo_1_Ctrl_6	Ctrl_6	Male	29169	Mod_SmartSeq2	HPSI0313i-gedo_1	18/07/2018	25	28	10/08/2018	30	23	15/08/2018	12/09/2018	1	28	80.42	10.6	11	StemPro	HPSI0913i-gedo_1
FD_gedo_1_IFNB_24	IFNB_24	Male	29169	Mod_SmartSeq2	HPSI0313i-gedo_1	18/07/2018	25	28	10/08/2018	30	23	15/08/2018	12/09/2018	1	28	80.42	10.6	11	StemPro	HPSI0913i-gedo_1
FD_gedo_1_IFNB_6	IFNB_6	Male	29169	Mod_SmartSeq2	HPSI0313i-gedo_1	18/07/2018	25	28	10/08/2018	30	23	15/08/2018	12/09/2018	1	28	80.42	10.6	11	StemPro	HPSI0913i-gedo_1
FD_gedo_1_IFNG_24	IFNG_24	Male	29169	Mod_SmartSeq2	HPSI0313i-gedo_1	18/07/2018	25	28	10/08/2018	30	23	15/08/2018	12/09/2018	1	28	80.42	10.6	11	StemPro	HPSI0913i-gedo_1
FD_gedo_1_IFNG_6	IFNG_6	Male	29169	Mod_SmartSeq2	HPSI0313i-gedo_1	18/07/2018	25	28	10/08/2018	30	23	15/08/2018	12/09/2018	1	28	80.42	10.6	11	StemPro	HPSI0913i-gedo_1
FD_gedo_1_IL4_24	IL4_24	Male	29169	Mod_SmartSeq2	HPSI0313i-gedo_1	18/07/2018	25	28	10/08/2018	30	23	15/08/2018	12/09/2018	1	28	80.42	10.6	11	StemPro	HPSI0913i-gedo_1
FD_gedo_1_IL4_6	IL4_6	Male	29169	Mod_SmartSeq2	HPSI0313i-gedo_1	18/07/2018	25	28	10/08/2018	30	23	15/08/2018	12/09/2018	1	28	80.42	10.6	11	StemPro	HPSI0913i-gedo_1
FD_gedo_1_LIL10_24	LIL10_24	Male	29169	Mod_SmartSeq2	HPSI0313i-gedo_1	18/07/2018	25	28	10/08/2018	30	23	15/08/2018	12/09/2018	1	28	80.42	10.6	11	StemPro	HPSI0913i-gedo_1
FD_gedo_1_LIL10_6	LIL10_6	Male	29169	Mod_SmartSeq2	HPSI0313i-gedo_1	18/07/2018	25	28	10/08/2018	30	23	15/08/2018	12/09/2018	1	28	80.42	10.6	11	StemPro	HPSI0913i-gedo_1
FD_gedo_1_MBP_24	MBP_24	Male	29169	Mod_SmartSeq2	HPSI0313i-gedo_1	18/07/2018	25	28	10/08/2018	30	23	15/08/2018	12/09/2018	1	28	80.42	10.6	11	StemPro	HPSI0913i-gedo_1
FD_gedo_1_P3C_24	P3C_24	Male	29169	Mod_SmartSeq2	HPSI0313i-gedo_1	18/07/2018	25	28	10/08/2018	30	23	15/08/2018	12/09/2018	1	28	80.42	10.6	11	StemPro	HPSI0913i-gedo_1
FD_gedo_1_P3C_6	P3C_6	Male	29169	Mod_SmartSeq2	HPSI0313i-gedo_1	18/07/2018	25	28	10/08/2018	30	23	15/08/2018	12/09/2018	1	28	80.42	10.6	11	StemPro	HPSI0913i-gedo_1
FD_gedo_1_PIC_24	PIC_24	Male	29169	Mod_SmartSeq2	HPSI0313i-gedo_1	18/07/2018	25	28	10/08/2018	30	23	15/08/2018	12/09/2018	1	28	80.42	10.6	11	StemPro	HPSI0913i-gedo_1
FD_gedo_1_Prec_D0	Prec_D0	Male	29169	Mod_SmartSeq2	HPSI0313i-gedo_1	18/07/2018	25	28	10/08/2018	30	23	15/08/2018	12/09/2018	1	28	80.42	10.6	11	StemPro	HPSI0913i-gedo_1
FD_gedo_1_Prec_D2	Prec_D2	Male	29169	Mod_SmartSeq2	HPSI0313i-gedo_1	18/07/2018	25	28	10/08/2018	30	23	15/08/2018	12/09/2018	1	28	80.42	10.6	11	StemPro	HPSI0913i-gedo_1
FD_gedo_1_R848_24	R848_24	Male	29169	Mod_SmartSeq2	HPSI0313i-gedo_1	18/07/2018	25	28	10/08/2018	30	23	15/08/2018	12/09/2018	1	28	80.42	10.6	11	StemPro	HPSI0913i-gedo_1
FD_gedo_1_R848_6	R848_6	Male	29169	Mod_SmartSeq2	HPSI0313i-gedo_1	18/07/2018	25	28	10/08/2018	30	23	15/08/2018	12/09/2018	1	28	80.42	10.6	11	StemPro	HPSI0913i-gedo_1
FD_gedo_1_sLPS_24	sLPS_24	Male	29169	Mod_SmartSeq2	HPSI0313i-gedo_1	18/07/2018	25	28	10/08/2018	30	23	15/08/2018	12/09/2018	1	28	80.42	10.6	11	StemPro	HPSI0913i-gedo_1
FD_gedo_1_sLPS_6	sLPS_6	Male	29169	Mod_SmartSeq2	HPSI0313i-gedo_1	18/07/2018	25	28	10/08/2018	30	23	15/08/2018	12/09/2018	1	28	80.42	10.6	11	StemPro	HPSI0913i-gedo_1
FD_gesg_2_CIL_24	CIL_24	Male	30040	NEB	HPSI0414i-gesg_2	08/08/2018	20	n/a	30/08/2018	n/a	22	04/09/2018	04/10/2018	1	30	86.99	16.4	11.5	StemPro	HPSI0414i-gesg_2
FD_gesg_2_CIL_6	CIL_6	Male	30040	NEB	HPSI0414i-gesg_2	08/08/2018	20	n/a	30/08/2018	n/a	22	04/09/2018	04/10/2018	1	30	86.99	16.4	11.5	StemPro	HPSI0414i-gesg_2
FD_gesg_2_Ctrl_24	Ctrl_24	Male	30040	NEB	HPSI0414i-gesg_2	08/08/2018	20	n/a	30/08/2018	n/a	22	04/09/2018	04/10/2018	1	30	86.99	16.4	11.5	StemPro	HPSI0414i-gesg_2
FD_gesg_2_Ctrl_6	Ctrl_6	Male	30040	NEB	HPSI0414i-gesg_2	08/08/2018	20	n/a	30/08/2018	n/a	22	04/09/2018	04/10/2018	1	30	86.99	16.4	11.5	StemPro	HPSI0414i-gesg_2
FD_gesg_2_IFNB_24	IFNB_24	Male	30040	NEB	HPSI0414i-gesg_2	08/08/2018	20	n/a	30/08/2018	n/a	22	04/09/2018	04/10/2018	1	30	86.99	16.4	11.5	StemPro	HPSI0414i-gesg_2
FD_gesg_2_IFNB_6	IFNB_6	Male	30040	NEB	HPSI0414i-gesg_2	08/08/2018	20	n/a	30/08/2018	n/a	22	04/09/2018	04/10/2018	1	30	86.99	16.4	11.5	StemPro	HPSI0414i-gesg_2
FD_gesg_2_IFNG_24	IFNG_24	Male	30040	NEB	HPSI0414i-gesg_2	08/08/2018	20	n/a	30/08/2018	n/a	22	04/09/2018	04/10/2018	1	30	86.99	16.4	11.5	StemPro	HPSI0414i-gesg_2
FD_gesg_2_IFNG_6	IFNG_6	Male	30040	NEB	HPSI0414i-gesg_2	08/08/2018	20	n/a	30/08/2018	n/a	22	04/09/2018	04/10/2018	1	30	86.99	16.4	11.5	StemPro	HPSI0414i-gesg_2
FD_gesg_2_IL4_24	IL4_24	Male	30040	NEB	HPSI0414i-gesg_2	08/08/2018	20	n/a	30/08/2018	n/a	22	04/09/2018	04/10/2018	1	30	86.99	16.4	11.5	StemPro	HPSI0414i-gesg_2
FD_gesg_2_IL4_6	IL4_6	Male	30040	NEB	HPSI0414i-gesg_2	08/08/2018	20	n/a	30/08/2018	n/a	22	04/09/2018	04/10/2018	1	30	86.99	16.4	11.5	StemPro	HPSI0414i-gesg_2
FD_gesg_2_LIL10_24	LIL10_24	Male	30040	NEB	HPSI0414i-gesg_2	08/08/2018	20	n/a	30/08/2018	n/a	22	04/09/2018	04/10/2018	1	30	86.99	16.4	11.5	StemPro	HPSI0414i-gesg_2
FD_gesg_2_LIL10_6	LIL10_6	Male	30040	NEB	HPSI0414i-gesg_2	08/08/2018	20	n/a	30/08/2018	n/a	22	04/09/2018	04/10/2018	1	30	86.99	16.4	11.5	StemPro	HPSI0414i-gesg_2
FD_gesg_2_MBP_24	MBP_24	Male	30040	NEB	HPSI0414i-gesg_2	08/08/2018	20	n/a	30/08/2018	n/a	22	04/09/2018	04/10/2018	1	30	86.99	16.4	11.5	StemPro	HPSI0414i-gesg_2
FD_gesg_2_MBP_6	MBP_6	Male	30040	NEB	HPSI0414i-gesg_2	08/08/2018	20	n/a	30/08/2018	n/a	22	04/09/2018	04/10/2018	1	30	86.99	16.4	11.5	StemPro	HPSI0414i-gesg_2
FD_gesg_2_P3C_24	P3C_24	Male	30040	NEB	HPSI0414i-gesg_2	08/08/2018	20	n/a	30/08/2018	n/a	22	04/09/2018	04/10/2018	1	30	86.99	16.4	11.5	StemPro	HPSI0414i-gesg_2
FD_gesg_2_P3C_6	P3C_6	Male	30040	NEB	HPSI0414i-gesg_2	08/08/2018	20	n/a	30/08/2018	n/a	22	04/09/2018	04/10/2018	1	30	86.99	16.4	11.5	StemPro	HPSI0414i-gesg_2
FD_gesg_2_PIC_24	PIC_24	Male	30040	NEB	HPSI0414i-gesg_2	08/08/2018	20	n/a	30/08/2018	n/a	22	04/09/2018	04/10/2018	1	30	86.99	16.4	11.5	StemPro	HPSI0414i-gesg_2
FD_gesg_2_PIC_6	PIC_6	Male	30040	NEB	HPSI0414i-gesg_2	08/08/2018	20	n/a	30/08/2018	n/a	22	04/09/2018	04/10/2018	1	30	86.99	16.4	11.5	StemPro	HPSI0414i-gesg_2
FD_gesg_2_Prec_D0	Prec_D0	Male	30040	NEB	HPSI0414i-gesg_2	08/08/2018	20	n/a	30/08/2018	n/a	22	04/09/2018	04/10/2018	1	30	86.99	16.4	11.5	StemPro	HPSI0414i-gesg_2
FD_gesg_2_Prec_D2	Prec_D2	Male	30040	NEB	HPSI0414i-gesg_2	08/08/2018	20	n/a	30/08/2018	n/a	22	04/09/2018	04/10/2018	1	30	86.99	16.4	11.5	StemPro	HPSI0414i-gesg_2
FD_gesg_2_R848_24	R848_24	Male	30040	NEB	HPSI0414i-gesg_2	08/08/2018	20	n/a	30/08/2018	n/a	22	04/09/2018	04/10/2018	1	30	86.99	16.4	11.5	StemPro	HPSI0414i-gesg_2
FD_gesg_2_R848_6	R848_6	Male	30040	NEB	HPSI0414i-gesg_2	08/08/2018	20	n/a	30/08/2018	n/a	22	04/09/2018	04/10/2018	1	30	86.99	16.4	11.5	StemPro	HPSI0414i-gesg_2
FD_gesg_2_sLPS_24	sLPS_24	Male	30040	NEB	HPSI0414i-gesg_2	08/08/2018	20	n/a	30/08/2018	n/a	22	04/09/2018	04/10/2018	1	30	86.99	16.4	11.5	StemPro	HPSI0414i-gesg_2
FD_gesg_2_sLPS_6	sLPS_6	Male	30040	NEB	HPSI0414i-gesg_2	08/08/2018	20	n/a	30/08/2018	n/a	22	04/09/2018	04/10/2018	1	30	86.99	16.4	11.5	StemPro	HPSI0414i-gesg_2
FD_gifk_1_CIL_24	CIL_24	Male	30040	NEB	HPSI0115i-gifk_1	08/08/2018	23	n/a	31/08/2018	n/a	23	05/09/2018	05/10/2018	1	30	79.06	12.7	11.8	StemPro	HPSI0115i-gifk_1
FD_gifk_1_CIL_6	CIL_6	Male	30040	NEB	HPSI0115i-gifk_1	08/08/2018	23	n/a	31/08/2018	n/a	23	05/09/2018	05/10/2018	1	30	79.06	12.7	11.8	StemPro	HPSI0115i-gifk_1
FD_gifk_1_Ctrl_24	Ctrl_24	Male	30040	NEB	HPSI0115i-gifk_1	08/08/2018	23	n/a	31/08/2018	n/a	23	05/09/2018	05/10/2018	1	30	79.06	12.7	11.8	StemPro	HPSI0115i-gifk_1
FD_gifk_1_Ctrl_6	Ctrl_6	Male	30040	NEB	HPSI0115i-gifk_1	08/08/2018	23	n/a	31/08/2018	n/a	23	05/09/2018	05/10/2018	1	30	79.06	12.7	11.8	StemPro	HPSI0115i-gifk_1
FD_gifk_1_IFNB_24	IFNB_24	Male	30040	NEB	HPSI0115i-gifk_1	08/08/2018	23	n/a	31/08/2018	n/a	23	05/09/2018	05/10/2018	1	30	79.06	12.7	11.8	StemPro	HPSI0115i-gifk_1
FD_gifk_1_IFNG_24	IFNG_24	Male	30040	NEB	HPSI0115i-gifk_1	08/08/2018	23	n/a	31/08/2018	n/a	23	05/09/2018	05/10/2018	1	30	79.06	12.7	11.8	StemPro	HPSI0115i-gifk_1
FD_gifk_1_IFNG_6	IFNG_6	Male	30040	NEB	HPSI0115i-gifk_1	08/08/2018	23	n/a	31/08/2018	n/a	23	05/09/2018	05/10/2018	1	30	79.06	12.7	11.8	StemPro	HPSI0115i-gifk_1
FD_gifk_1_IL4_24	IL4_24	Male	30040	NEB	HPSI0115i-gifk_1	08/08/2018	23	n/a	31/08/2018	n/a	23	05/09/2018	05/10/2018	1	30	79.06	12.7	11.8	StemPro	HPSI0115i-gifk_1
FD_gifk_1_IL4_6	IL4_6	Male	30040	NEB	HPSI0115i-gifk_1	08/08/2018	23	n/a	31/08/2018	n/a	23	05/09/2018	05/10/2018	1	30	79.06	12.7	11.8	StemPro	HPSI0115i-gifk_1
FD_gifk_1_LIL10_24	LIL10_24	Male	30040	NEB	HPSI0115i-gifk_1	08/08/2018	23	n/a	31/08/2018	n/a	23	05/09/2018	05/10/2018	1	30	79.06	12.7	11.8	StemPro	HPSI0115i-gifk_1
FD_gifk_1_LIL10_6	LIL10_6	Male	30040	NEB	HPSI0115i-gifk_1	08/08/2018	23	n/a	31/08/2018	n/a	23	05/09/2018	05/10/2018	1	30	79.06	12.7	11.8	StemPro	HPSI0115i-gifk_1
FD_gifk_1_MBP_24	MBP_24	Male	30040	NEB	HPSI0115i-gifk_1	08/08/2018	23	n/a	31/08/2018	n/a	23	05/09/2018	05/10/2018	1	30	79.06	12.7	11.8	StemPro	HPSI0115i-gifk_1
FD_gifk_1_MBP_6	MBP_6	Male	30040	NEB	HPSI0115i-gifk_1	08/08/2018	23	n/a	31/08/2018	n/a	23	05/09/2018	05/10/2018	1	30	79.06	12.7	11.8	StemPro	HPSI0115i-gifk_1
FD_gifk_1_P3C_24	P3C_24	Male	30040	NEB	HPSI0115i-gifk_1	08/08/2018	23	n/a	31/08/2018	n/a	23	05/09/2018	05/10/2018	1	30	79.06	12.7	11.8	StemPro	HPSI0115i-gifk_1
FD_gifk_1_P3C_6	P3C_6	Male	30040	NEB	HPSI0115i-gifk_1	08/08/2018	23	n/a	31/08/2018	n/a	23	05/09/2018	05/10/2018	1	30	79.06	12.7	11.8	StemPro	HPSI0115i-gifk_1
FD_gifk_1_PIC_24	PIC_24	Male	30040	NEB	HPSI0115i-gifk_1	08/08/2018	23	n/a	31/08/2018	n/a	23	05/09/2018	05/10/2018	1	30	79.06	12.7	11.8	StemPro	HPSI0115i-gifk_1
FD_gifk_1_PIC_6	PIC_6	Male	30040	NEB	HPSI0115i-gifk_1	08/08/2018	23	n/a	31/08/2018	n/a	23	05/09/2018	05/10/2018	1	30	79.06	12.7	11.8	StemPro	HPSI0115i-gifk_1
FD_gifk_1_Prec_D0	Prec_D0	Male	30040	NEB	HPSI0115i-gifk_1	08/08/2018	23	n/a	31/08/2018	n/a	23	05/09/2018	05/10/2018	1	30	79.06	12.7	11.8	StemPro	HPSI0115i-gifk_1
FD_gifk_1_Prec_D2	Prec_D2	Male	30040	NEB	HPSI0115i-gifk_1	08/08/2018	23	n/a	31/08/2018	n/a	23	05/09/2018	05/10/2018	1	30	79.06	12.7	11.8	StemPro	HPSI0115i-gifk_1
FD_gifk_1_R848_24	R848_24	Male	30040	NEB	HPSI0115i-gifk_1	08/08/2018	23	n/a	31/08/2018	n/a	23	05/09/2018	05/10/2018	1	30	79.06	12.7	11.8	StemPro	HPSI0115i-gifk_1
FD_gifk_1_R848_6	R848_6	Male	30040	NEB	HPSI0115i-gifk_1	08/08/2018	23	n/a	31/08/2018	n/a	23	05/09/2018	05/10/2018	1	30	79.06	12.7	11.8	StemPro	HPSI0115i-gifk_1
FD_gifk_1_sLPS_24	sLPS_24	Male	30040	NEB	HPSI0115i-gifk_1	08/08/2018	23	n/a	31/08/2018	n/a	23	05/09/2018	05/10/2018	1	30	79.06	12.7	11.8	StemPro	HPSI0115i-gifk_1
FD_gifk_1_sLPS_6	sLPS_6	Male	30040	NEB	HPSI0115i-gifk_1	08/08/2018	23	n/a	31/08/2018	n/a	23	05/09/2018	05/10/2018	1	30	79.06	12.7	11.8	StemPro	HPSI0115i-gifk_1
FD_gine_2_CIL_24	CIL_24	Female	30849	NEB	HPSI0914i-gine_2	13/08/2018	14	n/a	13/09/2018	n/a	31	18/09/2018	18/10/2018	1	30	92.37	15.6	10.8	StemPro	HPSI0914i-gine_2
FD_gine_2_CIL_6	CIL_6	Female	30849	NEB	HPSI0914i-gine_2	13/08/2018	14	n/a	13/09/2018	n/a	31	18/09/2018	18/10/2018	1	30	92.37	15.6	10.8	StemPro	HPSI0914i-gine_2
FD_gine_2_Ctrl_24	Ctrl_24	Female	30849	NEB	HPSI0914i-gine_2	13/08/2018	14	n/a	13/09/2018	n/a	31	18/09/2018	18/10/2018	1	30	92.37	15.6	10.8	StemPro	HPSI0914i-gine_2
FD_gine_2_Ctrl_6	Ctrl_6	Female	30849	NEB	HPSI0914i-gine_2	13/08/2018	14	n/a	13/09/2018	n/a	31	18/09/2018	18/10/2018	1	30	92.37	15.6	10.8	StemPro	HPSI0914i-gine_2
FD_gine_2_IFNB_24	IFNB_24	Female	30849	NEB	HPSI0914i-gine_2	13/08/2018	14	n/a	13/09/2018	n/a	31	18/09/2018	18/10/2018	1	30	92.37	15.6	10.8	StemPro	HPSI0914i-gine_2
FD_gine_2_IFNB_6	IFNB_6	Female	30849	NEB	HPSI0914i-gine_2	13/08/2018	14	n/a	13/09/2018	n/a	31	18/09/2018	18/10/2018	1	30	92.37	15.6	10.8	StemPro	HPSI0914i-gine_2
FD_gine_2_IFNG_24	IFNG_24	Female	30849	NEB	HPSI0914i-gine_2	13/08/2018	14	n/a	13/09/2018	n/a	31	18/09/2018	18/10/2018	1	30	92.37	15.6	10.8	StemPro	HPSI0914i-gine_2
FD_gine_2_IFNG_6	IFNG_6	Female	30849	NEB	HPSI0914i-gine_2	13/08/2018	14	n/a	13/09/2018	n/a	31	18/09/2018	18/10/2018	1	30	92.37	15.6	10.8	StemPro	HPSI0914i-gine_2
FD_gine_2_IL4_24	IL4_24	Female	30849	NEB	HPSI0914i-gine_2	13/08/2018	14	n/a	13/09/2018	n/a	31	18/09/2018	18/10/2018	1	30	92.37	15.6	10.8	StemPro	HPSI0914i-gine_2
FD_gine_2_IL4_6	IL4_6	Female	30849	NEB	HPSI0914i-gine_2	13/08/2018	14	n/a	13/09/2018	n/a	31	18/09/2018	18/10/2018	1	30	92.37	15.6	10.8	StemPro	HPSI0914i-gine_2
FD_gine_2_LIL10_24	LIL10_24	Female	30849	NEB	HPSI0914i-gine_2	13/08/2018	14	n/a	13/09/2018	n/a	31	18/09/2018	18/10/2018	1	30	92.37	15.6	10.8	StemPro	HPSI0914i-gine_2
FD_gine_2_LIL10_6	LIL10_6	Female	30849	NEB	HPSI0914i-gine_2	13/08/2018	14	n/a	13/09/2018	n/a	31	18/09/2018	18/10/2018	1	30	92.37	15.6	10.8	StemPro	HPSI0914i-gine_2
FD_gine_2_MBP_24	MBP_24	Female	30849	NEB	HPSI0914i-gine_2	13/08/2018	14	n/a	13/09/2018	n/a	31	18/09/2018	18/10/2018	1	30	92.37	15.6	10.8	StemPro	HPSI0914i-gine_2
FD_gine_2_MBP_6	MBP_6	Female	30849	NEB	HPSI0914i-gine_2	13/08/2018	14	n/a	13/09/2018	n/a	31	18/09/2018	18/10/2018	1	30	92.37	15.6	10.8	StemPro	HPSI0914i-gine_2
FD_gine_2_P3C_24	P3C_24	Female	30849	NEB	HPSI0914i-gine_2	13/08/2018	14	n/a	13/09/2018	n/a	31	18/09/2018	18/10/2018	1	30	92.37	15.6	10.8	StemPro	HPSI0914i-gine_2
FD_gine_2_P3C_6	P3C_6	Female	30849	NEB	HPSI0914i-gine_2	13/08/2018	14	n/a	13/09/2018	n/a	31	18/09/2018	18/10/2018	1	30	92.37	15.6	10.8	StemPro	HPSI0914i-gine_2
FD_gine_2_PIC_24	PIC_24	Female	30849	NEB	HPSI0914i-gine_2	13/08/2018	14	n/a	13/09/2018	n/a	31	18/09/2018	18/10/2018	1	30	92.37	15.6	10.8	StemPro	HPSI0914i-gine_2
FD_gine_2_PIC_6	PIC_6	Female	30849	NEB	HPSI0914i-gine_2	13/08/2018	14	n/a	13/09/2018	n/a	31	18/09/2018	18/10/2018	1	30	92.37	15.6	10.8	StemPro	HPSI0914i-gine_2
FD_gine_2_Prec_D0	Prec_D0	Female	30849	NEB	HPSI0914i-gine_2	13/08/2018	14	n/a	13/09/2018	n/a	31	18/09/2018	18/10/2018	1	30	92.37	15.6	10.8	StemPro	HPSI0914i-gine_2
FD_gine_2_Prec_D2	Prec_D2	Female	30849	NEB	HPSI0914i-gine_2	13/08/2018	14	n/a	13/09/2018	n/a	31	18/09/2018	18/10/2018	1	30	92.37	15.6	10.8	StemPro	HPSI0914i-gine_2
FD_gine_2_R848_24	R848_24	Female	30849	NEB	HPSI0914i-gine_2	13/08/2018	14	n/a	13/09/2018	n/a	31	18/09/2018	18/10/2018	1	30	92.37	15.6	10.8	StemPro	HPSI0914i-gine_2
FD_gine_2_R848_6	R848_6	Female	30849	NEB	HPSI0914i-gine_2	13/08/2018	14	n/a	13/09/2018	n/a	31	18/09/2018	18/10/2018	1	30	92.37	15.6	10.8	StemPro	HPSI0914i-gine_2
FD_gine_2_sLPS_24	sLPS_24	Female	30849	NEB	HPSI0914i-gine_2	13/08/2018	14	n/a	13/09/2018	n/a	31	18/09/2018	18/10/2018	1	30	92.37	15.6	10.8	StemPro	HPSI0914i-gine_2
FD_gine_2_sLPS_6	sLPS_6	Female	30849	NEB	HPSI0914i-gine_2	13/08/2018	14	n/a	13/09/2018	n/a	31	18/09/2018	18/10/2018	1	30	92.37	15.6	10.8	StemPro	HPSI0914i-gine_2
FD_giuf_1_CIL_24	CIL_24	Female	27983	Mod_SmartSeq2	HPSI0513i-giuf_1	24/04/2018	31	34	21/05/2018	36	27	25/05/2018	01/07/2018	1	37	85.66	17.9	11.6	StemPro	HPSI0513i-giuf_1
FD_giuf_1_CIL_6	CIL_6	Female	27983	Mod_SmartSeq2	HPSI0513i-giuf_1	24/04/2018	31	34	21/05/2018	36	27	25/05/2018	01/07/2018	1	37	85.66	17.9	11.6	StemPro	HPSI0513i-giuf_1
FD_giuf_1_Ctrl_24	Ctrl_24	Female	27983	Mod_SmartSeq2	HPSI0513i-giuf_1	24/04/2018	31	34	21/05/2018	36	27	25/05/2018	01/07/2018	1	37	85.66	17.9	11.6	StemPro	HPSI0513i-giuf_1
FD_giuf_1_Ctrl_6	Ctrl_6	Female	27983	Mod_SmartSeq2	HPSI0513i-giuf_1	24/04/2018	31	34	21/05/2018	36	27	25/05/2018	01/07/2018	1	37	85.66	17.9	11.6	StemPro	HPSI0513i-giuf_1
FD_giuf_1_IFNB_24	IFNB_24	Female	27983	Mod_SmartSeq2	HPSI0513i-giuf_1	24/04/2018	31	34	21/05/2018	36	27	25/05/2018	01/07/2018	1	37	85.66	17.9	11.6	StemPro	HPSI0513i-giuf_1
FD_giuf_1_IFNB_6	IFNB_6	Female	27983	Mod_SmartSeq2	HPSI0513i-giuf_1	24/04/2018	31	34	21/05/2018	36	27	25/05/2018	01/07/2018	1	37	85.66	17.9	11.6	StemPro	HPSI0513i-giuf_1
FD_giuf_1_IFNG_24	IFNG_24	Female	27983	Mod_SmartSeq2	HPSI0513i-giuf_1	24/04/2018	31	34	21/05/2018	36	27	25/05/2018	01/07/2018	1	37	85.66	17.9	11.6	StemPro	HPSI0513i-giuf_1
FD_giuf_1_IFNG_6	IFNG_6	Female	27983	Mod_SmartSeq2	HPSI0513i-giuf_1	24/04/2018	31	34	21/05/2018	36	27	25/05/2018	01/07/2018	1	37	85.66	17.9	11.6	StemPro	HPSI0513i-giuf_1
FD_giuf_1_IL4_24	IL4_24	Female	27983	Mod_SmartSeq2	HPSI0513i-giuf_1	24/04/2018	31	34	21/05/2018	36	27	25/05/2018	01/07/2018	1	37	85.66	17.9	11.6	StemPro	HPSI0513i-giuf_1
FD_giuf_1_IL4_6	IL4_6	Female	27983	Mod_SmartSeq2	HPSI0513i-giuf_1	24/04/2018	31	34	21/05/2018	36	27	25/05/2018	01/07/2018	1	37	85.66	17.9	11.6	StemPro	HPSI0513i-giuf_1
FD_giuf_1_LIL10_24	LIL10_24	Female	27983	Mod_SmartSeq2	HPSI0513i-giuf_1	24/04/2018	31	34	21/05/2018	36	27	25/05/2018	01/07/2018	1	37	85.66	17.9	11.6	StemPro	HPSI0513i-giuf_1
FD_giuf_1_LIL10_6	LIL10_6	Female	27983	Mod_SmartSeq2	HPSI0513i-giuf_1	24/04/2018	31	34	21/05/2018	36	27	25/05/2018	01/07/2018	1	37	85.66	17.9	11.6	StemPro	HPSI0513i-giuf_1
FD_giuf_1_MBP_24	MBP_24	Female	27983	Mod_SmartSeq2	HPSI0513i-giuf_1	24/04/2018	31	34	21/05/2018	36	27	25/05/2018	01/07/2018	1	37	85.66	17.9	11.6	StemPro	HPSI0513i-giuf_1
FD_giuf_1_MBP_6	MBP_6	Female	27983	Mod_SmartSeq2	HPSI0513i-giuf_1	24/04/2018	31	34	21/05/2018	36	27	25/05/2018	01/07/2018	1	37	85.66	17.9	11.6	StemPro	HPSI0513i-giuf_1
FD_giuf_1_P3C_24	P3C_24	Female	27983	Mod_SmartSeq2	HPSI0513i-giuf_1	24/04/2018	31	34	21/05/2018	36	27	25/05/2018	01/07/2018	1	37	85.66	17.9	11.6	StemPro	HPSI0513i-giuf_1
FD_giuf_1_P3C_6	P3C_6	Female	27983	Mod_SmartSeq2	HPSI0513i-giuf_1	24/04/2018	31	34	21/05/2018	36	27	25/05/2018	01/07/2018	1	37	85.66	17.9	11.6	StemPro	HPSI0513i-giuf_1
FD_giuf_1_PIC_24	PIC_24	Female	27983	Mod_SmartSeq2	HPSI0513i-giuf_1	24/04/2018	31	34	21/05/2018	36	27	25/05/2018	01/07/2018	1	37	85.66	17.9	11.6	StemPro	HPSI0513i-giuf_1
FD_giuf_1_PIC_6	PIC_6	Female	27983	Mod_SmartSeq2	HPSI0513i-giuf_1	24/04/2018	31	34	21/05/2018	36	27	25/05/2018	01/07/2018	1	37	85.66	17.9	11.6	StemPro	HPSI0513i-giuf_1
FD_giuf_1_Prec_D0	Prec_D0	Female	27983	Mod_SmartSeq2	HPSI0513i-giuf_1	24/04/2018	31	34	21/05/2018	36	27	25/05/2018	01/07/2018	1	37	85.66	17.9	11.6	StemPro	HPSI0513i-giuf_1
FD_giuf_1_Prec_D2	Prec_D2	Female	27983	Mod_SmartSeq2	HPSI0513i-giuf_1	24/04/2018	31	34	21/05/2018	36	27	25/05/2018	01/07/2018	1	37	85.66	17.9	11.6	StemPro	HPSI0513i-giuf_1
FD_giuf_1_R848_24	R848_24	Female	27983	Mod_SmartSeq2	HPSI0513i-giuf_1	24/04/2018	31	34	21/05/2018	36	27	25/05/2018	01/07/2018	1	37	85.66	17.9	11.6	StemPro	HPSI0513i-giuf_1
FD_giuf_1_R848_6	R848_6	Female	27983	Mod_SmartSeq2	HPSI0513i-giuf_1	24/04/2018	31	34	21/05/2018	36	27	25/05/2018	01/07/2018	1	37	85.66	17.9	11.6	StemPro	HPSI0513i-giuf_1
FD_giuf_1_sLPS_24	sLPS_24	Female	27983	Mod_SmartSeq2	HPSI0513i-giuf_1	24/04/2018	31	34	21/05/2018	36	27	25/05/2018	01/07/2018	1	37	85.66	17.9	11.6	StemPro	HPSI0513i-giuf_1
FD_giuf_1_sLPS_6	sLPS_6	Female	27983	Mod_SmartSeq2	HPSI0513i-giuf_1	24/04/2018	31	34	21/05/2018	36	27	25/05/2018	01/07/2018	1	37	85.66	17.9	11.6	StemPro	HPSI0513i-giuf_1
FD_giuo_5_CIL_24	CIL_24	Male	28596	Mod_SmartSeq2	HPSI0613i-giuo_5	24/04/2018	31	34	21/05/2018	36	27	25/05/2018	11/07/2018	2	47	95.6	12.6	11.2	StemPro	HPSI0613i-giuo_5
FD_giuo_5_CIL_6	CIL_6	Male	28596	Mod_SmartSeq2	HPSI0613i-giuo_5	24/04/2018	31	34	21/05/2018	36	27	25/05/2018	11/07/2018	2	47	95.6	12.6	11.2	StemPro	HPSI0613i-giuo_5
FD_giuo_5_Ctrl_24	Ctrl_24	Male	28596	Mod_SmartSeq2	HPSI0613i-giuo_5	24/04/2018	31	34	21/05/2018	36	27	25/05/2018	11/07/2018	2	47	95.6	12.6	11.2	StemPro	HPSI0613i-giuo_5
FD_giuo_5_Ctrl_6	Ctrl_6	Male	28596	Mod_SmartSeq2	HPSI0613i-giuo_5	24/04/2018	31	34	21/05/2018	36	27	25/05/2018	11/07/2018	2	47	95.6	12.6	11.2	StemPro	HPSI0613i-giuo_5
FD_giuo_5_IFNB_24	IFNB_24	Male	28596	Mod_SmartSeq2	HPSI0613i-giuo_5	24/04/2018	31	34	21/05/2018	36	27	25/05/2018	11/07/2018	2	47	95.6	12.6	11.2	StemPro	HPSI0613i-giuo_5
FD_giuo_5_IFNB_6	IFNB_6	Male	28596	Mod_SmartSeq2	HPSI0613i-giuo_5	24/04/2018	31	34	21/05/2018	36	27	25/05/2018	11/07/2018	2	47	95.6	12.6	11.2	StemPro	HPSI0613i-giuo_5
FD_giuo_5_IFNG_24	IFNG_24	Male	28596	Mod_SmartSeq2	HPSI0613i-giuo_5	24/04/2018	31	34	21/05/2018	36	27	25/05/2018	11/07/2018	2	47	95.6	12.6	11.2	StemPro	HPSI0613i-giuo_5
FD_giuo_5_IFNG_6	IFNG_6	Male	28596	Mod_SmartSeq2	HPSI0613i-giuo_5	24/04/2018	31	34	21/05/2018	36	27	25/05/2018	11/07/2018	2	47	95.6	12.6	11.2	StemPro	HPSI0613i-giuo_5
FD_giuo_5_IL4_24	IL4_24	Male	28596	Mod_SmartSeq2	HPSI0613i-giuo_5	24/04/2018	31	34	21/05/2018	36	27	25/05/2018	11/07/2018	2	47	95.6	12.6	11.2	StemPro	HPSI0613i-giuo_5
FD_giuo_5_IL4_6	IL4_6	Male	28596	Mod_SmartSeq2	HPSI0613i-giuo_5	24/04/2018	31	34	21/05/2018	36	27	25/05/2018	11/07/2018	2	47	95.6	12.6	11.2	StemPro	HPSI0613i-giuo_5
FD_giuo_5_LIL10_24	LIL10_24	Male	28596	Mod_SmartSeq2	HPSI0613i-giuo_5	24/04/2018	31	34	21/05/2018	36	27	25/05/2018	11/07/2018	2	47	95.6	12.6	11.2	StemPro	HPSI0613i-giuo_5
FD_giuo_5_LIL10_6	LIL10_6	Male	28596	Mod_SmartSeq2	HPSI0613i-giuo_5	24/04/2018	31	34	21/05/2018	36	27	25/05/2018	11/07/2018	2	47	95.6	12.6	11.2	StemPro	HPSI0613i-giuo_5
FD_giuo_5_MBP_24	MBP_24	Male	28596	Mod_SmartSeq2	HPSI0613i-giuo_5	24/04/2018	31	34	21/05/2018	36	27	25/05/2018	11/07/2018	2	47	95.6	12.6	11.2	StemPro	HPSI0613i-giuo_5
FD_giuo_5_MBP_6	MBP_6	Male	28596	Mod_SmartSeq2	HPSI0613i-giuo_5	24/04/2018	31	34	21/05/2018	36	27	25/05/2018	11/07/2018	2	47	95.6	12.6	11.2	StemPro	HPSI0613i-giuo_5
FD_giuo_5_P3C_24	P3C_24	Male	28596	Mod_SmartSeq2	HPSI0613i-giuo_5	24/04/2018	31	34	21/05/2018	36	27	25/05/2018	11/07/2018	2	47	95.6	12.6	11.2	StemPro	HPSI0613i-giuo_5
FD_giuo_5_P3C_6	P3C_6	Male	28596	Mod_SmartSeq2	HPSI0613i-giuo_5	24/04/2018	31	34	21/05/2018	36	27	25/05/2018	11/07/2018	2	47	95.6	12.6	11.2	StemPro	HPSI0613i-giuo_5
FD_giuo_5_PIC_24	PIC_24	Male	28596	Mod_SmartSeq2	HPSI0613i-giuo_5	24/04/2018	31	34	21/05/2018	36	27	25/05/2018	11/07/2018	2	47	95.6	12.6	11.2	StemPro	HPSI0613i-giuo_5
FD_giuo_5_PIC_6	PIC_6	Male	28596	Mod_SmartSeq2	HPSI0613i-giuo_5	24/04/2018	31	34	21/05/2018	36	27	25/05/2018	11/07/2018	2	47	95.6	12.6	11.2	StemPro	HPSI0613i-giuo_5
FD_giuo_5_Prec_D0	Prec_D0	Male	28596	Mod_SmartSeq2	HPSI0613i-giuo_5	24/04/2018	31	34	21/05/2018	36	27	25/05/2018	11/07/2018	2	47	95.6	12.6	11.2	StemPro	HPSI0613i-giuo_5
FD_giuo_5_Prec_D2	Prec_D2	Male	28596	Mod_SmartSeq2	HPSI0613i-giuo_5	24/04/2018	31	34	21/05/2018	36	27	25/05/2018	11/07/2018	2	47	95.6	12.6	11.2	StemPro	HPSI0613i-giuo_5
FD_giuo_5_R848_24	R848_24	Male	28596	Mod_SmartSeq2	HPSI0613i-giuo_5	24/04/2018	31	34	21/05/2018	36	27	25/05/2018	11/07/2018	2	47	95.6	12.6	11.2	StemPro	HPSI0613i-giuo_5
FD_giuo_5_R848_6	R848_6	Male	28596	Mod_SmartSeq2	HPSI0613i-giuo_5	24/04/2018	31	34	21/05/2018	36	27	25/05/2018	11/07/2018	2	47	95.6	12.6	11.2	StemPro	HPSI0613i-giuo_5
FD_giuo_5_sLPS_24	sLPS_24	Male	28596	Mod_SmartSeq2	HPSI0613i-giuo_5	24/04/2018	31	34	21/05/2018	36	27	25/05/2018	11/07/2018	2	47	95.6	12.6	11.2	StemPro	HPSI0613i-giuo_5
FD_giuo_5_sLPS_6	sLPS_6	Male	28596	Mod_SmartSeq2	HPSI0613i-giuo_5	24/04/2018	31	34	21/05/2018	36	27	25/05/2018	11/07/2018	2	47	95.6	12.6	11.2	StemPro	HPSI0613i-giuo_5
FD_golb_1_Ctrl_24	Ctrl_24	Female	28737	Mod_SmartSeq2	HPSI0513i-golb_1	07/06/2018	25	FD iPSC	27/06/2018	FD iPSC	20	02/07/2018	08/08/2018	1	37	93.01	16.5	11	StemPro	HPSI0513i-golb_1
FD_golb_1_Ctrl_6	Ctrl_6	Female	28737	Mod_SmartSeq2	HPSI0513i-golb_1	07/06/2018	25	FD iPSC	27/06/2018	FD iPSC	20	02/07/2018	08/08/2018	1	37	93.01	16.5	11	StemPro	HPSI0513i-golb_1
FD_golb_1_IFNB_24	IFNB_24	Female	28737	Mod_SmartSeq2	HPSI0513i-golb_1	07/06/2018	25	FD iPSC	27/06/2018	FD iPSC	20	02/07/2018	08/08/2018	1	37	93.01	16.5	11	StemPro	HPSI0513i-golb_1
FD_golb_1_IFNB_6	IFNB_6	Female	28737	Mod_SmartSeq2	HPSI0513i-golb_1	07/06/2018	25	FD iPSC	27/06/2018	FD iPSC	20	02/07/2018	08/08/2018	1	37	93.01	16.5	11	StemPro	HPSI0513i-golb_1
FD_golb_1_IFNG_24	IFNG_24	Female	28737	Mod_SmartSeq2	HPSI0513i-golb_1	07/06/2018	25	FD iPSC	27/06/2018	FD iPSC	20	02/07/2018	08/08/2018	1	37	93.01	16.5	11	StemPro	HPSI0513i-golb_1
FD_golb_1_IFNG_6	IFNG_6	Female	28737	Mod_SmartSeq2	HPSI0513i-golb_1	07/06/2018	25	FD iPSC	27/06/2018	FD iPSC	20	02/07/2018	08/08/2018	1	37	93.01	16.5	11	StemPro	HPSI0513i-golb_1
FD_golb_1_IL4_24	IL4_24	Female	28737	Mod_SmartSeq2	HPSI0513i-golb_1	07/06/2018	25	FD iPSC	27/06/2018	FD iPSC	20	02/07/2018	08/08/2018	1	37	93.01	16.5	11	StemPro	HPSI0513i-golb_1
FD_golb_1_IL4_6	IL4_6	Female	28737	Mod_SmartSeq2	HPSI0513i-golb_1	07/06/2018	25	FD iPSC	27/06/2018	FD iPSC	20	02/07/2018	08/08/2018	1	37	93.01	16.5	11	StemPro	HPSI0513i-golb_1
FD_golb_1_LIL10_24	LIL10_24	Female	28737	Mod_SmartSeq2	HPSI0513i-golb_1	07/06/2018	25	FD iPSC	27/06/2018	FD iPSC	20	02/07/2018	08/08/2018	1	37	93.01	16.5	11	StemPro	HPSI0513i-golb_1
FD_golb_1_LIL10_6	LIL10_6	Female	28737	Mod_SmartSeq2	HPSI0513i-golb_1	07/06/2018	25	FD iPSC	27/06/2018	FD iPSC	20	02/07/2018	08/08/2018	1	37	93.01	16.5	11	StemPro	HPSI0513i-golb_1
FD_golb_1_MBP_24	MBP_24	Female	28737	Mod_SmartSeq2	HPSI0513i-golb_1	07/06/2018	25	FD iPSC	27/06/2018	FD iPSC	20	02/07/2018	08/08/2018	1	37	93.01	16.5	11	StemPro	HPSI0513i-golb_1
FD_golb_1_MBP_6	MBP_6	Female	28737	Mod_SmartSeq2	HPSI0513i-golb_1	07/06/2018	25	FD iPSC	27/06/2018	FD iPSC	20	02/07/2018	08/08/2018	1	37	93.01	16.5	11	StemPro	HPSI0513i-golb_1
FD_golb_1_P3C_24	P3C_24	Female	28737	Mod_SmartSeq2	HPSI0513i-golb_1	07/06/2018	25	FD iPSC	27/06/2018	FD iPSC	20	02/07/2018	08/08/2018	1	37	93.01	16.5	11	StemPro	HPSI0513i-golb_1
FD_golb_1_P3C_6	P3C_6	Female	28737	Mod_SmartSeq2	HPSI0513i-golb_1	07/06/2018	25	FD iPSC	27/06/2018	FD iPSC	20	02/07/2018	08/08/2018	1	37	93.01	16.5	11	StemPro	HPSI0513i-golb_1
FD_golb_1_PIC_24	PIC_24	Female	28737	Mod_SmartSeq2	HPSI0513i-golb_1	07/06/2018	25	FD iPSC	27/06/2018	FD iPSC	20	02/07/2018	08/08/2018	1	37	93.01	16.5	11	StemPro	HPSI0513i-golb_1
FD_golb_1_PIC_6	PIC_6	Female	28737	Mod_SmartSeq2	HPSI0513i-golb_1	07/06/2018	25	FD iPSC	27/06/2018	FD iPSC	20	02/07/2018	08/08/2018	1	37	93.01	16.5	11	StemPro	HPSI0513i-golb_1
FD_golb_1_Prec_D0	Prec_D0	Female	28737	Mod_SmartSeq2	HPSI0513i-golb_1	07/06/2018	25	FD iPSC	27/06/2018	FD iPSC	20	02/07/2018	08/08/2018	1	37	93.01	16.5	11	StemPro	HPSI0513i-golb_1
FD_golb_1_Prec_D2	Prec_D2	Female	28737	Mod_SmartSeq2	HPSI0513i-golb_1	07/06/2018	25	FD iPSC	27/06/2018	FD iPSC	20	02/07/2018	08/08/2018	1	37	93.01	16.5	11	StemPro	HPSI0513i-golb_1
FD_golb_1_R848_24	R848_24	Female	28737	Mod_SmartSeq2	HPSI0513i-golb_1	07/06/2018	25	FD iPSC	27/06/2018	FD iPSC	20	02/07/2018	08/08/2018	1	37	93.01	16.5	11	StemPro	HPSI0513i-golb_1
FD_golb_1_R848_6	R848_6	Female	28737	Mod_SmartSeq2	HPSI0513i-golb_1	07/06/2018	25	FD iPSC	27/06/2018	FD iPSC	20	02/07/2018	08/08/2018	1	37	93.01	16.5	11	StemPro	HPSI0513i-golb_1
FD_golb_1_sLPS_24	sLPS_24	Female	28737	Mod_SmartSeq2	HPSI0513i-golb_1	07/06/2018	25	FD iPSC	27/06/2018	FD iPSC	20	02/07/2018	08/08/2018	1	37	93.01	16.5	11	StemPro	HPSI0513i-golb_1
FD_golb_1_sLPS_6	sLPS_6	Female	28737	Mod_SmartSeq2	HPSI0513i-golb_1	07/06/2018	25	FD iPSC	27/06/2018	FD iPSC	20	02/07/2018	08/08/2018	1	37	93.01	16.5	11	StemPro	HPSI0513i-golb_1
FD_guss_1_CIL_24	CIL_24	Female	28596	Mod_SmartSeq2	HPSI0813i-guss_1	01/05/2018	25	28	04/06/2018	30	34	04/06/2018	11/07/2018	1	37	93.51	16.8	11.5	StemPro	HPSI0813i-guss_1
FD_guss_1_CIL_6	CIL_6	Female	28596	Mod_SmartSeq2	HPSI0813i-guss_1	01/05/2018	25	28	04/06/2018	30	34	04/06/2018	11/07/2018	1	37	93.51	16.8	11.5	StemPro	HPSI0813i-guss_1
FD_guss_1_Ctrl_24	Ctrl_24	Female	28596	Mod_SmartSeq2	HPSI0813i-guss_1	01/05/2018	25	28	04/06/2018	30	34	04/06/2018	11/07/2018	1	37	93.51	16.8	11.5	StemPro	HPSI0813i-guss_1
FD_guss_1_Ctrl_6	Ctrl_6	Female	28596	Mod_SmartSeq2	HPSI0813i-guss_1	01/05/2018	25	28	04/06/2018	30	34	04/06/2018	11/07/2018	1	37	93.51	16.8	11.5	StemPro	HPSI0813i-guss_1
FD_guss_1_IFNB_24	IFNB_24	Female	28596	Mod_SmartSeq2	HPSI0813i-guss_1	01/05/2018	25	28	04/06/2018	30	34	04/06/2018	11/07/2018	1	37	93.51	16.8	11.5	StemPro	HPSI0813i-guss_1
FD_guss_1_IFNB_6	IFNB_6	Female	28596	Mod_SmartSeq2	HPSI0813i-guss_1	01/05/2018	25	28	04/06/2018	30	34	04/06/2018	11/07/2018	1	37	93.51	16.8	11.5	StemPro	HPSI0813i-guss_1
FD_guss_1_IFNG_24	IFNG_24	Female	28596	Mod_SmartSeq2	HPSI0813i-guss_1	01/05/2018	25	28	04/06/2018	30	34	04/06/2018	11/07/2018	1	37	93.51	16.8	11.5	StemPro	HPSI0813i-guss_1
FD_guss_1_IFNG_6	IFNG_6	Female	28596	Mod_SmartSeq2	HPSI0813i-guss_1	01/05/2018	25	28	04/06/2018	30	34	04/06/2018	11/07/2018	1	37	93.51	16.8	11.5	StemPro	HPSI0813i-guss_1
FD_guss_1_IL4_24	IL4_24	Female	28596	Mod_SmartSeq2	HPSI0813i-guss_1	01/05/2018	25	28	04/06/2018	30	34	04/06/2018	11/07/2018	1	37	93.51	16.8	11.5	StemPro	HPSI0813i-guss_1
FD_guss_1_IL4_6	IL4_6	Female	28596	Mod_SmartSeq2	HPSI0813i-guss_1	01/05/2018	25	28	04/06/2018	30	34	04/06/2018	11/07/2018	1	37	93.51	16.8	11.5	StemPro	HPSI0813i-guss_1
FD_guss_1_LIL10_24	LIL10_24	Female	28596	Mod_SmartSeq2	HPSI0813i-guss_1	01/05/2018	25	28	04/06/2018	30	34	04/06/2018	11/07/2018	1	37	93.51	16.8	11.5	StemPro	HPSI0813i-guss_1
FD_guss_1_LIL10_6	LIL10_6	Female	28596	Mod_SmartSeq2	HPSI0813i-guss_1	01/05/2018	25	28	04/06/2018	30	34	04/06/2018	11/07/2018	1	37	93.51	16.8	11.5	StemPro	HPSI0813i-guss_1
FD_guss_1_MBP_24	MBP_24	Female	28596	Mod_SmartSeq2	HPSI0813i-guss_1	01/05/2018	25	28	04/06/2018	30	34	04/06/2018	11/07/2018	1	37	93.51	16.8	11.5	StemPro	HPSI0813i-guss_1
FD_guss_1_MBP_6	MBP_6	Female	28596	Mod_SmartSeq2	HPSI0813i-guss_1	01/05/2018	25	28	04/06/2018	30	34	04/06/2018	11/07/2018	1	37	93.51	16.8	11.5	StemPro	HPSI0813i-guss_1
FD_guss_1_P3C_24	P3C_24	Female	28596	Mod_SmartSeq2	HPSI0813i-guss_1	01/05/2018	25	28	04/06/2018	30	34	04/06/2018	11/07/2018	1	37	93.51	16.8	11.5	StemPro	HPSI0813i-guss_1
FD_guss_1_P3C_6	P3C_6	Female	28596	Mod_SmartSeq2	HPSI0813i-guss_1	01/05/2018	25	28	04/06/2018	30	34	04/06/2018	11/07/2018	1	37	93.51	16.8	11.5	StemPro	HPSI0813i-guss_1
FD_guss_1_PIC_24	PIC_24	Female	28596	Mod_SmartSeq2	HPSI0813i-guss_1	01/05/2018	25	28	04/06/2018	30	34	04/06/2018	11/07/2018	1	37	93.51	16.8	11.5	StemPro	HPSI0813i-guss_1
FD_guss_1_PIC_6	PIC_6	Female	28596	Mod_SmartSeq2	HPSI0813i-guss_1	01/05/2018	25	28	04/06/2018	30	34	04/06/2018	11/07/2018	1	37	93.51	16.8	11.5	StemPro	HPSI0813i-guss_1
FD_guss_1_Prec_D0	Prec_D0	Female	28596	Mod_SmartSeq2	HPSI0813i-guss_1	01/05/2018	25	28	04/06/2018	30	34	04/06/2018	11/07/2018	1	37	93.51	16.8	11.5	StemPro	HPSI0813i-guss_1
FD_guss_1_Prec_D2	Prec_D2	Female	28596	Mod_SmartSeq2	HPSI0813i-guss_1	01/05/2018	25	28	04/06/2018	30	34	04/06/2018	11/07/2018	1	37	93.51	16.8	11.5	StemPro	HPSI0813i-guss_1
FD_guss_1_R848_24	R848_24	Female	28596	Mod_SmartSeq2	HPSI0813i-guss_1	01/05/2018	25	28	04/06/2018	30	34	04/06/2018	11/07/2018	1	37	93.51	16.8	11.5	StemPro	HPSI0813i-guss_1
FD_guss_1_R848_6	R848_6	Female	28596	Mod_SmartSeq2	HPSI0813i-guss_1	01/05/2018	25	28	04/06/2018	30	34	04/06/2018	11/07/2018	1	37	93.51	16.8	11.5	StemPro	HPSI0813i-guss_1
FD_guss_1_sLPS_24	sLPS_24	Female	28596	Mod_SmartSeq2	HPSI0813i-guss_1	01/05/2018	25	28	04/06/2018	30	34	04/06/2018	11/07/2018	1	37	93.51	16.8	11.5	StemPro	HPSI0813i-guss_1
FD_guss_1_sLPS_6	sLPS_6	Female	28596	Mod_SmartSeq2	HPSI0813i-guss_1	01/05/2018	25	28	04/06/2018	30	34	04/06/2018	11/07/2018	1	37	93.51	16.8	11.5	StemPro	HPSI0813i-guss_1
FD_hegp_3_CIL_24	CIL_24	Female	28283	Mod_SmartSeq2	HPSI0613i-hegp_3	01/05/2018	24	27	25/05/2018	29	24	31/05/2018	04/07/2018	1	34	88.22	15	NA	StemPro	HPSI0613i-hegp_3
FD_hegp_3_CIL_6	CIL_6	Female	28283	Mod_SmartSeq2	HPSI0613i-hegp_3	01/05/2018	24	27	25/05/2018	29	24	31/05/2018	04/07/2018	1	34	88.22	15	NA	StemPro	HPSI0613i-hegp_3
FD_hegp_3_Ctrl_24	Ctrl_24	Female	28283	Mod_SmartSeq2	HPSI0613i-hegp_3	01/05/2018	24	27	25/05/2018	29	24	31/05/2018	04/07/2018	1	34	88.22	15	NA	StemPro	HPSI0613i-hegp_3
FD_hegp_3_Ctrl_6	Ctrl_6	Female	28283	Mod_SmartSeq2	HPSI0613i-hegp_3	01/05/2018	24	27	25/05/2018	29	24	31/05/2018	04/07/2018	1	34	88.22	15	NA	StemPro	HPSI0613i-hegp_3
FD_hegp_3_IFNB_24	IFNB_24	Female	28283	Mod_SmartSeq2	HPSI0613i-hegp_3	01/05/2018	24	27	25/05/2018	29	24	31/05/2018	04/07/2018	1	34	88.22	15	NA	StemPro	HPSI0613i-hegp_3
FD_hegp_3_IFNB_6	IFNB_6	Female	28283	Mod_SmartSeq2	HPSI0613i-hegp_3	01/05/2018	24	27	25/05/2018	29	24	31/05/2018	04/07/2018	1	34	88.22	15	NA	StemPro	HPSI0613i-hegp_3
FD_hegp_3_IFNG_24	IFNG_24	Female	28283	Mod_SmartSeq2	HPSI0613i-hegp_3	01/05/2018	24	27	25/05/2018	29	24	31/05/2018	04/07/2018	1	34	88.22	15	NA	StemPro	HPSI0613i-hegp_3
FD_hegp_3_IFNG_6	IFNG_6	Female	28283	Mod_SmartSeq2	HPSI0613i-hegp_3	01/05/2018	24	27	25/05/2018	29	24	31/05/2018	04/07/2018	1	34	88.22	15	NA	StemPro	HPSI0613i-hegp_3
FD_hegp_3_IL4_24	IL4_24	Female	28283	Mod_SmartSeq2	HPSI0613i-hegp_3	01/05/2018	24	27	25/05/2018	29	24	31/05/2018	04/07/2018	1	34	88.22	15	NA	StemPro	HPSI0613i-hegp_3
FD_hegp_3_IL4_6	IL4_6	Female	28283	Mod_SmartSeq2	HPSI0613i-hegp_3	01/05/2018	24	27	25/05/2018	29	24	31/05/2018	04/07/2018	1	34	88.22	15	NA	StemPro	HPSI0613i-hegp_3
FD_hegp_3_LIL10_24	LIL10_24	Female	28283	Mod_SmartSeq2	HPSI0613i-hegp_3	01/05/2018	24	27	25/05/2018	29	24	31/05/2018	04/07/2018	1	34	88.22	15	NA	StemPro	HPSI0613i-hegp_3
FD_hegp_3_LIL10_6	LIL10_6	Female	28283	Mod_SmartSeq2	HPSI0613i-hegp_3	01/05/2018	24	27	25/05/2018	29	24	31/05/2018	04/07/2018	1	34	88.22	15	NA	StemPro	HPSI0613i-hegp_3
FD_hegp_3_MBP_24	MBP_24	Female	28283	Mod_SmartSeq2	HPSI0613i-hegp_3	01/05/2018	24	27	25/05/2018	29	24	31/05/2018	04/07/2018	1	34	88.22	15	NA	StemPro	HPSI0613i-hegp_3
FD_hegp_3_MBP_6	MBP_6	Female	28283	Mod_SmartSeq2	HPSI0613i-hegp_3	01/05/2018	24	27	25/05/2018	29	24	31/05/2018	04/07/2018	1	34	88.22	15	NA	StemPro	HPSI0613i-hegp_3
FD_hegp_3_P3C_24	P3C_24	Female	28283	Mod_SmartSeq2	HPSI0613i-hegp_3	01/05/2018	24	27	25/05/2018	29	24	31/05/2018	04/07/2018	1	34	88.22	15	NA	StemPro	HPSI0613i-hegp_3
FD_hegp_3_P3C_6	P3C_6	Female	28283	Mod_SmartSeq2	HPSI0613i-hegp_3	01/05/2018	24	27	25/05/2018	29	24	31/05/2018	04/07/2018	1	34	88.22	15	NA	StemPro	HPSI0613i-hegp_3
FD_hegp_3_PIC_24	PIC_24	Female	28283	Mod_SmartSeq2	HPSI0613i-hegp_3	01/05/2018	24	27	25/05/2018	29	24	31/05/2018	04/07/2018	1	34	88.22	15	NA	StemPro	HPSI0613i-hegp_3
FD_hegp_3_PIC_6	PIC_6	Female	28283	Mod_SmartSeq2	HPSI0613i-hegp_3	01/05/2018	24	27	25/05/2018	29	24	31/05/2018	04/07/2018	1	34	88.22	15	NA	StemPro	HPSI0613i-hegp_3
FD_hegp_3_Prec_D0	Prec_D0	Female	28283	Mod_SmartSeq2	HPSI0613i-hegp_3	01/05/2018	24	27	25/05/2018	29	24	31/05/2018	04/07/2018	1	34	88.22	15	NA	StemPro	HPSI0613i-hegp_3
FD_hegp_3_Prec_D2	Prec_D2	Female	28283	Mod_SmartSeq2	HPSI0613i-hegp_3	01/05/2018	24	27	25/05/2018	29	24	31/05/2018	04/07/2018	1	34	88.22	15	NA	StemPro	HPSI0613i-hegp_3
FD_hegp_3_R848_24	R848_24	Female	28283	Mod_SmartSeq2	HPSI0613i-hegp_3	01/05/2018	24	27	25/05/2018	29	24	31/05/2018	04/07/2018	1	34	88.22	15	NA	StemPro	HPSI0613i-hegp_3
FD_hegp_3_R848_6	R848_6	Female	28283	Mod_SmartSeq2	HPSI0613i-hegp_3	01/05/2018	24	27	25/05/2018	29	24	31/05/2018	04/07/2018	1	34	88.22	15	NA	StemPro	HPSI0613i-hegp_3
FD_hegp_3_sLPS_24	sLPS_24	Female	28283	Mod_SmartSeq2	HPSI0613i-hegp_3	01/05/2018	24	27	25/05/2018	29	24	31/05/2018	04/07/2018	1	34	88.22	15	NA	StemPro	HPSI0613i-hegp_3
FD_hegp_3_sLPS_6	sLPS_6	Female	28283	Mod_SmartSeq2	HPSI0613i-hegp_3	01/05/2018	24	27	25/05/2018	29	24	31/05/2018	04/07/2018	1	34	88.22	15	NA	StemPro	HPSI0613i-hegp_3
FD_heth_1_CIL_24	CIL_24	Female	26778	NEB	HPSI0214i-heth_1	02/10/2017	33	36	17/01/2018	38	106.422	22/01/2018	14/02/2018	1	23	82.75	16.1	10.1	X-ViVo 15	HPSI0214i-heth_1
FD_heth_1_CIL_6	CIL_6	Female	26778	NEB	HPSI0214i-heth_1	02/10/2017	33	36	17/01/2018	38	106.422	22/01/2018	14/02/2018	1	23	82.75	16.1	10.1	X-ViVo 15	HPSI0214i-heth_1
FD_heth_1_Ctrl_24	Ctrl_24	Female	26778	NEB	HPSI0214i-heth_1	02/10/2017	33	36	17/01/2018	38	106.422	22/01/2018	14/02/2018	1	23	82.75	16.1	10.1	X-ViVo 15	HPSI0214i-heth_1
FD_heth_1_Ctrl_6	Ctrl_6	Female	26778	NEB	HPSI0214i-heth_1	02/10/2017	33	36	17/01/2018	38	106.422	22/01/2018	14/02/2018	1	23	82.75	16.1	10.1	X-ViVo 15	HPSI0214i-heth_1
FD_heth_1_IFNB_24	IFNB_24	Female	26778	NEB	HPSI0214i-heth_1	02/10/2017	33	36	17/01/2018	38	106.422	22/01/2018	14/02/2018	1	23	82.75	16.1	10.1	X-ViVo 15	HPSI0214i-heth_1
FD_heth_1_IFNB_6	IFNB_6	Female	26778	NEB	HPSI0214i-heth_1	02/10/2017	33	36	17/01/2018	38	106.422	22/01/2018	14/02/2018	1	23	82.75	16.1	10.1	X-ViVo 15	HPSI0214i-heth_1
FD_heth_1_IFNG_24	IFNG_24	Female	26778	NEB	HPSI0214i-heth_1	02/10/2017	33	36	17/01/2018	38	106.422	22/01/2018	14/02/2018	1	23	82.75	16.1	10.1	X-ViVo 15	HPSI0214i-heth_1
FD_heth_1_IFNG_6	IFNG_6	Female	26778	NEB	HPSI0214i-heth_1	02/10/2017	33	36	17/01/2018	38	106.422	22/01/2018	14/02/2018	1	23	82.75	16.1	10.1	X-ViVo 15	HPSI0214i-heth_1
FD_heth_1_IL4_24	IL4_24	Female	26778	NEB	HPSI0214i-heth_1	02/10/2017	33	36	17/01/2018	38	106.422	22/01/2018	14/02/2018	1	23	82.75	16.1	10.1	X-ViVo 15	HPSI0214i-heth_1
FD_heth_1_IL4_6	IL4_6	Female	26778	NEB	HPSI0214i-heth_1	02/10/2017	33	36	17/01/2018	38	106.422	22/01/2018	14/02/2018	1	23	82.75	16.1	10.1	X-ViVo 15	HPSI0214i-heth_1
FD_heth_1_LIL10_24	LIL10_24	Female	26778	NEB	HPSI0214i-heth_1	02/10/2017	33	36	17/01/2018	38	106.422	22/01/2018	14/02/2018	1	23	82.75	16.1	10.1	X-ViVo 15	HPSI0214i-heth_1
FD_heth_1_LIL10_6	LIL10_6	Female	26778	NEB	HPSI0214i-heth_1	02/10/2017	33	36	17/01/2018	38	106.422	22/01/2018	14/02/2018	1	23	82.75	16.1	10.1	X-ViVo 15	HPSI0214i-heth_1
FD_heth_1_MBP_6	MBP_6	Female	26778	NEB	HPSI0214i-heth_1	02/10/2017	33	36	17/01/2018	38	106.422	22/01/2018	14/02/2018	1	23	82.75	16.1	10.1	X-ViVo 15	HPSI0214i-heth_1
FD_heth_1_P3C_24	P3C_24	Female	26778	NEB	HPSI0214i-heth_1	02/10/2017	33	36	17/01/2018	38	106.422	22/01/2018	14/02/2018	1	23	82.75	16.1	10.1	X-ViVo 15	HPSI0214i-heth_1
FD_heth_1_P3C_6	P3C_6	Female	26778	NEB	HPSI0214i-heth_1	02/10/2017	33	36	17/01/2018	38	106.422	22/01/2018	14/02/2018	1	23	82.75	16.1	10.1	X-ViVo 15	HPSI0214i-heth_1
FD_heth_1_PIC_24	PIC_24	Female	26778	NEB	HPSI0214i-heth_1	02/10/2017	33	36	17/01/2018	38	106.422	22/01/2018	14/02/2018	1	23	82.75	16.1	10.1	X-ViVo 15	HPSI0214i-heth_1
FD_heth_1_PIC_6	PIC_6	Female	26778	NEB	HPSI0214i-heth_1	02/10/2017	33	36	17/01/2018	38	106.422	22/01/2018	14/02/2018	1	23	82.75	16.1	10.1	X-ViVo 15	HPSI0214i-heth_1
FD_heth_1_Prec_D0	Prec_D0	Female	26778	NEB	HPSI0214i-heth_1	02/10/2017	33	36	17/01/2018	38	106.422	22/01/2018	14/02/2018	1	23	82.75	16.1	10.1	X-ViVo 15	HPSI0214i-heth_1
FD_heth_1_Prec_D2	Prec_D2	Female	26778	NEB	HPSI0214i-heth_1	02/10/2017	33	36	17/01/2018	38	106.422	22/01/2018	14/02/2018	1	23	82.75	16.1	10.1	X-ViVo 15	HPSI0214i-heth_1
FD_heth_1_R848_24	R848_24	Female	26778	NEB	HPSI0214i-heth_1	02/10/2017	33	36	17/01/2018	38	106.422	22/01/2018	14/02/2018	1	23	82.75	16.1	10.1	X-ViVo 15	HPSI0214i-heth_1
FD_heth_1_R848_6	R848_6	Female	26778	NEB	HPSI0214i-heth_1	02/10/2017	33	36	17/01/2018	38	106.422	22/01/2018	14/02/2018	1	23	82.75	16.1	10.1	X-ViVo 15	HPSI0214i-heth_1
FD_heth_1_sLPS_24	sLPS_24	Female	26778	NEB	HPSI0214i-heth_1	02/10/2017	33	36	17/01/2018	38	106.422	22/01/2018	14/02/2018	1	23	82.75	16.1	10.1	X-ViVo 15	HPSI0214i-heth_1
FD_heth_1_sLPS_6	sLPS_6	Female	26778	NEB	HPSI0214i-heth_1	02/10/2017	33	36	17/01/2018	38	106.422	22/01/2018	14/02/2018	1	23	82.75	16.1	10.1	X-ViVo 15	HPSI0214i-heth_1
FD_hiaf_1_CIL_24	CIL_24	Male	29069	Mod_SmartSeq2	HPSI1013i-hiaf_1	08/08/2018	31	n/a	01/09/2018	n/a	24	06/09/2018	06/10/2018	1	30	79.63	16	10.1	StemPro	HPSI1013i-hiaf_1
FD_hiaf_1_CIL_6	CIL_6	Male	29069	Mod_SmartSeq2	HPSI1013i-hiaf_1	08/08/2018	31	n/a	01/09/2018	n/a	24	06/09/2018	06/10/2018	1	30	79.63	16	10.1	StemPro	HPSI1013i-hiaf_1
FD_hiaf_1_Ctrl_24	Ctrl_24	Male	29069	Mod_SmartSeq2	HPSI1013i-hiaf_1	08/08/2018	31	n/a	01/09/2018	n/a	24	06/09/2018	06/10/2018	1	30	79.63	16	10.1	StemPro	HPSI1013i-hiaf_1
FD_hiaf_1_Ctrl_6	Ctrl_6	Male	29069	Mod_SmartSeq2	HPSI1013i-hiaf_1	08/08/2018	31	n/a	01/09/2018	n/a	24	06/09/2018	06/10/2018	1	30	79.63	16	10.1	StemPro	HPSI1013i-hiaf_1
FD_hiaf_1_IFNB_24	IFNB_24	Male	29069	Mod_SmartSeq2	HPSI1013i-hiaf_1	08/08/2018	31	n/a	01/09/2018	n/a	24	06/09/2018	06/10/2018	1	30	79.63	16	10.1	StemPro	HPSI1013i-hiaf_1
FD_hiaf_1_IFNB_6	IFNB_6	Male	29069	Mod_SmartSeq2	HPSI1013i-hiaf_1	08/08/2018	31	n/a	01/09/2018	n/a	24	06/09/2018	06/10/2018	1	30	79.63	16	10.1	StemPro	HPSI1013i-hiaf_1
FD_hiaf_1_IFNG_24	IFNG_24	Male	29069	Mod_SmartSeq2	HPSI1013i-hiaf_1	08/08/2018	31	n/a	01/09/2018	n/a	24	06/09/2018	06/10/2018	1	30	79.63	16	10.1	StemPro	HPSI1013i-hiaf_1
FD_hiaf_1_IFNG_6	IFNG_6	Male	29069	Mod_SmartSeq2	HPSI1013i-hiaf_1	08/08/2018	31	n/a	01/09/2018	n/a	24	06/09/2018	06/10/2018	1	30	79.63	16	10.1	StemPro	HPSI1013i-hiaf_1
FD_hiaf_1_IL4_24	IL4_24	Male	29069	Mod_SmartSeq2	HPSI1013i-hiaf_1	08/08/2018	31	n/a	01/09/2018	n/a	24	06/09/2018	06/10/2018	1	30	79.63	16	10.1	StemPro	HPSI1013i-hiaf_1
FD_hiaf_1_IL4_6	IL4_6	Male	29069	Mod_SmartSeq2	HPSI1013i-hiaf_1	08/08/2018	31	n/a	01/09/2018	n/a	24	06/09/2018	06/10/2018	1	30	79.63	16	10.1	StemPro	HPSI1013i-hiaf_1
FD_hiaf_1_LIL10_24	LIL10_24	Male	29069	Mod_SmartSeq2	HPSI1013i-hiaf_1	08/08/2018	31	n/a	01/09/2018	n/a	24	06/09/2018	06/10/2018	1	30	79.63	16	10.1	StemPro	HPSI1013i-hiaf_1
FD_hiaf_1_LIL10_6	LIL10_6	Male	29069	Mod_SmartSeq2	HPSI1013i-hiaf_1	08/08/2018	31	n/a	01/09/2018	n/a	24	06/09/2018	06/10/2018	1	30	79.63	16	10.1	StemPro	HPSI1013i-hiaf_1
FD_hiaf_1_MBP_24	MBP_24	Male	29069	Mod_SmartSeq2	HPSI1013i-hiaf_1	08/08/2018	31	n/a	01/09/2018	n/a	24	06/09/2018	06/10/2018	1	30	79.63	16	10.1	StemPro	HPSI1013i-hiaf_1
FD_hiaf_1_P3C_24	P3C_24	Male	29069	Mod_SmartSeq2	HPSI1013i-hiaf_1	08/08/2018	31	n/a	01/09/2018	n/a	24	06/09/2018	06/10/2018	1	30	79.63	16	10.1	StemPro	HPSI1013i-hiaf_1
FD_hiaf_1_P3C_6	P3C_6	Male	29069	Mod_SmartSeq2	HPSI1013i-hiaf_1	08/08/2018	31	n/a	01/09/2018	n/a	24	06/09/2018	06/10/2018	1	30	79.63	16	10.1	StemPro	HPSI1013i-hiaf_1
FD_hiaf_1_PIC_24	PIC_24	Male	29069	Mod_SmartSeq2	HPSI1013i-hiaf_1	08/08/2018	31	n/a	01/09/2018	n/a	24	06/09/2018	06/10/2018	1	30	79.63	16	10.1	StemPro	HPSI1013i-hiaf_1
FD_hiaf_1_Prec_D0	Prec_D0	Male	29069	Mod_SmartSeq2	HPSI1013i-hiaf_1	08/08/2018	31	n/a	01/09/2018	n/a	24	06/09/2018	06/10/2018	1	30	79.63	16	10.1	StemPro	HPSI1013i-hiaf_1
FD_hiaf_1_Prec_D2	Prec_D2	Male	29069	Mod_SmartSeq2	HPSI1013i-hiaf_1	08/08/2018	31	n/a	01/09/2018	n/a	24	06/09/2018	06/10/2018	1	30	79.63	16	10.1	StemPro	HPSI1013i-hiaf_1
FD_hiaf_1_R848_24	R848_24	Male	29069	Mod_SmartSeq2	HPSI1013i-hiaf_1	08/08/2018	31	n/a	01/09/2018	n/a	24	06/09/2018	06/10/2018	1	30	79.63	16	10.1	StemPro	HPSI1013i-hiaf_1
FD_hiaf_1_R848_6	R848_6	Male	29069	Mod_SmartSeq2	HPSI1013i-hiaf_1	08/08/2018	31	n/a	01/09/2018	n/a	24	06/09/2018	06/10/2018	1	30	79.63	16	10.1	StemPro	HPSI1013i-hiaf_1
FD_hiaf_1_sLPS_24	sLPS_24	Male	29069	Mod_SmartSeq2	HPSI1013i-hiaf_1	08/08/2018	31	n/a	01/09/2018	n/a	24	06/09/2018	06/10/2018	1	30	79.63	16	10.1	StemPro	HPSI1013i-hiaf_1
FD_hiaf_1_sLPS_6	sLPS_6	Male	29069	Mod_SmartSeq2	HPSI1013i-hiaf_1	08/08/2018	31	n/a	01/09/2018	n/a	24	06/09/2018	06/10/2018	1	30	79.63	16	10.1	StemPro	HPSI1013i-hiaf_1
FD_hikj_2_CIL_24	CIL_24	Male	27925	Mod_SmartSeq2	HPSI0613i-hikj_2	01/05/2018	22	25	25/05/2018	27	24	31/05/2018	01/07/2018	1	31	88.87	10.3	9.3	StemPro	HPSI0613i-hikj_2
FD_hikj_2_CIL_6	CIL_6	Male	27925	Mod_SmartSeq2	HPSI0613i-hikj_2	01/05/2018	22	25	25/05/2018	27	24	31/05/2018	01/07/2018	1	31	88.87	10.3	9.3	StemPro	HPSI0613i-hikj_2
FD_hikj_2_Ctrl_24	Ctrl_24	Male	27925	Mod_SmartSeq2	HPSI0613i-hikj_2	01/05/2018	22	25	25/05/2018	27	24	31/05/2018	01/07/2018	1	31	88.87	10.3	9.3	StemPro	HPSI0613i-hikj_2
FD_hikj_2_Ctrl_6	Ctrl_6	Male	27925	Mod_SmartSeq2	HPSI0613i-hikj_2	01/05/2018	22	25	25/05/2018	27	24	31/05/2018	01/07/2018	1	31	88.87	10.3	9.3	StemPro	HPSI0613i-hikj_2
FD_hikj_2_IFNB_24	IFNB_24	Male	27925	Mod_SmartSeq2	HPSI0613i-hikj_2	01/05/2018	22	25	25/05/2018	27	24	31/05/2018	01/07/2018	1	31	88.87	10.3	9.3	StemPro	HPSI0613i-hikj_2
FD_hikj_2_IFNB_6	IFNB_6	Male	27925	Mod_SmartSeq2	HPSI0613i-hikj_2	01/05/2018	22	25	25/05/2018	27	24	31/05/2018	01/07/2018	1	31	88.87	10.3	9.3	StemPro	HPSI0613i-hikj_2
FD_hikj_2_IFNG_24	IFNG_24	Male	27925	Mod_SmartSeq2	HPSI0613i-hikj_2	01/05/2018	22	25	25/05/2018	27	24	31/05/2018	01/07/2018	1	31	88.87	10.3	9.3	StemPro	HPSI0613i-hikj_2
FD_hikj_2_IFNG_6	IFNG_6	Male	27925	Mod_SmartSeq2	HPSI0613i-hikj_2	01/05/2018	22	25	25/05/2018	27	24	31/05/2018	01/07/2018	1	31	88.87	10.3	9.3	StemPro	HPSI0613i-hikj_2
FD_hikj_2_IL4_24	IL4_24	Male	27925	Mod_SmartSeq2	HPSI0613i-hikj_2	01/05/2018	22	25	25/05/2018	27	24	31/05/2018	01/07/2018	1	31	88.87	10.3	9.3	StemPro	HPSI0613i-hikj_2
FD_hikj_2_IL4_6	IL4_6	Male	27925	Mod_SmartSeq2	HPSI0613i-hikj_2	01/05/2018	22	25	25/05/2018	27	24	31/05/2018	01/07/2018	1	31	88.87	10.3	9.3	StemPro	HPSI0613i-hikj_2
FD_hikj_2_LIL10_24	LIL10_24	Male	27925	Mod_SmartSeq2	HPSI0613i-hikj_2	01/05/2018	22	25	25/05/2018	27	24	31/05/2018	01/07/2018	1	31	88.87	10.3	9.3	StemPro	HPSI0613i-hikj_2
FD_hikj_2_LIL10_6	LIL10_6	Male	27925	Mod_SmartSeq2	HPSI0613i-hikj_2	01/05/2018	22	25	25/05/2018	27	24	31/05/2018	01/07/2018	1	31	88.87	10.3	9.3	StemPro	HPSI0613i-hikj_2
FD_hikj_2_MBP_24	MBP_24	Male	27925	Mod_SmartSeq2	HPSI0613i-hikj_2	01/05/2018	22	25	25/05/2018	27	24	31/05/2018	01/07/2018	1	31	88.87	10.3	9.3	StemPro	HPSI0613i-hikj_2
FD_hikj_2_MBP_6	MBP_6	Male	27925	Mod_SmartSeq2	HPSI0613i-hikj_2	01/05/2018	22	25	25/05/2018	27	24	31/05/2018	01/07/2018	1	31	88.87	10.3	9.3	StemPro	HPSI0613i-hikj_2
FD_hikj_2_P3C_24	P3C_24	Male	27925	Mod_SmartSeq2	HPSI0613i-hikj_2	01/05/2018	22	25	25/05/2018	27	24	31/05/2018	01/07/2018	1	31	88.87	10.3	9.3	StemPro	HPSI0613i-hikj_2
FD_hikj_2_P3C_6	P3C_6	Male	27925	Mod_SmartSeq2	HPSI0613i-hikj_2	01/05/2018	22	25	25/05/2018	27	24	31/05/2018	01/07/2018	1	31	88.87	10.3	9.3	StemPro	HPSI0613i-hikj_2
FD_hikj_2_PIC_24	PIC_24	Male	27925	Mod_SmartSeq2	HPSI0613i-hikj_2	01/05/2018	22	25	25/05/2018	27	24	31/05/2018	01/07/2018	1	31	88.87	10.3	9.3	StemPro	HPSI0613i-hikj_2
FD_hikj_2_PIC_6	PIC_6	Male	27925	Mod_SmartSeq2	HPSI0613i-hikj_2	01/05/2018	22	25	25/05/2018	27	24	31/05/2018	01/07/2018	1	31	88.87	10.3	9.3	StemPro	HPSI0613i-hikj_2
FD_hikj_2_Prec_D0	Prec_D0	Male	27925	Mod_SmartSeq2	HPSI0613i-hikj_2	01/05/2018	22	25	25/05/2018	27	24	31/05/2018	01/07/2018	1	31	88.87	10.3	9.3	StemPro	HPSI0613i-hikj_2
FD_hikj_2_Prec_D2	Prec_D2	Male	27925	Mod_SmartSeq2	HPSI0613i-hikj_2	01/05/2018	22	25	25/05/2018	27	24	31/05/2018	01/07/2018	1	31	88.87	10.3	9.3	StemPro	HPSI0613i-hikj_2
FD_hikj_2_R848_24	R848_24	Male	27925	Mod_SmartSeq2	HPSI0613i-hikj_2	01/05/2018	22	25	25/05/2018	27	24	31/05/2018	01/07/2018	1	31	88.87	10.3	9.3	StemPro	HPSI0613i-hikj_2
FD_hikj_2_R848_6	R848_6	Male	27925	Mod_SmartSeq2	HPSI0613i-hikj_2	01/05/2018	22	25	25/05/2018	27	24	31/05/2018	01/07/2018	1	31	88.87	10.3	9.3	StemPro	HPSI0613i-hikj_2
FD_hikj_2_sLPS_24	sLPS_24	Male	27925	Mod_SmartSeq2	HPSI0613i-hikj_2	01/05/2018	22	25	25/05/2018	27	24	31/05/2018	01/07/2018	1	31	88.87	10.3	9.3	StemPro	HPSI0613i-hikj_2
FD_hikj_2_sLPS_6	sLPS_6	Male	27925	Mod_SmartSeq2	HPSI0613i-hikj_2	01/05/2018	22	25	25/05/2018	27	24	31/05/2018	01/07/2018	1	31	88.87	10.3	9.3	StemPro	HPSI0613i-hikj_2
FD_hipn_1_CIL_24	CIL_24	Male	30686	NEB	HPSI0215i-hipn_1	08/08/2018	17	n/a	02/09/2018	n/a	25	07/09/2018	07/10/2018	1	30	95.32	14.5	11.1	StemPro	HPSI0215i-hipn_1
FD_hipn_1_CIL_6	CIL_6	Male	30686	NEB	HPSI0215i-hipn_1	08/08/2018	17	n/a	02/09/2018	n/a	25	07/09/2018	07/10/2018	1	30	95.32	14.5	11.1	StemPro	HPSI0215i-hipn_1
FD_hipn_1_Ctrl_24	Ctrl_24	Male	30686	NEB	HPSI0215i-hipn_1	08/08/2018	17	n/a	02/09/2018	n/a	25	07/09/2018	07/10/2018	1	30	95.32	14.5	11.1	StemPro	HPSI0215i-hipn_1
FD_hipn_1_Ctrl_6	Ctrl_6	Male	30686	NEB	HPSI0215i-hipn_1	08/08/2018	17	n/a	02/09/2018	n/a	25	07/09/2018	07/10/2018	1	30	95.32	14.5	11.1	StemPro	HPSI0215i-hipn_1
FD_hipn_1_IFNB_24	IFNB_24	Male	30686	NEB	HPSI0215i-hipn_1	08/08/2018	17	n/a	02/09/2018	n/a	25	07/09/2018	07/10/2018	1	30	95.32	14.5	11.1	StemPro	HPSI0215i-hipn_1
FD_hipn_1_IFNB_6	IFNB_6	Male	30686	NEB	HPSI0215i-hipn_1	08/08/2018	17	n/a	02/09/2018	n/a	25	07/09/2018	07/10/2018	1	30	95.32	14.5	11.1	StemPro	HPSI0215i-hipn_1
FD_hipn_1_IFNG_24	IFNG_24	Male	30686	NEB	HPSI0215i-hipn_1	08/08/2018	17	n/a	02/09/2018	n/a	25	07/09/2018	07/10/2018	1	30	95.32	14.5	11.1	StemPro	HPSI0215i-hipn_1
FD_hipn_1_IFNG_6	IFNG_6	Male	30686	NEB	HPSI0215i-hipn_1	08/08/2018	17	n/a	02/09/2018	n/a	25	07/09/2018	07/10/2018	1	30	95.32	14.5	11.1	StemPro	HPSI0215i-hipn_1
FD_hipn_1_IL4_24	IL4_24	Male	30686	NEB	HPSI0215i-hipn_1	08/08/2018	17	n/a	02/09/2018	n/a	25	07/09/2018	07/10/2018	1	30	95.32	14.5	11.1	StemPro	HPSI0215i-hipn_1
FD_hipn_1_IL4_6	IL4_6	Male	30686	NEB	HPSI0215i-hipn_1	08/08/2018	17	n/a	02/09/2018	n/a	25	07/09/2018	07/10/2018	1	30	95.32	14.5	11.1	StemPro	HPSI0215i-hipn_1
FD_hipn_1_LIL10_24	LIL10_24	Male	30686	NEB	HPSI0215i-hipn_1	08/08/2018	17	n/a	02/09/2018	n/a	25	07/09/2018	07/10/2018	1	30	95.32	14.5	11.1	StemPro	HPSI0215i-hipn_1
FD_hipn_1_LIL10_6	LIL10_6	Male	30686	NEB	HPSI0215i-hipn_1	08/08/2018	17	n/a	02/09/2018	n/a	25	07/09/2018	07/10/2018	1	30	95.32	14.5	11.1	StemPro	HPSI0215i-hipn_1
FD_hipn_1_MBP_24	MBP_24	Male	30686	NEB	HPSI0215i-hipn_1	08/08/2018	17	n/a	02/09/2018	n/a	25	07/09/2018	07/10/2018	1	30	95.32	14.5	11.1	StemPro	HPSI0215i-hipn_1
FD_hipn_1_MBP_6	MBP_6	Male	30686	NEB	HPSI0215i-hipn_1	08/08/2018	17	n/a	02/09/2018	n/a	25	07/09/2018	07/10/2018	1	30	95.32	14.5	11.1	StemPro	HPSI0215i-hipn_1
FD_hipn_1_P3C_24	P3C_24	Male	30686	NEB	HPSI0215i-hipn_1	08/08/2018	17	n/a	02/09/2018	n/a	25	07/09/2018	07/10/2018	1	30	95.32	14.5	11.1	StemPro	HPSI0215i-hipn_1
FD_hipn_1_P3C_6	P3C_6	Male	30686	NEB	HPSI0215i-hipn_1	08/08/2018	17	n/a	02/09/2018	n/a	25	07/09/2018	07/10/2018	1	30	95.32	14.5	11.1	StemPro	HPSI0215i-hipn_1
FD_hipn_1_PIC_24	PIC_24	Male	30686	NEB	HPSI0215i-hipn_1	08/08/2018	17	n/a	02/09/2018	n/a	25	07/09/2018	07/10/2018	1	30	95.32	14.5	11.1	StemPro	HPSI0215i-hipn_1
FD_hipn_1_PIC_6	PIC_6	Male	30686	NEB	HPSI0215i-hipn_1	08/08/2018	17	n/a	02/09/2018	n/a	25	07/09/2018	07/10/2018	1	30	95.32	14.5	11.1	StemPro	HPSI0215i-hipn_1
FD_hipn_1_Prec_D0	Prec_D0	Male	30686	NEB	HPSI0215i-hipn_1	08/08/2018	17	n/a	02/09/2018	n/a	25	07/09/2018	07/10/2018	1	30	95.32	14.5	11.1	StemPro	HPSI0215i-hipn_1
FD_hipn_1_Prec_D2	Prec_D2	Male	30686	NEB	HPSI0215i-hipn_1	08/08/2018	17	n/a	02/09/2018	n/a	25	07/09/2018	07/10/2018	1	30	95.32	14.5	11.1	StemPro	HPSI0215i-hipn_1
FD_hipn_1_R848_24	R848_24	Male	30686	NEB	HPSI0215i-hipn_1	08/08/2018	17	n/a	02/09/2018	n/a	25	07/09/2018	07/10/2018	1	30	95.32	14.5	11.1	StemPro	HPSI0215i-hipn_1
FD_hipn_1_R848_6	R848_6	Male	30686	NEB	HPSI0215i-hipn_1	08/08/2018	17	n/a	02/09/2018	n/a	25	07/09/2018	07/10/2018	1	30	95.32	14.5	11.1	StemPro	HPSI0215i-hipn_1
FD_hipn_1_sLPS_24	sLPS_24	Male	30686	NEB	HPSI0215i-hipn_1	08/08/2018	17	n/a	02/09/2018	n/a	25	07/09/2018	07/10/2018	1	30	95.32	14.5	11.1	StemPro	HPSI0215i-hipn_1
FD_hipn_1_sLPS_6	sLPS_6	Male	30686	NEB	HPSI0215i-hipn_1	08/08/2018	17	n/a	02/09/2018	n/a	25	07/09/2018	07/10/2018	1	30	95.32	14.5	11.1	StemPro	HPSI0215i-hipn_1
FD_huls_1_CIL_24	CIL_24	Female	29653	NEB	HPSI0513i-huls_1	07/06/2018	31	FD iPSC	27/06/2018	FD iPSC	20	02/07/2018	29/08/2018	1	58	89.64	13.3	13.5	StemPro	HPSI0513i-huls_1
FD_huls_1_CIL_6	CIL_6	Female	29653	NEB	HPSI0513i-huls_1	07/06/2018	31	FD iPSC	27/06/2018	FD iPSC	20	02/07/2018	29/08/2018	1	58	89.64	13.3	13.5	StemPro	HPSI0513i-huls_1
FD_huls_1_Ctrl_24	Ctrl_24	Female	29653	NEB	HPSI0513i-huls_1	07/06/2018	31	FD iPSC	27/06/2018	FD iPSC	20	02/07/2018	29/08/2018	1	58	89.64	13.3	13.5	StemPro	HPSI0513i-huls_1
FD_huls_1_IFNB_24	IFNB_24	Female	29653	NEB	HPSI0513i-huls_1	07/06/2018	31	FD iPSC	27/06/2018	FD iPSC	20	02/07/2018	29/08/2018	1	58	89.64	13.3	13.5	StemPro	HPSI0513i-huls_1
FD_huls_1_IFNB_6	IFNB_6	Female	29653	NEB	HPSI0513i-huls_1	07/06/2018	31	FD iPSC	27/06/2018	FD iPSC	20	02/07/2018	29/08/2018	1	58	89.64	13.3	13.5	StemPro	HPSI0513i-huls_1
FD_huls_1_IFNG_24	IFNG_24	Female	29653	NEB	HPSI0513i-huls_1	07/06/2018	31	FD iPSC	27/06/2018	FD iPSC	20	02/07/2018	29/08/2018	1	58	89.64	13.3	13.5	StemPro	HPSI0513i-huls_1
FD_huls_1_IFNG_6	IFNG_6	Female	29653	NEB	HPSI0513i-huls_1	07/06/2018	31	FD iPSC	27/06/2018	FD iPSC	20	02/07/2018	29/08/2018	1	58	89.64	13.3	13.5	StemPro	HPSI0513i-huls_1
FD_huls_1_IL4_24	IL4_24	Female	29653	NEB	HPSI0513i-huls_1	07/06/2018	31	FD iPSC	27/06/2018	FD iPSC	20	02/07/2018	29/08/2018	1	58	89.64	13.3	13.5	StemPro	HPSI0513i-huls_1
FD_huls_1_IL4_6	IL4_6	Female	29653	NEB	HPSI0513i-huls_1	07/06/2018	31	FD iPSC	27/06/2018	FD iPSC	20	02/07/2018	29/08/2018	1	58	89.64	13.3	13.5	StemPro	HPSI0513i-huls_1
FD_huls_1_LIL10_6	LIL10_6	Female	29653	NEB	HPSI0513i-huls_1	07/06/2018	31	FD iPSC	27/06/2018	FD iPSC	20	02/07/2018	29/08/2018	1	58	89.64	13.3	13.5	StemPro	HPSI0513i-huls_1
FD_huls_1_MBP_24	MBP_24	Female	29653	NEB	HPSI0513i-huls_1	07/06/2018	31	FD iPSC	27/06/2018	FD iPSC	20	02/07/2018	29/08/2018	1	58	89.64	13.3	13.5	StemPro	HPSI0513i-huls_1
FD_huls_1_MBP_6	MBP_6	Female	29653	NEB	HPSI0513i-huls_1	07/06/2018	31	FD iPSC	27/06/2018	FD iPSC	20	02/07/2018	29/08/2018	1	58	89.64	13.3	13.5	StemPro	HPSI0513i-huls_1
FD_huls_1_P3C_24	P3C_24	Female	29653	NEB	HPSI0513i-huls_1	07/06/2018	31	FD iPSC	27/06/2018	FD iPSC	20	02/07/2018	29/08/2018	1	58	89.64	13.3	13.5	StemPro	HPSI0513i-huls_1
FD_huls_1_P3C_6	P3C_6	Female	29653	NEB	HPSI0513i-huls_1	07/06/2018	31	FD iPSC	27/06/2018	FD iPSC	20	02/07/2018	29/08/2018	1	58	89.64	13.3	13.5	StemPro	HPSI0513i-huls_1
FD_huls_1_PIC_24	PIC_24	Female	29653	NEB	HPSI0513i-huls_1	07/06/2018	31	FD iPSC	27/06/2018	FD iPSC	20	02/07/2018	29/08/2018	1	58	89.64	13.3	13.5	StemPro	HPSI0513i-huls_1
FD_huls_1_PIC_6	PIC_6	Female	29653	NEB	HPSI0513i-huls_1	07/06/2018	31	FD iPSC	27/06/2018	FD iPSC	20	02/07/2018	29/08/2018	1	58	89.64	13.3	13.5	StemPro	HPSI0513i-huls_1
FD_huls_1_Prec_D0	Prec_D0	Female	29653	NEB	HPSI0513i-huls_1	07/06/2018	31	FD iPSC	27/06/2018	FD iPSC	20	02/07/2018	29/08/2018	1	58	89.64	13.3	13.5	StemPro	HPSI0513i-huls_1
FD_huls_1_Prec_D2	Prec_D2	Female	29653	NEB	HPSI0513i-huls_1	07/06/2018	31	FD iPSC	27/06/2018	FD iPSC	20	02/07/2018	29/08/2018	1	58	89.64	13.3	13.5	StemPro	HPSI0513i-huls_1
FD_huls_1_R848_24	R848_24	Female	29653	NEB	HPSI0513i-huls_1	07/06/2018	31	FD iPSC	27/06/2018	FD iPSC	20	02/07/2018	29/08/2018	1	58	89.64	13.3	13.5	StemPro	HPSI0513i-huls_1
FD_huls_1_sLPS_24	sLPS_24	Female	29653	NEB	HPSI0513i-huls_1	07/06/2018	31	FD iPSC	27/06/2018	FD iPSC	20	02/07/2018	29/08/2018	1	58	89.64	13.3	13.5	StemPro	HPSI0513i-huls_1
FD_iakz_2_CIL_24	CIL_24	Male	28737	Mod_SmartSeq2	HPSI0413i-iakz_2	07/06/2018	28	FD iPSC	27/06/2018	FD iPSC	20	02/07/2018	01/08/2018	1	30	80.67	14.7	11.6	StemPro	HPSI0413i-iakz_2
FD_iakz_2_CIL_6	CIL_6	Male	28737	Mod_SmartSeq2	HPSI0413i-iakz_2	07/06/2018	28	FD iPSC	27/06/2018	FD iPSC	20	02/07/2018	01/08/2018	1	30	80.67	14.7	11.6	StemPro	HPSI0413i-iakz_2
FD_iakz_2_Ctrl_24	Ctrl_24	Male	28737	Mod_SmartSeq2	HPSI0413i-iakz_2	07/06/2018	28	FD iPSC	27/06/2018	FD iPSC	20	02/07/2018	01/08/2018	1	30	80.67	14.7	11.6	StemPro	HPSI0413i-iakz_2
FD_iakz_2_Ctrl_6	Ctrl_6	Male	28737	Mod_SmartSeq2	HPSI0413i-iakz_2	07/06/2018	28	FD iPSC	27/06/2018	FD iPSC	20	02/07/2018	01/08/2018	1	30	80.67	14.7	11.6	StemPro	HPSI0413i-iakz_2
FD_iakz_2_IFNB_24	IFNB_24	Male	28737	Mod_SmartSeq2	HPSI0413i-iakz_2	07/06/2018	28	FD iPSC	27/06/2018	FD iPSC	20	02/07/2018	01/08/2018	1	30	80.67	14.7	11.6	StemPro	HPSI0413i-iakz_2
FD_iakz_2_IFNB_6	IFNB_6	Male	28737	Mod_SmartSeq2	HPSI0413i-iakz_2	07/06/2018	28	FD iPSC	27/06/2018	FD iPSC	20	02/07/2018	01/08/2018	1	30	80.67	14.7	11.6	StemPro	HPSI0413i-iakz_2
FD_iakz_2_IFNG_24	IFNG_24	Male	28737	Mod_SmartSeq2	HPSI0413i-iakz_2	07/06/2018	28	FD iPSC	27/06/2018	FD iPSC	20	02/07/2018	01/08/2018	1	30	80.67	14.7	11.6	StemPro	HPSI0413i-iakz_2
FD_iakz_2_IFNG_6	IFNG_6	Male	28737	Mod_SmartSeq2	HPSI0413i-iakz_2	07/06/2018	28	FD iPSC	27/06/2018	FD iPSC	20	02/07/2018	01/08/2018	1	30	80.67	14.7	11.6	StemPro	HPSI0413i-iakz_2
FD_iakz_2_IL4_24	IL4_24	Male	28737	Mod_SmartSeq2	HPSI0413i-iakz_2	07/06/2018	28	FD iPSC	27/06/2018	FD iPSC	20	02/07/2018	01/08/2018	1	30	80.67	14.7	11.6	StemPro	HPSI0413i-iakz_2
FD_iakz_2_IL4_6	IL4_6	Male	28737	Mod_SmartSeq2	HPSI0413i-iakz_2	07/06/2018	28	FD iPSC	27/06/2018	FD iPSC	20	02/07/2018	01/08/2018	1	30	80.67	14.7	11.6	StemPro	HPSI0413i-iakz_2
FD_iakz_2_LIL10_24	LIL10_24	Male	28737	Mod_SmartSeq2	HPSI0413i-iakz_2	07/06/2018	28	FD iPSC	27/06/2018	FD iPSC	20	02/07/2018	01/08/2018	1	30	80.67	14.7	11.6	StemPro	HPSI0413i-iakz_2
FD_iakz_2_LIL10_6	LIL10_6	Male	28737	Mod_SmartSeq2	HPSI0413i-iakz_2	07/06/2018	28	FD iPSC	27/06/2018	FD iPSC	20	02/07/2018	01/08/2018	1	30	80.67	14.7	11.6	StemPro	HPSI0413i-iakz_2
FD_iakz_2_MBP_24	MBP_24	Male	28737	Mod_SmartSeq2	HPSI0413i-iakz_2	07/06/2018	28	FD iPSC	27/06/2018	FD iPSC	20	02/07/2018	01/08/2018	1	30	80.67	14.7	11.6	StemPro	HPSI0413i-iakz_2
FD_iakz_2_MBP_6	MBP_6	Male	28737	Mod_SmartSeq2	HPSI0413i-iakz_2	07/06/2018	28	FD iPSC	27/06/2018	FD iPSC	20	02/07/2018	01/08/2018	1	30	80.67	14.7	11.6	StemPro	HPSI0413i-iakz_2
FD_iakz_2_P3C_24	P3C_24	Male	28737	Mod_SmartSeq2	HPSI0413i-iakz_2	07/06/2018	28	FD iPSC	27/06/2018	FD iPSC	20	02/07/2018	01/08/2018	1	30	80.67	14.7	11.6	StemPro	HPSI0413i-iakz_2
FD_iakz_2_P3C_6	P3C_6	Male	28737	Mod_SmartSeq2	HPSI0413i-iakz_2	07/06/2018	28	FD iPSC	27/06/2018	FD iPSC	20	02/07/2018	01/08/2018	1	30	80.67	14.7	11.6	StemPro	HPSI0413i-iakz_2
FD_iakz_2_PIC_24	PIC_24	Male	28737	Mod_SmartSeq2	HPSI0413i-iakz_2	07/06/2018	28	FD iPSC	27/06/2018	FD iPSC	20	02/07/2018	01/08/2018	1	30	80.67	14.7	11.6	StemPro	HPSI0413i-iakz_2
FD_iakz_2_PIC_6	PIC_6	Male	28737	Mod_SmartSeq2	HPSI0413i-iakz_2	07/06/2018	28	FD iPSC	27/06/2018	FD iPSC	20	02/07/2018	01/08/2018	1	30	80.67	14.7	11.6	StemPro	HPSI0413i-iakz_2
FD_iakz_2_Prec_D0	Prec_D0	Male	28737	Mod_SmartSeq2	HPSI0413i-iakz_2	07/06/2018	28	FD iPSC	27/06/2018	FD iPSC	20	02/07/2018	01/08/2018	1	30	80.67	14.7	11.6	StemPro	HPSI0413i-iakz_2
FD_iakz_2_Prec_D2	Prec_D2	Male	28737	Mod_SmartSeq2	HPSI0413i-iakz_2	07/06/2018	28	FD iPSC	27/06/2018	FD iPSC	20	02/07/2018	01/08/2018	1	30	80.67	14.7	11.6	StemPro	HPSI0413i-iakz_2
FD_iakz_2_R848_24	R848_24	Male	28737	Mod_SmartSeq2	HPSI0413i-iakz_2	07/06/2018	28	FD iPSC	27/06/2018	FD iPSC	20	02/07/2018	01/08/2018	1	30	80.67	14.7	11.6	StemPro	HPSI0413i-iakz_2
FD_iakz_2_R848_6	R848_6	Male	28737	Mod_SmartSeq2	HPSI0413i-iakz_2	07/06/2018	28	FD iPSC	27/06/2018	FD iPSC	20	02/07/2018	01/08/2018	1	30	80.67	14.7	11.6	StemPro	HPSI0413i-iakz_2
FD_iakz_2_sLPS_24	sLPS_24	Male	28737	Mod_SmartSeq2	HPSI0413i-iakz_2	07/06/2018	28	FD iPSC	27/06/2018	FD iPSC	20	02/07/2018	01/08/2018	1	30	80.67	14.7	11.6	StemPro	HPSI0413i-iakz_2
FD_iakz_2_sLPS_6	sLPS_6	Male	28737	Mod_SmartSeq2	HPSI0413i-iakz_2	07/06/2018	28	FD iPSC	27/06/2018	FD iPSC	20	02/07/2018	01/08/2018	1	30	80.67	14.7	11.6	StemPro	HPSI0413i-iakz_2
FD_iasn_3_CIL_24	CIL_24	Female	28853	NEB	HPSI0513i-iasn_3	07/06/2018	34	FD iPSC	27/06/2018	FD iPSC	20	02/07/2018	01/08/2018	1	30	82.14	15.5	9.8	StemPro	HPSI0513i-iasn_3
FD_iasn_3_CIL_6	CIL_6	Female	28853	NEB	HPSI0513i-iasn_3	07/06/2018	34	FD iPSC	27/06/2018	FD iPSC	20	02/07/2018	01/08/2018	1	30	82.14	15.5	9.8	StemPro	HPSI0513i-iasn_3
FD_iasn_3_Ctrl_24	Ctrl_24	Female	28853	NEB	HPSI0513i-iasn_3	07/06/2018	34	FD iPSC	27/06/2018	FD iPSC	20	02/07/2018	01/08/2018	1	30	82.14	15.5	9.8	StemPro	HPSI0513i-iasn_3
FD_iasn_3_Ctrl_6	Ctrl_6	Female	28853	NEB	HPSI0513i-iasn_3	07/06/2018	34	FD iPSC	27/06/2018	FD iPSC	20	02/07/2018	01/08/2018	1	30	82.14	15.5	9.8	StemPro	HPSI0513i-iasn_3
FD_iasn_3_IFNB_24	IFNB_24	Female	28853	NEB	HPSI0513i-iasn_3	07/06/2018	34	FD iPSC	27/06/2018	FD iPSC	20	02/07/2018	01/08/2018	1	30	82.14	15.5	9.8	StemPro	HPSI0513i-iasn_3
FD_iasn_3_IFNB_6	IFNB_6	Female	28853	NEB	HPSI0513i-iasn_3	07/06/2018	34	FD iPSC	27/06/2018	FD iPSC	20	02/07/2018	01/08/2018	1	30	82.14	15.5	9.8	StemPro	HPSI0513i-iasn_3
FD_iasn_3_IFNG_24	IFNG_24	Female	28853	NEB	HPSI0513i-iasn_3	07/06/2018	34	FD iPSC	27/06/2018	FD iPSC	20	02/07/2018	01/08/2018	1	30	82.14	15.5	9.8	StemPro	HPSI0513i-iasn_3
FD_iasn_3_IFNG_6	IFNG_6	Female	28853	NEB	HPSI0513i-iasn_3	07/06/2018	34	FD iPSC	27/06/2018	FD iPSC	20	02/07/2018	01/08/2018	1	30	82.14	15.5	9.8	StemPro	HPSI0513i-iasn_3
FD_iasn_3_IL4_24	IL4_24	Female	28853	NEB	HPSI0513i-iasn_3	07/06/2018	34	FD iPSC	27/06/2018	FD iPSC	20	02/07/2018	01/08/2018	1	30	82.14	15.5	9.8	StemPro	HPSI0513i-iasn_3
FD_iasn_3_IL4_6	IL4_6	Female	28853	NEB	HPSI0513i-iasn_3	07/06/2018	34	FD iPSC	27/06/2018	FD iPSC	20	02/07/2018	01/08/2018	1	30	82.14	15.5	9.8	StemPro	HPSI0513i-iasn_3
FD_iasn_3_LIL10_24	LIL10_24	Female	28853	NEB	HPSI0513i-iasn_3	07/06/2018	34	FD iPSC	27/06/2018	FD iPSC	20	02/07/2018	01/08/2018	1	30	82.14	15.5	9.8	StemPro	HPSI0513i-iasn_3
FD_iasn_3_LIL10_6	LIL10_6	Female	28853	NEB	HPSI0513i-iasn_3	07/06/2018	34	FD iPSC	27/06/2018	FD iPSC	20	02/07/2018	01/08/2018	1	30	82.14	15.5	9.8	StemPro	HPSI0513i-iasn_3
FD_iasn_3_MBP_24	MBP_24	Female	28853	NEB	HPSI0513i-iasn_3	07/06/2018	34	FD iPSC	27/06/2018	FD iPSC	20	02/07/2018	01/08/2018	1	30	82.14	15.5	9.8	StemPro	HPSI0513i-iasn_3
FD_iasn_3_MBP_6	MBP_6	Female	28853	NEB	HPSI0513i-iasn_3	07/06/2018	34	FD iPSC	27/06/2018	FD iPSC	20	02/07/2018	01/08/2018	1	30	82.14	15.5	9.8	StemPro	HPSI0513i-iasn_3
FD_iasn_3_P3C_24	P3C_24	Female	28853	NEB	HPSI0513i-iasn_3	07/06/2018	34	FD iPSC	27/06/2018	FD iPSC	20	02/07/2018	01/08/2018	1	30	82.14	15.5	9.8	StemPro	HPSI0513i-iasn_3
FD_iasn_3_P3C_6	P3C_6	Female	28853	NEB	HPSI0513i-iasn_3	07/06/2018	34	FD iPSC	27/06/2018	FD iPSC	20	02/07/2018	01/08/2018	1	30	82.14	15.5	9.8	StemPro	HPSI0513i-iasn_3
FD_iasn_3_PIC_24	PIC_24	Female	28853	NEB	HPSI0513i-iasn_3	07/06/2018	34	FD iPSC	27/06/2018	FD iPSC	20	02/07/2018	01/08/2018	1	30	82.14	15.5	9.8	StemPro	HPSI0513i-iasn_3
FD_iasn_3_PIC_6	PIC_6	Female	28853	NEB	HPSI0513i-iasn_3	07/06/2018	34	FD iPSC	27/06/2018	FD iPSC	20	02/07/2018	01/08/2018	1	30	82.14	15.5	9.8	StemPro	HPSI0513i-iasn_3
FD_iasn_3_Prec_D0	Prec_D0	Female	28853	NEB	HPSI0513i-iasn_3	07/06/2018	34	FD iPSC	27/06/2018	FD iPSC	20	02/07/2018	01/08/2018	1	30	82.14	15.5	9.8	StemPro	HPSI0513i-iasn_3
FD_iasn_3_Prec_D2	Prec_D2	Female	28853	NEB	HPSI0513i-iasn_3	07/06/2018	34	FD iPSC	27/06/2018	FD iPSC	20	02/07/2018	01/08/2018	1	30	82.14	15.5	9.8	StemPro	HPSI0513i-iasn_3
FD_iasn_3_R848_24	R848_24	Female	28853	NEB	HPSI0513i-iasn_3	07/06/2018	34	FD iPSC	27/06/2018	FD iPSC	20	02/07/2018	01/08/2018	1	30	82.14	15.5	9.8	StemPro	HPSI0513i-iasn_3
FD_iasn_3_R848_6	R848_6	Female	28853	NEB	HPSI0513i-iasn_3	07/06/2018	34	FD iPSC	27/06/2018	FD iPSC	20	02/07/2018	01/08/2018	1	30	82.14	15.5	9.8	StemPro	HPSI0513i-iasn_3
FD_iasn_3_sLPS_24	sLPS_24	Female	28853	NEB	HPSI0513i-iasn_3	07/06/2018	34	FD iPSC	27/06/2018	FD iPSC	20	02/07/2018	01/08/2018	1	30	82.14	15.5	9.8	StemPro	HPSI0513i-iasn_3
FD_iasn_3_sLPS_6	sLPS_6	Female	28853	NEB	HPSI0513i-iasn_3	07/06/2018	34	FD iPSC	27/06/2018	FD iPSC	20	02/07/2018	01/08/2018	1	30	82.14	15.5	9.8	StemPro	HPSI0513i-iasn_3
FD_ieki_3_CIL_24	CIL_24	Female	24227	Mod_SmartSeq2	HPSI1113i-ieki_3	11/04/2017	31	38	12/06/2017	40	61.3799	19/06/2017	20/09/2017	1	93	90.04	18.5	12.2	X-ViVo 15	HPSI1113i-ieki_3
FD_ieki_3_CIL_6	CIL_6	Female	24227	Mod_SmartSeq2	HPSI1113i-ieki_3	11/04/2017	31	38	12/06/2017	40	61.3799	19/06/2017	20/09/2017	1	93	90.04	18.5	12.2	X-ViVo 15	HPSI1113i-ieki_3
FD_ieki_3_Ctrl_24	Ctrl_24	Female	24227	Mod_SmartSeq2	HPSI1113i-ieki_3	11/04/2017	31	38	12/06/2017	40	61.3799	19/06/2017	20/09/2017	1	93	90.04	18.5	12.2	X-ViVo 15	HPSI1113i-ieki_3
FD_ieki_3_Ctrl_6	Ctrl_6	Female	24227	Mod_SmartSeq2	HPSI1113i-ieki_3	11/04/2017	31	38	12/06/2017	40	61.3799	19/06/2017	20/09/2017	1	93	90.04	18.5	12.2	X-ViVo 15	HPSI1113i-ieki_3
FD_ieki_3_IFNB_24	IFNB_24	Female	24227	Mod_SmartSeq2	HPSI1113i-ieki_3	11/04/2017	31	38	12/06/2017	40	61.3799	19/06/2017	20/09/2017	1	93	90.04	18.5	12.2	X-ViVo 15	HPSI1113i-ieki_3
FD_ieki_3_IFNB_6	IFNB_6	Female	24227	Mod_SmartSeq2	HPSI1113i-ieki_3	11/04/2017	31	38	12/06/2017	40	61.3799	19/06/2017	20/09/2017	1	93	90.04	18.5	12.2	X-ViVo 15	HPSI1113i-ieki_3
FD_ieki_3_IFNG_24	IFNG_24	Female	24227	Mod_SmartSeq2	HPSI1113i-ieki_3	11/04/2017	31	38	12/06/2017	40	61.3799	19/06/2017	20/09/2017	1	93	90.04	18.5	12.2	X-ViVo 15	HPSI1113i-ieki_3
FD_ieki_3_IFNG_6	IFNG_6	Female	24227	Mod_SmartSeq2	HPSI1113i-ieki_3	11/04/2017	31	38	12/06/2017	40	61.3799	19/06/2017	20/09/2017	1	93	90.04	18.5	12.2	X-ViVo 15	HPSI1113i-ieki_3
FD_ieki_3_IL4_24	IL4_24	Female	24227	Mod_SmartSeq2	HPSI1113i-ieki_3	11/04/2017	31	38	12/06/2017	40	61.3799	19/06/2017	20/09/2017	1	93	90.04	18.5	12.2	X-ViVo 15	HPSI1113i-ieki_3
FD_ieki_3_IL4_6	IL4_6	Female	24227	Mod_SmartSeq2	HPSI1113i-ieki_3	11/04/2017	31	38	12/06/2017	40	61.3799	19/06/2017	20/09/2017	1	93	90.04	18.5	12.2	X-ViVo 15	HPSI1113i-ieki_3
FD_ieki_3_LIL10_24	LIL10_24	Female	24227	Mod_SmartSeq2	HPSI1113i-ieki_3	11/04/2017	31	38	12/06/2017	40	61.3799	19/06/2017	20/09/2017	1	93	90.04	18.5	12.2	X-ViVo 15	HPSI1113i-ieki_3
FD_ieki_3_LIL10_6	LIL10_6	Female	24227	Mod_SmartSeq2	HPSI1113i-ieki_3	11/04/2017	31	38	12/06/2017	40	61.3799	19/06/2017	20/09/2017	1	93	90.04	18.5	12.2	X-ViVo 15	HPSI1113i-ieki_3
FD_ieki_3_MBP_24	MBP_24	Female	24227	Mod_SmartSeq2	HPSI1113i-ieki_3	11/04/2017	31	38	12/06/2017	40	61.3799	19/06/2017	20/09/2017	1	93	90.04	18.5	12.2	X-ViVo 15	HPSI1113i-ieki_3
FD_ieki_3_MBP_6	MBP_6	Female	24227	Mod_SmartSeq2	HPSI1113i-ieki_3	11/04/2017	31	38	12/06/2017	40	61.3799	19/06/2017	20/09/2017	1	93	90.04	18.5	12.2	X-ViVo 15	HPSI1113i-ieki_3
FD_ieki_3_P3C_24	P3C_24	Female	24227	Mod_SmartSeq2	HPSI1113i-ieki_3	11/04/2017	31	38	12/06/2017	40	61.3799	19/06/2017	20/09/2017	1	93	90.04	18.5	12.2	X-ViVo 15	HPSI1113i-ieki_3
FD_ieki_3_P3C_6	P3C_6	Female	24227	Mod_SmartSeq2	HPSI1113i-ieki_3	11/04/2017	31	38	12/06/2017	40	61.3799	19/06/2017	20/09/2017	1	93	90.04	18.5	12.2	X-ViVo 15	HPSI1113i-ieki_3
FD_ieki_3_PIC_24	PIC_24	Female	24227	Mod_SmartSeq2	HPSI1113i-ieki_3	11/04/2017	31	38	12/06/2017	40	61.3799	19/06/2017	20/09/2017	1	93	90.04	18.5	12.2	X-ViVo 15	HPSI1113i-ieki_3
FD_ieki_3_PIC_6	PIC_6	Female	24227	Mod_SmartSeq2	HPSI1113i-ieki_3	11/04/2017	31	38	12/06/2017	40	61.3799	19/06/2017	20/09/2017	1	93	90.04	18.5	12.2	X-ViVo 15	HPSI1113i-ieki_3
FD_ieki_3_Prec_D0	Prec_D0	Female	24227	Mod_SmartSeq2	HPSI1113i-ieki_3	11/04/2017	31	38	12/06/2017	40	61.3799	19/06/2017	20/09/2017	1	93	90.04	18.5	12.2	X-ViVo 15	HPSI1113i-ieki_3
FD_ieki_3_Prec_D2	Prec_D2	Female	24227	Mod_SmartSeq2	HPSI1113i-ieki_3	11/04/2017	31	38	12/06/2017	40	61.3799	19/06/2017	20/09/2017	1	93	90.04	18.5	12.2	X-ViVo 15	HPSI1113i-ieki_3
FD_ieki_3_R848_24	R848_24	Female	24227	Mod_SmartSeq2	HPSI1113i-ieki_3	11/04/2017	31	38	12/06/2017	40	61.3799	19/06/2017	20/09/2017	1	93	90.04	18.5	12.2	X-ViVo 15	HPSI1113i-ieki_3
FD_ieki_3_R848_6	R848_6	Female	24227	Mod_SmartSeq2	HPSI1113i-ieki_3	11/04/2017	31	38	12/06/2017	40	61.3799	19/06/2017	20/09/2017	1	93	90.04	18.5	12.2	X-ViVo 15	HPSI1113i-ieki_3
FD_ieki_3_sLPS_24	sLPS_24	Female	24227	Mod_SmartSeq2	HPSI1113i-ieki_3	11/04/2017	31	38	12/06/2017	40	61.3799	19/06/2017	20/09/2017	1	93	90.04	18.5	12.2	X-ViVo 15	HPSI1113i-ieki_3
FD_ieki_3_sLPS_6	sLPS_6	Female	24227	Mod_SmartSeq2	HPSI1113i-ieki_3	11/04/2017	31	38	12/06/2017	40	61.3799	19/06/2017	20/09/2017	1	93	90.04	18.5	12.2	X-ViVo 15	HPSI1113i-ieki_3
FD_iezw_2_CIL_24	CIL_24	Female	26579	Mod_SmartSeq2	HPSI0914i-iezw_2	24/07/2017	36	39	30/08/2017	41	36.3903	05/09/2017	18/10/2017	1	43	91.24	15.7	9.8	X-ViVo 15	HPSI0914i-iezw_2
FD_iezw_2_CIL_6	CIL_6	Female	26579	Mod_SmartSeq2	HPSI0914i-iezw_2	24/07/2017	36	39	30/08/2017	41	36.3903	05/09/2017	18/10/2017	1	43	91.24	15.7	9.8	X-ViVo 15	HPSI0914i-iezw_2
FD_iezw_2_Ctrl_24	Ctrl_24	Female	26579	Mod_SmartSeq2	HPSI0914i-iezw_2	24/07/2017	36	39	30/08/2017	41	36.3903	05/09/2017	18/10/2017	1	43	91.24	15.7	9.8	X-ViVo 15	HPSI0914i-iezw_2
FD_iezw_2_Ctrl_6	Ctrl_6	Female	26579	Mod_SmartSeq2	HPSI0914i-iezw_2	24/07/2017	36	39	30/08/2017	41	36.3903	05/09/2017	18/10/2017	1	43	91.24	15.7	9.8	X-ViVo 15	HPSI0914i-iezw_2
FD_iezw_2_IFNB_24	IFNB_24	Female	26579	Mod_SmartSeq2	HPSI0914i-iezw_2	24/07/2017	36	39	30/08/2017	41	36.3903	05/09/2017	18/10/2017	1	43	91.24	15.7	9.8	X-ViVo 15	HPSI0914i-iezw_2
FD_iezw_2_IFNB_6	IFNB_6	Female	26579	Mod_SmartSeq2	HPSI0914i-iezw_2	24/07/2017	36	39	30/08/2017	41	36.3903	05/09/2017	18/10/2017	1	43	91.24	15.7	9.8	X-ViVo 15	HPSI0914i-iezw_2
FD_iezw_2_IFNG_24	IFNG_24	Female	26579	Mod_SmartSeq2	HPSI0914i-iezw_2	24/07/2017	36	39	30/08/2017	41	36.3903	05/09/2017	18/10/2017	1	43	91.24	15.7	9.8	X-ViVo 15	HPSI0914i-iezw_2
FD_iezw_2_IFNG_6	IFNG_6	Female	26579	Mod_SmartSeq2	HPSI0914i-iezw_2	24/07/2017	36	39	30/08/2017	41	36.3903	05/09/2017	18/10/2017	1	43	91.24	15.7	9.8	X-ViVo 15	HPSI0914i-iezw_2
FD_iezw_2_IL4_24	IL4_24	Female	26579	Mod_SmartSeq2	HPSI0914i-iezw_2	24/07/2017	36	39	30/08/2017	41	36.3903	05/09/2017	18/10/2017	1	43	91.24	15.7	9.8	X-ViVo 15	HPSI0914i-iezw_2
FD_iezw_2_IL4_6	IL4_6	Female	26579	Mod_SmartSeq2	HPSI0914i-iezw_2	24/07/2017	36	39	30/08/2017	41	36.3903	05/09/2017	18/10/2017	1	43	91.24	15.7	9.8	X-ViVo 15	HPSI0914i-iezw_2
FD_iezw_2_LIL10_24	LIL10_24	Female	26579	Mod_SmartSeq2	HPSI0914i-iezw_2	24/07/2017	36	39	30/08/2017	41	36.3903	05/09/2017	18/10/2017	1	43	91.24	15.7	9.8	X-ViVo 15	HPSI0914i-iezw_2
FD_iezw_2_LIL10_6	LIL10_6	Female	26579	Mod_SmartSeq2	HPSI0914i-iezw_2	24/07/2017	36	39	30/08/2017	41	36.3903	05/09/2017	18/10/2017	1	43	91.24	15.7	9.8	X-ViVo 15	HPSI0914i-iezw_2
FD_iezw_2_MBP_24	MBP_24	Female	26579	Mod_SmartSeq2	HPSI0914i-iezw_2	24/07/2017	36	39	30/08/2017	41	36.3903	05/09/2017	18/10/2017	1	43	91.24	15.7	9.8	X-ViVo 15	HPSI0914i-iezw_2
FD_iezw_2_MBP_6	MBP_6	Female	26579	Mod_SmartSeq2	HPSI0914i-iezw_2	24/07/2017	36	39	30/08/2017	41	36.3903	05/09/2017	18/10/2017	1	43	91.24	15.7	9.8	X-ViVo 15	HPSI0914i-iezw_2
FD_iezw_2_P3C_24	P3C_24	Female	26579	Mod_SmartSeq2	HPSI0914i-iezw_2	24/07/2017	36	39	30/08/2017	41	36.3903	05/09/2017	18/10/2017	1	43	91.24	15.7	9.8	X-ViVo 15	HPSI0914i-iezw_2
FD_iezw_2_P3C_6	P3C_6	Female	26579	Mod_SmartSeq2	HPSI0914i-iezw_2	24/07/2017	36	39	30/08/2017	41	36.3903	05/09/2017	18/10/2017	1	43	91.24	15.7	9.8	X-ViVo 15	HPSI0914i-iezw_2
FD_iezw_2_PIC_24	PIC_24	Female	26579	Mod_SmartSeq2	HPSI0914i-iezw_2	24/07/2017	36	39	30/08/2017	41	36.3903	05/09/2017	18/10/2017	1	43	91.24	15.7	9.8	X-ViVo 15	HPSI0914i-iezw_2
FD_iezw_2_PIC_6	PIC_6	Female	26579	Mod_SmartSeq2	HPSI0914i-iezw_2	24/07/2017	36	39	30/08/2017	41	36.3903	05/09/2017	18/10/2017	1	43	91.24	15.7	9.8	X-ViVo 15	HPSI0914i-iezw_2
FD_iezw_2_Prec_D0	Prec_D0	Female	26579	Mod_SmartSeq2	HPSI0914i-iezw_2	24/07/2017	36	39	30/08/2017	41	36.3903	05/09/2017	18/10/2017	1	43	91.24	15.7	9.8	X-ViVo 15	HPSI0914i-iezw_2
FD_iezw_2_Prec_D2	Prec_D2	Female	26579	Mod_SmartSeq2	HPSI0914i-iezw_2	24/07/2017	36	39	30/08/2017	41	36.3903	05/09/2017	18/10/2017	1	43	91.24	15.7	9.8	X-ViVo 15	HPSI0914i-iezw_2
FD_iezw_2_R848_24	R848_24	Female	26579	Mod_SmartSeq2	HPSI0914i-iezw_2	24/07/2017	36	39	30/08/2017	41	36.3903	05/09/2017	18/10/2017	1	43	91.24	15.7	9.8	X-ViVo 15	HPSI0914i-iezw_2
FD_iezw_2_R848_6	R848_6	Female	26579	Mod_SmartSeq2	HPSI0914i-iezw_2	24/07/2017	36	39	30/08/2017	41	36.3903	05/09/2017	18/10/2017	1	43	91.24	15.7	9.8	X-ViVo 15	HPSI0914i-iezw_2
FD_iezw_2_sLPS_6	sLPS_6	Female	26579	Mod_SmartSeq2	HPSI0914i-iezw_2	24/07/2017	36	39	30/08/2017	41	36.3903	05/09/2017	18/10/2017	1	43	91.24	15.7	9.8	X-ViVo 15	HPSI0914i-iezw_2
FD_iicq_3_CIL_24	CIL_24	Female	28283	Mod_SmartSeq2	HPSI0813i-iicq_3	01/05/2018	19	22	29/05/2018	24	28	04/06/2018	04/07/2018	1	30	96.12	15.8	10.2	StemPro	HPSI0813i-iicq_3
FD_iicq_3_CIL_6	CIL_6	Female	28283	Mod_SmartSeq2	HPSI0813i-iicq_3	01/05/2018	19	22	29/05/2018	24	28	04/06/2018	04/07/2018	1	30	96.12	15.8	10.2	StemPro	HPSI0813i-iicq_3
FD_iicq_3_Ctrl_24	Ctrl_24	Female	28283	Mod_SmartSeq2	HPSI0813i-iicq_3	01/05/2018	19	22	29/05/2018	24	28	04/06/2018	04/07/2018	1	30	96.12	15.8	10.2	StemPro	HPSI0813i-iicq_3
FD_iicq_3_Ctrl_6	Ctrl_6	Female	28283	Mod_SmartSeq2	HPSI0813i-iicq_3	01/05/2018	19	22	29/05/2018	24	28	04/06/2018	04/07/2018	1	30	96.12	15.8	10.2	StemPro	HPSI0813i-iicq_3
FD_iicq_3_IFNB_24	IFNB_24	Female	28283	Mod_SmartSeq2	HPSI0813i-iicq_3	01/05/2018	19	22	29/05/2018	24	28	04/06/2018	04/07/2018	1	30	96.12	15.8	10.2	StemPro	HPSI0813i-iicq_3
FD_iicq_3_IFNB_6	IFNB_6	Female	28283	Mod_SmartSeq2	HPSI0813i-iicq_3	01/05/2018	19	22	29/05/2018	24	28	04/06/2018	04/07/2018	1	30	96.12	15.8	10.2	StemPro	HPSI0813i-iicq_3
FD_iicq_3_IFNG_24	IFNG_24	Female	28283	Mod_SmartSeq2	HPSI0813i-iicq_3	01/05/2018	19	22	29/05/2018	24	28	04/06/2018	04/07/2018	1	30	96.12	15.8	10.2	StemPro	HPSI0813i-iicq_3
FD_iicq_3_IFNG_6	IFNG_6	Female	28283	Mod_SmartSeq2	HPSI0813i-iicq_3	01/05/2018	19	22	29/05/2018	24	28	04/06/2018	04/07/2018	1	30	96.12	15.8	10.2	StemPro	HPSI0813i-iicq_3
FD_iicq_3_IL4_24	IL4_24	Female	28283	Mod_SmartSeq2	HPSI0813i-iicq_3	01/05/2018	19	22	29/05/2018	24	28	04/06/2018	04/07/2018	1	30	96.12	15.8	10.2	StemPro	HPSI0813i-iicq_3
FD_iicq_3_IL4_6	IL4_6	Female	28283	Mod_SmartSeq2	HPSI0813i-iicq_3	01/05/2018	19	22	29/05/2018	24	28	04/06/2018	04/07/2018	1	30	96.12	15.8	10.2	StemPro	HPSI0813i-iicq_3
FD_iicq_3_LIL10_24	LIL10_24	Female	28283	Mod_SmartSeq2	HPSI0813i-iicq_3	01/05/2018	19	22	29/05/2018	24	28	04/06/2018	04/07/2018	1	30	96.12	15.8	10.2	StemPro	HPSI0813i-iicq_3
FD_iicq_3_LIL10_6	LIL10_6	Female	28283	Mod_SmartSeq2	HPSI0813i-iicq_3	01/05/2018	19	22	29/05/2018	24	28	04/06/2018	04/07/2018	1	30	96.12	15.8	10.2	StemPro	HPSI0813i-iicq_3
FD_iicq_3_MBP_24	MBP_24	Female	28283	Mod_SmartSeq2	HPSI0813i-iicq_3	01/05/2018	19	22	29/05/2018	24	28	04/06/2018	04/07/2018	1	30	96.12	15.8	10.2	StemPro	HPSI0813i-iicq_3
FD_iicq_3_MBP_6	MBP_6	Female	28283	Mod_SmartSeq2	HPSI0813i-iicq_3	01/05/2018	19	22	29/05/2018	24	28	04/06/2018	04/07/2018	1	30	96.12	15.8	10.2	StemPro	HPSI0813i-iicq_3
FD_iicq_3_P3C_24	P3C_24	Female	28283	Mod_SmartSeq2	HPSI0813i-iicq_3	01/05/2018	19	22	29/05/2018	24	28	04/06/2018	04/07/2018	1	30	96.12	15.8	10.2	StemPro	HPSI0813i-iicq_3
FD_iicq_3_P3C_6	P3C_6	Female	28283	Mod_SmartSeq2	HPSI0813i-iicq_3	01/05/2018	19	22	29/05/2018	24	28	04/06/2018	04/07/2018	1	30	96.12	15.8	10.2	StemPro	HPSI0813i-iicq_3
FD_iicq_3_PIC_24	PIC_24	Female	28283	Mod_SmartSeq2	HPSI0813i-iicq_3	01/05/2018	19	22	29/05/2018	24	28	04/06/2018	04/07/2018	1	30	96.12	15.8	10.2	StemPro	HPSI0813i-iicq_3
FD_iicq_3_PIC_6	PIC_6	Female	28283	Mod_SmartSeq2	HPSI0813i-iicq_3	01/05/2018	19	22	29/05/2018	24	28	04/06/2018	04/07/2018	1	30	96.12	15.8	10.2	StemPro	HPSI0813i-iicq_3
FD_iicq_3_Prec_D0	Prec_D0	Female	28283	Mod_SmartSeq2	HPSI0813i-iicq_3	01/05/2018	19	22	29/05/2018	24	28	04/06/2018	04/07/2018	1	30	96.12	15.8	10.2	StemPro	HPSI0813i-iicq_3
FD_iicq_3_Prec_D2	Prec_D2	Female	28283	Mod_SmartSeq2	HPSI0813i-iicq_3	01/05/2018	19	22	29/05/2018	24	28	04/06/2018	04/07/2018	1	30	96.12	15.8	10.2	StemPro	HPSI0813i-iicq_3
FD_iicq_3_R848_24	R848_24	Female	28283	Mod_SmartSeq2	HPSI0813i-iicq_3	01/05/2018	19	22	29/05/2018	24	28	04/06/2018	04/07/2018	1	30	96.12	15.8	10.2	StemPro	HPSI0813i-iicq_3
FD_iicq_3_R848_6	R848_6	Female	28283	Mod_SmartSeq2	HPSI0813i-iicq_3	01/05/2018	19	22	29/05/2018	24	28	04/06/2018	04/07/2018	1	30	96.12	15.8	10.2	StemPro	HPSI0813i-iicq_3
FD_iicq_3_sLPS_24	sLPS_24	Female	28283	Mod_SmartSeq2	HPSI0813i-iicq_3	01/05/2018	19	22	29/05/2018	24	28	04/06/2018	04/07/2018	1	30	96.12	15.8	10.2	StemPro	HPSI0813i-iicq_3
FD_iicq_3_sLPS_6	sLPS_6	Female	28283	Mod_SmartSeq2	HPSI0813i-iicq_3	01/05/2018	19	22	29/05/2018	24	28	04/06/2018	04/07/2018	1	30	96.12	15.8	10.2	StemPro	HPSI0813i-iicq_3
FD_iill_3_CIL_24	CIL_24	Male	28596	Mod_SmartSeq2	HPSI0813i-iill_3	02/05/2018	20	23	29/05/2018	25	27	04/06/2018	25/07/2018	2	51	90.16	15.7	11.1	StemPro	HPSI0813i-iill_3
FD_iill_3_CIL_6	CIL_6	Male	28596	Mod_SmartSeq2	HPSI0813i-iill_3	02/05/2018	20	23	29/05/2018	25	27	04/06/2018	25/07/2018	2	51	90.16	15.7	11.1	StemPro	HPSI0813i-iill_3
FD_iill_3_Ctrl_24	Ctrl_24	Male	28596	Mod_SmartSeq2	HPSI0813i-iill_3	02/05/2018	20	23	29/05/2018	25	27	04/06/2018	25/07/2018	2	51	90.16	15.7	11.1	StemPro	HPSI0813i-iill_3
FD_iill_3_Ctrl_6	Ctrl_6	Male	28596	Mod_SmartSeq2	HPSI0813i-iill_3	02/05/2018	20	23	29/05/2018	25	27	04/06/2018	25/07/2018	2	51	90.16	15.7	11.1	StemPro	HPSI0813i-iill_3
FD_iill_3_IFNB_24	IFNB_24	Male	28596	Mod_SmartSeq2	HPSI0813i-iill_3	02/05/2018	20	23	29/05/2018	25	27	04/06/2018	25/07/2018	2	51	90.16	15.7	11.1	StemPro	HPSI0813i-iill_3
FD_iill_3_IFNB_6	IFNB_6	Male	28596	Mod_SmartSeq2	HPSI0813i-iill_3	02/05/2018	20	23	29/05/2018	25	27	04/06/2018	25/07/2018	2	51	90.16	15.7	11.1	StemPro	HPSI0813i-iill_3
FD_iill_3_IFNG_24	IFNG_24	Male	28596	Mod_SmartSeq2	HPSI0813i-iill_3	02/05/2018	20	23	29/05/2018	25	27	04/06/2018	25/07/2018	2	51	90.16	15.7	11.1	StemPro	HPSI0813i-iill_3
FD_iill_3_IFNG_6	IFNG_6	Male	28596	Mod_SmartSeq2	HPSI0813i-iill_3	02/05/2018	20	23	29/05/2018	25	27	04/06/2018	25/07/2018	2	51	90.16	15.7	11.1	StemPro	HPSI0813i-iill_3
FD_iill_3_IL4_24	IL4_24	Male	28596	Mod_SmartSeq2	HPSI0813i-iill_3	02/05/2018	20	23	29/05/2018	25	27	04/06/2018	25/07/2018	2	51	90.16	15.7	11.1	StemPro	HPSI0813i-iill_3
FD_iill_3_IL4_6	IL4_6	Male	28596	Mod_SmartSeq2	HPSI0813i-iill_3	02/05/2018	20	23	29/05/2018	25	27	04/06/2018	25/07/2018	2	51	90.16	15.7	11.1	StemPro	HPSI0813i-iill_3
FD_iill_3_LIL10_24	LIL10_24	Male	28596	Mod_SmartSeq2	HPSI0813i-iill_3	02/05/2018	20	23	29/05/2018	25	27	04/06/2018	25/07/2018	2	51	90.16	15.7	11.1	StemPro	HPSI0813i-iill_3
FD_iill_3_LIL10_6	LIL10_6	Male	28596	Mod_SmartSeq2	HPSI0813i-iill_3	02/05/2018	20	23	29/05/2018	25	27	04/06/2018	25/07/2018	2	51	90.16	15.7	11.1	StemPro	HPSI0813i-iill_3
FD_iill_3_MBP_24	MBP_24	Male	28596	Mod_SmartSeq2	HPSI0813i-iill_3	02/05/2018	20	23	29/05/2018	25	27	04/06/2018	25/07/2018	2	51	90.16	15.7	11.1	StemPro	HPSI0813i-iill_3
FD_iill_3_MBP_6	MBP_6	Male	28596	Mod_SmartSeq2	HPSI0813i-iill_3	02/05/2018	20	23	29/05/2018	25	27	04/06/2018	25/07/2018	2	51	90.16	15.7	11.1	StemPro	HPSI0813i-iill_3
FD_iill_3_P3C_24	P3C_24	Male	28596	Mod_SmartSeq2	HPSI0813i-iill_3	02/05/2018	20	23	29/05/2018	25	27	04/06/2018	25/07/2018	2	51	90.16	15.7	11.1	StemPro	HPSI0813i-iill_3
FD_iill_3_P3C_6	P3C_6	Male	28596	Mod_SmartSeq2	HPSI0813i-iill_3	02/05/2018	20	23	29/05/2018	25	27	04/06/2018	25/07/2018	2	51	90.16	15.7	11.1	StemPro	HPSI0813i-iill_3
FD_iill_3_PIC_24	PIC_24	Male	28596	Mod_SmartSeq2	HPSI0813i-iill_3	02/05/2018	20	23	29/05/2018	25	27	04/06/2018	25/07/2018	2	51	90.16	15.7	11.1	StemPro	HPSI0813i-iill_3
FD_iill_3_PIC_6	PIC_6	Male	28596	Mod_SmartSeq2	HPSI0813i-iill_3	02/05/2018	20	23	29/05/2018	25	27	04/06/2018	25/07/2018	2	51	90.16	15.7	11.1	StemPro	HPSI0813i-iill_3
FD_iill_3_Prec_D0	Prec_D0	Male	28596	Mod_SmartSeq2	HPSI0813i-iill_3	02/05/2018	20	23	29/05/2018	25	27	04/06/2018	25/07/2018	2	51	90.16	15.7	11.1	StemPro	HPSI0813i-iill_3
FD_iill_3_Prec_D2	Prec_D2	Male	28596	Mod_SmartSeq2	HPSI0813i-iill_3	02/05/2018	20	23	29/05/2018	25	27	04/06/2018	25/07/2018	2	51	90.16	15.7	11.1	StemPro	HPSI0813i-iill_3
FD_iill_3_R848_24	R848_24	Male	28596	Mod_SmartSeq2	HPSI0813i-iill_3	02/05/2018	20	23	29/05/2018	25	27	04/06/2018	25/07/2018	2	51	90.16	15.7	11.1	StemPro	HPSI0813i-iill_3
FD_iill_3_R848_6	R848_6	Male	28596	Mod_SmartSeq2	HPSI0813i-iill_3	02/05/2018	20	23	29/05/2018	25	27	04/06/2018	25/07/2018	2	51	90.16	15.7	11.1	StemPro	HPSI0813i-iill_3
FD_iill_3_sLPS_24	sLPS_24	Male	28596	Mod_SmartSeq2	HPSI0813i-iill_3	02/05/2018	20	23	29/05/2018	25	27	04/06/2018	25/07/2018	2	51	90.16	15.7	11.1	StemPro	HPSI0813i-iill_3
FD_iill_3_sLPS_6	sLPS_6	Male	28596	Mod_SmartSeq2	HPSI0813i-iill_3	02/05/2018	20	23	29/05/2018	25	27	04/06/2018	25/07/2018	2	51	90.16	15.7	11.1	StemPro	HPSI0813i-iill_3
FD_iisa_3_CIL_24	CIL_24	Male	30686	NEB	HPSI0114i-iisa_3	13/08/2018	28	n/a	06/09/2018	n/a	24	11/09/2018	11/10/2018	1	30	85.1	14.6	9	StemPro	HPSI0114i-iisa_3
FD_iisa_3_CIL_6	CIL_6	Male	30686	NEB	HPSI0114i-iisa_3	13/08/2018	28	n/a	06/09/2018	n/a	24	11/09/2018	11/10/2018	1	30	85.1	14.6	9	StemPro	HPSI0114i-iisa_3
FD_iisa_3_Ctrl_24	Ctrl_24	Male	30686	NEB	HPSI0114i-iisa_3	13/08/2018	28	n/a	06/09/2018	n/a	24	11/09/2018	11/10/2018	1	30	85.1	14.6	9	StemPro	HPSI0114i-iisa_3
FD_iisa_3_Ctrl_6	Ctrl_6	Male	30686	NEB	HPSI0114i-iisa_3	13/08/2018	28	n/a	06/09/2018	n/a	24	11/09/2018	11/10/2018	1	30	85.1	14.6	9	StemPro	HPSI0114i-iisa_3
FD_iisa_3_IFNB_24	IFNB_24	Male	30686	NEB	HPSI0114i-iisa_3	13/08/2018	28	n/a	06/09/2018	n/a	24	11/09/2018	11/10/2018	1	30	85.1	14.6	9	StemPro	HPSI0114i-iisa_3
FD_iisa_3_IFNB_6	IFNB_6	Male	30686	NEB	HPSI0114i-iisa_3	13/08/2018	28	n/a	06/09/2018	n/a	24	11/09/2018	11/10/2018	1	30	85.1	14.6	9	StemPro	HPSI0114i-iisa_3
FD_iisa_3_IFNG_24	IFNG_24	Male	30686	NEB	HPSI0114i-iisa_3	13/08/2018	28	n/a	06/09/2018	n/a	24	11/09/2018	11/10/2018	1	30	85.1	14.6	9	StemPro	HPSI0114i-iisa_3
FD_iisa_3_IFNG_6	IFNG_6	Male	30686	NEB	HPSI0114i-iisa_3	13/08/2018	28	n/a	06/09/2018	n/a	24	11/09/2018	11/10/2018	1	30	85.1	14.6	9	StemPro	HPSI0114i-iisa_3
FD_iisa_3_IL4_24	IL4_24	Male	30686	NEB	HPSI0114i-iisa_3	13/08/2018	28	n/a	06/09/2018	n/a	24	11/09/2018	11/10/2018	1	30	85.1	14.6	9	StemPro	HPSI0114i-iisa_3
FD_iisa_3_IL4_6	IL4_6	Male	30686	NEB	HPSI0114i-iisa_3	13/08/2018	28	n/a	06/09/2018	n/a	24	11/09/2018	11/10/2018	1	30	85.1	14.6	9	StemPro	HPSI0114i-iisa_3
FD_iisa_3_LIL10_24	LIL10_24	Male	30686	NEB	HPSI0114i-iisa_3	13/08/2018	28	n/a	06/09/2018	n/a	24	11/09/2018	11/10/2018	1	30	85.1	14.6	9	StemPro	HPSI0114i-iisa_3
FD_iisa_3_LIL10_6	LIL10_6	Male	30686	NEB	HPSI0114i-iisa_3	13/08/2018	28	n/a	06/09/2018	n/a	24	11/09/2018	11/10/2018	1	30	85.1	14.6	9	StemPro	HPSI0114i-iisa_3
FD_iisa_3_MBP_24	MBP_24	Male	30686	NEB	HPSI0114i-iisa_3	13/08/2018	28	n/a	06/09/2018	n/a	24	11/09/2018	11/10/2018	1	30	85.1	14.6	9	StemPro	HPSI0114i-iisa_3
FD_iisa_3_MBP_6	MBP_6	Male	30686	NEB	HPSI0114i-iisa_3	13/08/2018	28	n/a	06/09/2018	n/a	24	11/09/2018	11/10/2018	1	30	85.1	14.6	9	StemPro	HPSI0114i-iisa_3
FD_iisa_3_P3C_24	P3C_24	Male	30686	NEB	HPSI0114i-iisa_3	13/08/2018	28	n/a	06/09/2018	n/a	24	11/09/2018	11/10/2018	1	30	85.1	14.6	9	StemPro	HPSI0114i-iisa_3
FD_iisa_3_P3C_6	P3C_6	Male	30686	NEB	HPSI0114i-iisa_3	13/08/2018	28	n/a	06/09/2018	n/a	24	11/09/2018	11/10/2018	1	30	85.1	14.6	9	StemPro	HPSI0114i-iisa_3
FD_iisa_3_PIC_24	PIC_24	Male	30686	NEB	HPSI0114i-iisa_3	13/08/2018	28	n/a	06/09/2018	n/a	24	11/09/2018	11/10/2018	1	30	85.1	14.6	9	StemPro	HPSI0114i-iisa_3
FD_iisa_3_PIC_6	PIC_6	Male	30686	NEB	HPSI0114i-iisa_3	13/08/2018	28	n/a	06/09/2018	n/a	24	11/09/2018	11/10/2018	1	30	85.1	14.6	9	StemPro	HPSI0114i-iisa_3
FD_iisa_3_Prec_D0	Prec_D0	Male	30686	NEB	HPSI0114i-iisa_3	13/08/2018	28	n/a	06/09/2018	n/a	24	11/09/2018	11/10/2018	1	30	85.1	14.6	9	StemPro	HPSI0114i-iisa_3
FD_iisa_3_Prec_D2	Prec_D2	Male	30686	NEB	HPSI0114i-iisa_3	13/08/2018	28	n/a	06/09/2018	n/a	24	11/09/2018	11/10/2018	1	30	85.1	14.6	9	StemPro	HPSI0114i-iisa_3
FD_iisa_3_R848_24	R848_24	Male	30686	NEB	HPSI0114i-iisa_3	13/08/2018	28	n/a	06/09/2018	n/a	24	11/09/2018	11/10/2018	1	30	85.1	14.6	9	StemPro	HPSI0114i-iisa_3
FD_iisa_3_R848_6	R848_6	Male	30686	NEB	HPSI0114i-iisa_3	13/08/2018	28	n/a	06/09/2018	n/a	24	11/09/2018	11/10/2018	1	30	85.1	14.6	9	StemPro	HPSI0114i-iisa_3
FD_iisa_3_sLPS_24	sLPS_24	Male	30686	NEB	HPSI0114i-iisa_3	13/08/2018	28	n/a	06/09/2018	n/a	24	11/09/2018	11/10/2018	1	30	85.1	14.6	9	StemPro	HPSI0114i-iisa_3
FD_iisa_3_sLPS_6	sLPS_6	Male	30686	NEB	HPSI0114i-iisa_3	13/08/2018	28	n/a	06/09/2018	n/a	24	11/09/2018	11/10/2018	1	30	85.1	14.6	9	StemPro	HPSI0114i-iisa_3
FD_iiyk_2_CIL_24	CIL_24	Female	24227	Mod_SmartSeq2	HPSI0115i-iiyk_2	27/06/2017	9	13	31/07/2017	15	33.3771	04/08/2017	20/09/2017	1	47	90.3	18.1	11.5	X-ViVo 15	HPSI0115i-iiyk_2
FD_iiyk_2_CIL_6	CIL_6	Female	24227	Mod_SmartSeq2	HPSI0115i-iiyk_2	27/06/2017	9	13	31/07/2017	15	33.3771	04/08/2017	20/09/2017	1	47	90.3	18.1	11.5	X-ViVo 15	HPSI0115i-iiyk_2
FD_iiyk_2_Ctrl_24	Ctrl_24	Female	24227	Mod_SmartSeq2	HPSI0115i-iiyk_2	27/06/2017	9	13	31/07/2017	15	33.3771	04/08/2017	20/09/2017	1	47	90.3	18.1	11.5	X-ViVo 15	HPSI0115i-iiyk_2
FD_iiyk_2_Ctrl_6	Ctrl_6	Female	24227	Mod_SmartSeq2	HPSI0115i-iiyk_2	27/06/2017	9	13	31/07/2017	15	33.3771	04/08/2017	20/09/2017	1	47	90.3	18.1	11.5	X-ViVo 15	HPSI0115i-iiyk_2
FD_iiyk_2_IFNB_24	IFNB_24	Female	24227	Mod_SmartSeq2	HPSI0115i-iiyk_2	27/06/2017	9	13	31/07/2017	15	33.3771	04/08/2017	20/09/2017	1	47	90.3	18.1	11.5	X-ViVo 15	HPSI0115i-iiyk_2
FD_iiyk_2_IFNB_6	IFNB_6	Female	24227	Mod_SmartSeq2	HPSI0115i-iiyk_2	27/06/2017	9	13	31/07/2017	15	33.3771	04/08/2017	20/09/2017	1	47	90.3	18.1	11.5	X-ViVo 15	HPSI0115i-iiyk_2
FD_iiyk_2_IFNG_24	IFNG_24	Female	24227	Mod_SmartSeq2	HPSI0115i-iiyk_2	27/06/2017	9	13	31/07/2017	15	33.3771	04/08/2017	20/09/2017	1	47	90.3	18.1	11.5	X-ViVo 15	HPSI0115i-iiyk_2
FD_iiyk_2_IFNG_6	IFNG_6	Female	24227	Mod_SmartSeq2	HPSI0115i-iiyk_2	27/06/2017	9	13	31/07/2017	15	33.3771	04/08/2017	20/09/2017	1	47	90.3	18.1	11.5	X-ViVo 15	HPSI0115i-iiyk_2
FD_iiyk_2_IL4_24	IL4_24	Female	24227	Mod_SmartSeq2	HPSI0115i-iiyk_2	27/06/2017	9	13	31/07/2017	15	33.3771	04/08/2017	20/09/2017	1	47	90.3	18.1	11.5	X-ViVo 15	HPSI0115i-iiyk_2
FD_iiyk_2_IL4_6	IL4_6	Female	24227	Mod_SmartSeq2	HPSI0115i-iiyk_2	27/06/2017	9	13	31/07/2017	15	33.3771	04/08/2017	20/09/2017	1	47	90.3	18.1	11.5	X-ViVo 15	HPSI0115i-iiyk_2
FD_iiyk_2_LIL10_24	LIL10_24	Female	24227	Mod_SmartSeq2	HPSI0115i-iiyk_2	27/06/2017	9	13	31/07/2017	15	33.3771	04/08/2017	20/09/2017	1	47	90.3	18.1	11.5	X-ViVo 15	HPSI0115i-iiyk_2
FD_iiyk_2_LIL10_6	LIL10_6	Female	24227	Mod_SmartSeq2	HPSI0115i-iiyk_2	27/06/2017	9	13	31/07/2017	15	33.3771	04/08/2017	20/09/2017	1	47	90.3	18.1	11.5	X-ViVo 15	HPSI0115i-iiyk_2
FD_iiyk_2_MBP_24	MBP_24	Female	24227	Mod_SmartSeq2	HPSI0115i-iiyk_2	27/06/2017	9	13	31/07/2017	15	33.3771	04/08/2017	20/09/2017	1	47	90.3	18.1	11.5	X-ViVo 15	HPSI0115i-iiyk_2
FD_iiyk_2_MBP_6	MBP_6	Female	24227	Mod_SmartSeq2	HPSI0115i-iiyk_2	27/06/2017	9	13	31/07/2017	15	33.3771	04/08/2017	20/09/2017	1	47	90.3	18.1	11.5	X-ViVo 15	HPSI0115i-iiyk_2
FD_iiyk_2_P3C_24	P3C_24	Female	24227	Mod_SmartSeq2	HPSI0115i-iiyk_2	27/06/2017	9	13	31/07/2017	15	33.3771	04/08/2017	20/09/2017	1	47	90.3	18.1	11.5	X-ViVo 15	HPSI0115i-iiyk_2
FD_iiyk_2_P3C_6	P3C_6	Female	24227	Mod_SmartSeq2	HPSI0115i-iiyk_2	27/06/2017	9	13	31/07/2017	15	33.3771	04/08/2017	20/09/2017	1	47	90.3	18.1	11.5	X-ViVo 15	HPSI0115i-iiyk_2
FD_iiyk_2_PIC_24	PIC_24	Female	24227	Mod_SmartSeq2	HPSI0115i-iiyk_2	27/06/2017	9	13	31/07/2017	15	33.3771	04/08/2017	20/09/2017	1	47	90.3	18.1	11.5	X-ViVo 15	HPSI0115i-iiyk_2
FD_iiyk_2_PIC_6	PIC_6	Female	24227	Mod_SmartSeq2	HPSI0115i-iiyk_2	27/06/2017	9	13	31/07/2017	15	33.3771	04/08/2017	20/09/2017	1	47	90.3	18.1	11.5	X-ViVo 15	HPSI0115i-iiyk_2
FD_iiyk_2_Prec_D0	Prec_D0	Female	24227	Mod_SmartSeq2	HPSI0115i-iiyk_2	27/06/2017	9	13	31/07/2017	15	33.3771	04/08/2017	20/09/2017	1	47	90.3	18.1	11.5	X-ViVo 15	HPSI0115i-iiyk_2
FD_iiyk_2_Prec_D2	Prec_D2	Female	24227	Mod_SmartSeq2	HPSI0115i-iiyk_2	27/06/2017	9	13	31/07/2017	15	33.3771	04/08/2017	20/09/2017	1	47	90.3	18.1	11.5	X-ViVo 15	HPSI0115i-iiyk_2
FD_iiyk_2_R848_24	R848_24	Female	24227	Mod_SmartSeq2	HPSI0115i-iiyk_2	27/06/2017	9	13	31/07/2017	15	33.3771	04/08/2017	20/09/2017	1	47	90.3	18.1	11.5	X-ViVo 15	HPSI0115i-iiyk_2
FD_iiyk_2_R848_6	R848_6	Female	24227	Mod_SmartSeq2	HPSI0115i-iiyk_2	27/06/2017	9	13	31/07/2017	15	33.3771	04/08/2017	20/09/2017	1	47	90.3	18.1	11.5	X-ViVo 15	HPSI0115i-iiyk_2
FD_iiyk_2_sLPS_24	sLPS_24	Female	24227	Mod_SmartSeq2	HPSI0115i-iiyk_2	27/06/2017	9	13	31/07/2017	15	33.3771	04/08/2017	20/09/2017	1	47	90.3	18.1	11.5	X-ViVo 15	HPSI0115i-iiyk_2
FD_iiyk_2_sLPS_6	sLPS_6	Female	24227	Mod_SmartSeq2	HPSI0115i-iiyk_2	27/06/2017	9	13	31/07/2017	15	33.3771	04/08/2017	20/09/2017	1	47	90.3	18.1	11.5	X-ViVo 15	HPSI0115i-iiyk_2
FD_iuad_2_CIL_24	CIL_24	Male	30281	Mod_SmartSeq2	HPSI0115i-iuad_2	22/08/2018	17	n/a	16/09/2018	n/a	25	21/09/2018	21/10/2018	1	30	92.99	16.3	10.8	StemPro	HPSI0115i-iuad_2
FD_iuad_2_CIL_6	CIL_6	Male	30281	Mod_SmartSeq2	HPSI0115i-iuad_2	22/08/2018	17	n/a	16/09/2018	n/a	25	21/09/2018	21/10/2018	1	30	92.99	16.3	10.8	StemPro	HPSI0115i-iuad_2
FD_iuad_2_Ctrl_24	Ctrl_24	Male	30281	Mod_SmartSeq2	HPSI0115i-iuad_2	22/08/2018	17	n/a	16/09/2018	n/a	25	21/09/2018	21/10/2018	1	30	92.99	16.3	10.8	StemPro	HPSI0115i-iuad_2
FD_iuad_2_Ctrl_6	Ctrl_6	Male	30281	Mod_SmartSeq2	HPSI0115i-iuad_2	22/08/2018	17	n/a	16/09/2018	n/a	25	21/09/2018	21/10/2018	1	30	92.99	16.3	10.8	StemPro	HPSI0115i-iuad_2
FD_iuad_2_IFNB_24	IFNB_24	Male	30281	Mod_SmartSeq2	HPSI0115i-iuad_2	22/08/2018	17	n/a	16/09/2018	n/a	25	21/09/2018	21/10/2018	1	30	92.99	16.3	10.8	StemPro	HPSI0115i-iuad_2
FD_iuad_2_IFNB_6	IFNB_6	Male	30281	Mod_SmartSeq2	HPSI0115i-iuad_2	22/08/2018	17	n/a	16/09/2018	n/a	25	21/09/2018	21/10/2018	1	30	92.99	16.3	10.8	StemPro	HPSI0115i-iuad_2
FD_iuad_2_IFNG_24	IFNG_24	Male	30281	Mod_SmartSeq2	HPSI0115i-iuad_2	22/08/2018	17	n/a	16/09/2018	n/a	25	21/09/2018	21/10/2018	1	30	92.99	16.3	10.8	StemPro	HPSI0115i-iuad_2
FD_iuad_2_IFNG_6	IFNG_6	Male	30281	Mod_SmartSeq2	HPSI0115i-iuad_2	22/08/2018	17	n/a	16/09/2018	n/a	25	21/09/2018	21/10/2018	1	30	92.99	16.3	10.8	StemPro	HPSI0115i-iuad_2
FD_iuad_2_IL4_24	IL4_24	Male	30281	Mod_SmartSeq2	HPSI0115i-iuad_2	22/08/2018	17	n/a	16/09/2018	n/a	25	21/09/2018	21/10/2018	1	30	92.99	16.3	10.8	StemPro	HPSI0115i-iuad_2
FD_iuad_2_LIL10_24	LIL10_24	Male	30281	Mod_SmartSeq2	HPSI0115i-iuad_2	22/08/2018	17	n/a	16/09/2018	n/a	25	21/09/2018	21/10/2018	1	30	92.99	16.3	10.8	StemPro	HPSI0115i-iuad_2
FD_iuad_2_LIL10_6	LIL10_6	Male	30281	Mod_SmartSeq2	HPSI0115i-iuad_2	22/08/2018	17	n/a	16/09/2018	n/a	25	21/09/2018	21/10/2018	1	30	92.99	16.3	10.8	StemPro	HPSI0115i-iuad_2
FD_iuad_2_MBP_24	MBP_24	Male	30281	Mod_SmartSeq2	HPSI0115i-iuad_2	22/08/2018	17	n/a	16/09/2018	n/a	25	21/09/2018	21/10/2018	1	30	92.99	16.3	10.8	StemPro	HPSI0115i-iuad_2
FD_iuad_2_MBP_6	MBP_6	Male	30281	Mod_SmartSeq2	HPSI0115i-iuad_2	22/08/2018	17	n/a	16/09/2018	n/a	25	21/09/2018	21/10/2018	1	30	92.99	16.3	10.8	StemPro	HPSI0115i-iuad_2
FD_iuad_2_P3C_24	P3C_24	Male	30281	Mod_SmartSeq2	HPSI0115i-iuad_2	22/08/2018	17	n/a	16/09/2018	n/a	25	21/09/2018	21/10/2018	1	30	92.99	16.3	10.8	StemPro	HPSI0115i-iuad_2
FD_iuad_2_P3C_6	P3C_6	Male	30281	Mod_SmartSeq2	HPSI0115i-iuad_2	22/08/2018	17	n/a	16/09/2018	n/a	25	21/09/2018	21/10/2018	1	30	92.99	16.3	10.8	StemPro	HPSI0115i-iuad_2
FD_iuad_2_PIC_24	PIC_24	Male	30281	Mod_SmartSeq2	HPSI0115i-iuad_2	22/08/2018	17	n/a	16/09/2018	n/a	25	21/09/2018	21/10/2018	1	30	92.99	16.3	10.8	StemPro	HPSI0115i-iuad_2
FD_iuad_2_PIC_6	PIC_6	Male	30281	Mod_SmartSeq2	HPSI0115i-iuad_2	22/08/2018	17	n/a	16/09/2018	n/a	25	21/09/2018	21/10/2018	1	30	92.99	16.3	10.8	StemPro	HPSI0115i-iuad_2
FD_iuad_2_Prec_D0	Prec_D0	Male	30281	Mod_SmartSeq2	HPSI0115i-iuad_2	22/08/2018	17	n/a	16/09/2018	n/a	25	21/09/2018	21/10/2018	1	30	92.99	16.3	10.8	StemPro	HPSI0115i-iuad_2
FD_iuad_2_Prec_D2	Prec_D2	Male	30281	Mod_SmartSeq2	HPSI0115i-iuad_2	22/08/2018	17	n/a	16/09/2018	n/a	25	21/09/2018	21/10/2018	1	30	92.99	16.3	10.8	StemPro	HPSI0115i-iuad_2
FD_iuad_2_R848_24	R848_24	Male	30281	Mod_SmartSeq2	HPSI0115i-iuad_2	22/08/2018	17	n/a	16/09/2018	n/a	25	21/09/2018	21/10/2018	1	30	92.99	16.3	10.8	StemPro	HPSI0115i-iuad_2
FD_iuad_2_R848_6	R848_6	Male	30281	Mod_SmartSeq2	HPSI0115i-iuad_2	22/08/2018	17	n/a	16/09/2018	n/a	25	21/09/2018	21/10/2018	1	30	92.99	16.3	10.8	StemPro	HPSI0115i-iuad_2
FD_iuad_2_sLPS_24	sLPS_24	Male	30281	Mod_SmartSeq2	HPSI0115i-iuad_2	22/08/2018	17	n/a	16/09/2018	n/a	25	21/09/2018	21/10/2018	1	30	92.99	16.3	10.8	StemPro	HPSI0115i-iuad_2
FD_iuad_2_sLPS_6	sLPS_6	Male	30281	Mod_SmartSeq2	HPSI0115i-iuad_2	22/08/2018	17	n/a	16/09/2018	n/a	25	21/09/2018	21/10/2018	1	30	92.99	16.3	10.8	StemPro	HPSI0115i-iuad_2
FD_iudw_1_CIL_24	CIL_24	Female	26573	Mod_SmartSeq2	HPSI0714i-iudw_1	05/07/2017	15	18	09/08/2017	20	34.4076	14/08/2017	27/09/2017	1	44	93.83	18.9	11.5	X-ViVo 15	HPSI0714i-iudw_1
FD_iudw_1_CIL_6	CIL_6	Female	26573	Mod_SmartSeq2	HPSI0714i-iudw_1	05/07/2017	15	18	09/08/2017	20	34.4076	14/08/2017	27/09/2017	1	44	93.83	18.9	11.5	X-ViVo 15	HPSI0714i-iudw_1
FD_iudw_1_Ctrl_24	Ctrl_24	Female	26573	Mod_SmartSeq2	HPSI0714i-iudw_1	05/07/2017	15	18	09/08/2017	20	34.4076	14/08/2017	27/09/2017	1	44	93.83	18.9	11.5	X-ViVo 15	HPSI0714i-iudw_1
FD_iudw_1_Ctrl_6	Ctrl_6	Female	26573	Mod_SmartSeq2	HPSI0714i-iudw_1	05/07/2017	15	18	09/08/2017	20	34.4076	14/08/2017	27/09/2017	1	44	93.83	18.9	11.5	X-ViVo 15	HPSI0714i-iudw_1
FD_iudw_1_IFNB_24	IFNB_24	Female	26573	Mod_SmartSeq2	HPSI0714i-iudw_1	05/07/2017	15	18	09/08/2017	20	34.4076	14/08/2017	27/09/2017	1	44	93.83	18.9	11.5	X-ViVo 15	HPSI0714i-iudw_1
FD_iudw_1_IFNB_6	IFNB_6	Female	26573	Mod_SmartSeq2	HPSI0714i-iudw_1	05/07/2017	15	18	09/08/2017	20	34.4076	14/08/2017	27/09/2017	1	44	93.83	18.9	11.5	X-ViVo 15	HPSI0714i-iudw_1
FD_iudw_1_IFNG_24	IFNG_24	Female	26573	Mod_SmartSeq2	HPSI0714i-iudw_1	05/07/2017	15	18	09/08/2017	20	34.4076	14/08/2017	27/09/2017	1	44	93.83	18.9	11.5	X-ViVo 15	HPSI0714i-iudw_1
FD_iudw_1_IFNG_6	IFNG_6	Female	26573	Mod_SmartSeq2	HPSI0714i-iudw_1	05/07/2017	15	18	09/08/2017	20	34.4076	14/08/2017	27/09/2017	1	44	93.83	18.9	11.5	X-ViVo 15	HPSI0714i-iudw_1
FD_iudw_1_IL4_24	IL4_24	Female	26573	Mod_SmartSeq2	HPSI0714i-iudw_1	05/07/2017	15	18	09/08/2017	20	34.4076	14/08/2017	27/09/2017	1	44	93.83	18.9	11.5	X-ViVo 15	HPSI0714i-iudw_1
FD_iudw_1_IL4_6	IL4_6	Female	26573	Mod_SmartSeq2	HPSI0714i-iudw_1	05/07/2017	15	18	09/08/2017	20	34.4076	14/08/2017	27/09/2017	1	44	93.83	18.9	11.5	X-ViVo 15	HPSI0714i-iudw_1
FD_iudw_1_LIL10_24	LIL10_24	Female	26573	Mod_SmartSeq2	HPSI0714i-iudw_1	05/07/2017	15	18	09/08/2017	20	34.4076	14/08/2017	27/09/2017	1	44	93.83	18.9	11.5	X-ViVo 15	HPSI0714i-iudw_1
FD_iudw_1_LIL10_6	LIL10_6	Female	26573	Mod_SmartSeq2	HPSI0714i-iudw_1	05/07/2017	15	18	09/08/2017	20	34.4076	14/08/2017	27/09/2017	1	44	93.83	18.9	11.5	X-ViVo 15	HPSI0714i-iudw_1
FD_iudw_1_MBP_24	MBP_24	Female	26573	Mod_SmartSeq2	HPSI0714i-iudw_1	05/07/2017	15	18	09/08/2017	20	34.4076	14/08/2017	27/09/2017	1	44	93.83	18.9	11.5	X-ViVo 15	HPSI0714i-iudw_1
FD_iudw_1_MBP_6	MBP_6	Female	26573	Mod_SmartSeq2	HPSI0714i-iudw_1	05/07/2017	15	18	09/08/2017	20	34.4076	14/08/2017	27/09/2017	1	44	93.83	18.9	11.5	X-ViVo 15	HPSI0714i-iudw_1
FD_iudw_1_P3C_24	P3C_24	Female	26573	Mod_SmartSeq2	HPSI0714i-iudw_1	05/07/2017	15	18	09/08/2017	20	34.4076	14/08/2017	27/09/2017	1	44	93.83	18.9	11.5	X-ViVo 15	HPSI0714i-iudw_1
FD_iudw_1_P3C_6	P3C_6	Female	26573	Mod_SmartSeq2	HPSI0714i-iudw_1	05/07/2017	15	18	09/08/2017	20	34.4076	14/08/2017	27/09/2017	1	44	93.83	18.9	11.5	X-ViVo 15	HPSI0714i-iudw_1
FD_iudw_1_PIC_24	PIC_24	Female	26573	Mod_SmartSeq2	HPSI0714i-iudw_1	05/07/2017	15	18	09/08/2017	20	34.4076	14/08/2017	27/09/2017	1	44	93.83	18.9	11.5	X-ViVo 15	HPSI0714i-iudw_1
FD_iudw_1_PIC_6	PIC_6	Female	26573	Mod_SmartSeq2	HPSI0714i-iudw_1	05/07/2017	15	18	09/08/2017	20	34.4076	14/08/2017	27/09/2017	1	44	93.83	18.9	11.5	X-ViVo 15	HPSI0714i-iudw_1
FD_iudw_1_Prec_D0	Prec_D0	Female	26573	Mod_SmartSeq2	HPSI0714i-iudw_1	05/07/2017	15	18	09/08/2017	20	34.4076	14/08/2017	27/09/2017	1	44	93.83	18.9	11.5	X-ViVo 15	HPSI0714i-iudw_1
FD_iudw_1_Prec_D2	Prec_D2	Female	26573	Mod_SmartSeq2	HPSI0714i-iudw_1	05/07/2017	15	18	09/08/2017	20	34.4076	14/08/2017	27/09/2017	1	44	93.83	18.9	11.5	X-ViVo 15	HPSI0714i-iudw_1
FD_iudw_1_R848_24	R848_24	Female	26573	Mod_SmartSeq2	HPSI0714i-iudw_1	05/07/2017	15	18	09/08/2017	20	34.4076	14/08/2017	27/09/2017	1	44	93.83	18.9	11.5	X-ViVo 15	HPSI0714i-iudw_1
FD_iudw_1_R848_6	R848_6	Female	26573	Mod_SmartSeq2	HPSI0714i-iudw_1	05/07/2017	15	18	09/08/2017	20	34.4076	14/08/2017	27/09/2017	1	44	93.83	18.9	11.5	X-ViVo 15	HPSI0714i-iudw_1
FD_iudw_1_sLPS_24	sLPS_24	Female	26573	Mod_SmartSeq2	HPSI0714i-iudw_1	05/07/2017	15	18	09/08/2017	20	34.4076	14/08/2017	27/09/2017	1	44	93.83	18.9	11.5	X-ViVo 15	HPSI0714i-iudw_1
FD_iudw_1_sLPS_6	sLPS_6	Female	26573	Mod_SmartSeq2	HPSI0714i-iudw_1	05/07/2017	15	18	09/08/2017	20	34.4076	14/08/2017	27/09/2017	1	44	93.83	18.9	11.5	X-ViVo 15	HPSI0714i-iudw_1
FD_iukl_1_CIL_24	CIL_24	Male	26043	NEB	HPSI0614i-iukl_1	06/02/2017	13	16	14/03/2017	18	35.4389	20/03/2017	10/05/2017	1	51	98.3	18.1	12.4	X-ViVo 15	NOMATCH
FD_iukl_1_CIL_6	CIL_6	Male	26043	NEB	HPSI0614i-iukl_1	06/02/2017	13	16	14/03/2017	18	35.4389	20/03/2017	10/05/2017	1	51	98.3	18.1	12.4	X-ViVo 15	NOMATCH
FD_iukl_1_Ctrl_24	Ctrl_24	Male	26043	NEB	HPSI0614i-iukl_1	06/02/2017	13	16	14/03/2017	18	35.4389	20/03/2017	10/05/2017	1	51	98.3	18.1	12.4	X-ViVo 15	NOMATCH
FD_iukl_1_Ctrl_6	Ctrl_6	Male	26043	NEB	HPSI0614i-iukl_1	06/02/2017	13	16	14/03/2017	18	35.4389	20/03/2017	10/05/2017	1	51	98.3	18.1	12.4	X-ViVo 15	NOMATCH
FD_iukl_1_IFNB_24	IFNB_24	Male	26043	NEB	HPSI0614i-iukl_1	06/02/2017	13	16	14/03/2017	18	35.4389	20/03/2017	10/05/2017	1	51	98.3	18.1	12.4	X-ViVo 15	NOMATCH
FD_iukl_1_IFNB_6	IFNB_6	Male	26043	NEB	HPSI0614i-iukl_1	06/02/2017	13	16	14/03/2017	18	35.4389	20/03/2017	10/05/2017	1	51	98.3	18.1	12.4	X-ViVo 15	NOMATCH
FD_iukl_1_IFNG_24	IFNG_24	Male	26043	NEB	HPSI0614i-iukl_1	06/02/2017	13	16	14/03/2017	18	35.4389	20/03/2017	10/05/2017	1	51	98.3	18.1	12.4	X-ViVo 15	NOMATCH
FD_iukl_1_IFNG_6	IFNG_6	Male	26043	NEB	HPSI0614i-iukl_1	06/02/2017	13	16	14/03/2017	18	35.4389	20/03/2017	10/05/2017	1	51	98.3	18.1	12.4	X-ViVo 15	NOMATCH
FD_iukl_1_IL4_6	IL4_6	Male	26043	NEB	HPSI0614i-iukl_1	06/02/2017	13	16	14/03/2017	18	35.4389	20/03/2017	10/05/2017	1	51	98.3	18.1	12.4	X-ViVo 15	NOMATCH
FD_iukl_1_LIL10_24	LIL10_24	Male	26043	NEB	HPSI0614i-iukl_1	06/02/2017	13	16	14/03/2017	18	35.4389	20/03/2017	10/05/2017	1	51	98.3	18.1	12.4	X-ViVo 15	NOMATCH
FD_iukl_1_LIL10_6	LIL10_6	Male	26043	NEB	HPSI0614i-iukl_1	06/02/2017	13	16	14/03/2017	18	35.4389	20/03/2017	10/05/2017	1	51	98.3	18.1	12.4	X-ViVo 15	NOMATCH
FD_iukl_1_MBP_24	MBP_24	Male	26043	NEB	HPSI0614i-iukl_1	06/02/2017	13	16	14/03/2017	18	35.4389	20/03/2017	10/05/2017	1	51	98.3	18.1	12.4	X-ViVo 15	NOMATCH
FD_iukl_1_MBP_6	MBP_6	Male	26043	NEB	HPSI0614i-iukl_1	06/02/2017	13	16	14/03/2017	18	35.4389	20/03/2017	10/05/2017	1	51	98.3	18.1	12.4	X-ViVo 15	NOMATCH
FD_iukl_1_P3C_24	P3C_24	Male	26043	NEB	HPSI0614i-iukl_1	06/02/2017	13	16	14/03/2017	18	35.4389	20/03/2017	10/05/2017	1	51	98.3	18.1	12.4	X-ViVo 15	NOMATCH
FD_iukl_1_P3C_6	P3C_6	Male	26043	NEB	HPSI0614i-iukl_1	06/02/2017	13	16	14/03/2017	18	35.4389	20/03/2017	10/05/2017	1	51	98.3	18.1	12.4	X-ViVo 15	NOMATCH
FD_iukl_1_PIC_24	PIC_24	Male	26043	NEB	HPSI0614i-iukl_1	06/02/2017	13	16	14/03/2017	18	35.4389	20/03/2017	10/05/2017	1	51	98.3	18.1	12.4	X-ViVo 15	NOMATCH
FD_iukl_1_Prec_D0	Prec_D0	Male	26043	NEB	HPSI0614i-iukl_1	06/02/2017	13	16	14/03/2017	18	35.4389	20/03/2017	10/05/2017	1	51	98.3	18.1	12.4	X-ViVo 15	NOMATCH
FD_iukl_1_Prec_D2	Prec_D2	Male	26043	NEB	HPSI0614i-iukl_1	06/02/2017	13	16	14/03/2017	18	35.4389	20/03/2017	10/05/2017	1	51	98.3	18.1	12.4	X-ViVo 15	NOMATCH
FD_iukl_1_R848_24	R848_24	Male	26043	NEB	HPSI0614i-iukl_1	06/02/2017	13	16	14/03/2017	18	35.4389	20/03/2017	10/05/2017	1	51	98.3	18.1	12.4	X-ViVo 15	NOMATCH
FD_iukl_1_R848_6	R848_6	Male	26043	NEB	HPSI0614i-iukl_1	06/02/2017	13	16	14/03/2017	18	35.4389	20/03/2017	10/05/2017	1	51	98.3	18.1	12.4	X-ViVo 15	NOMATCH
FD_iukl_1_sLPS_24	sLPS_24	Male	26043	NEB	HPSI0614i-iukl_1	06/02/2017	13	16	14/03/2017	18	35.4389	20/03/2017	10/05/2017	1	51	98.3	18.1	12.4	X-ViVo 15	NOMATCH
FD_iuqb_1_CIL_24	CIL_24	Male	28246	Mod_SmartSeq2	HPSI0913i-iuqb_1	02/05/2018	25	28	30/05/2018	30	28	04/06/2018	04/07/2018	1	30	94.57	11.8	12.4	StemPro	HPSI0913i-iuqb_1
FD_iuqb_1_CIL_6	CIL_6	Male	28246	Mod_SmartSeq2	HPSI0913i-iuqb_1	02/05/2018	25	28	30/05/2018	30	28	04/06/2018	04/07/2018	1	30	94.57	11.8	12.4	StemPro	HPSI0913i-iuqb_1
FD_iuqb_1_Ctrl_24	Ctrl_24	Male	28246	Mod_SmartSeq2	HPSI0913i-iuqb_1	02/05/2018	25	28	30/05/2018	30	28	04/06/2018	04/07/2018	1	30	94.57	11.8	12.4	StemPro	HPSI0913i-iuqb_1
FD_iuqb_1_Ctrl_6	Ctrl_6	Male	28246	Mod_SmartSeq2	HPSI0913i-iuqb_1	02/05/2018	25	28	30/05/2018	30	28	04/06/2018	04/07/2018	1	30	94.57	11.8	12.4	StemPro	HPSI0913i-iuqb_1
FD_iuqb_1_IFNB_24	IFNB_24	Male	28246	Mod_SmartSeq2	HPSI0913i-iuqb_1	02/05/2018	25	28	30/05/2018	30	28	04/06/2018	04/07/2018	1	30	94.57	11.8	12.4	StemPro	HPSI0913i-iuqb_1
FD_iuqb_1_IFNB_6	IFNB_6	Male	28246	Mod_SmartSeq2	HPSI0913i-iuqb_1	02/05/2018	25	28	30/05/2018	30	28	04/06/2018	04/07/2018	1	30	94.57	11.8	12.4	StemPro	HPSI0913i-iuqb_1
FD_iuqb_1_IFNG_24	IFNG_24	Male	28246	Mod_SmartSeq2	HPSI0913i-iuqb_1	02/05/2018	25	28	30/05/2018	30	28	04/06/2018	04/07/2018	1	30	94.57	11.8	12.4	StemPro	HPSI0913i-iuqb_1
FD_iuqb_1_IFNG_6	IFNG_6	Male	28246	Mod_SmartSeq2	HPSI0913i-iuqb_1	02/05/2018	25	28	30/05/2018	30	28	04/06/2018	04/07/2018	1	30	94.57	11.8	12.4	StemPro	HPSI0913i-iuqb_1
FD_iuqb_1_IL4_24	IL4_24	Male	28246	Mod_SmartSeq2	HPSI0913i-iuqb_1	02/05/2018	25	28	30/05/2018	30	28	04/06/2018	04/07/2018	1	30	94.57	11.8	12.4	StemPro	HPSI0913i-iuqb_1
FD_iuqb_1_IL4_6	IL4_6	Male	28246	Mod_SmartSeq2	HPSI0913i-iuqb_1	02/05/2018	25	28	30/05/2018	30	28	04/06/2018	04/07/2018	1	30	94.57	11.8	12.4	StemPro	HPSI0913i-iuqb_1
FD_iuqb_1_LIL10_24	LIL10_24	Male	28246	Mod_SmartSeq2	HPSI0913i-iuqb_1	02/05/2018	25	28	30/05/2018	30	28	04/06/2018	04/07/2018	1	30	94.57	11.8	12.4	StemPro	HPSI0913i-iuqb_1
FD_iuqb_1_LIL10_6	LIL10_6	Male	28246	Mod_SmartSeq2	HPSI0913i-iuqb_1	02/05/2018	25	28	30/05/2018	30	28	04/06/2018	04/07/2018	1	30	94.57	11.8	12.4	StemPro	HPSI0913i-iuqb_1
FD_iuqb_1_MBP_24	MBP_24	Male	28246	Mod_SmartSeq2	HPSI0913i-iuqb_1	02/05/2018	25	28	30/05/2018	30	28	04/06/2018	04/07/2018	1	30	94.57	11.8	12.4	StemPro	HPSI0913i-iuqb_1
FD_iuqb_1_MBP_6	MBP_6	Male	28246	Mod_SmartSeq2	HPSI0913i-iuqb_1	02/05/2018	25	28	30/05/2018	30	28	04/06/2018	04/07/2018	1	30	94.57	11.8	12.4	StemPro	HPSI0913i-iuqb_1
FD_iuqb_1_P3C_24	P3C_24	Male	28246	Mod_SmartSeq2	HPSI0913i-iuqb_1	02/05/2018	25	28	30/05/2018	30	28	04/06/2018	04/07/2018	1	30	94.57	11.8	12.4	StemPro	HPSI0913i-iuqb_1
FD_iuqb_1_P3C_6	P3C_6	Male	28246	Mod_SmartSeq2	HPSI0913i-iuqb_1	02/05/2018	25	28	30/05/2018	30	28	04/06/2018	04/07/2018	1	30	94.57	11.8	12.4	StemPro	HPSI0913i-iuqb_1
FD_iuqb_1_PIC_24	PIC_24	Male	28246	Mod_SmartSeq2	HPSI0913i-iuqb_1	02/05/2018	25	28	30/05/2018	30	28	04/06/2018	04/07/2018	1	30	94.57	11.8	12.4	StemPro	HPSI0913i-iuqb_1
FD_iuqb_1_PIC_6	PIC_6	Male	28246	Mod_SmartSeq2	HPSI0913i-iuqb_1	02/05/2018	25	28	30/05/2018	30	28	04/06/2018	04/07/2018	1	30	94.57	11.8	12.4	StemPro	HPSI0913i-iuqb_1
FD_iuqb_1_R848_24	R848_24	Male	28246	Mod_SmartSeq2	HPSI0913i-iuqb_1	02/05/2018	25	28	30/05/2018	30	28	04/06/2018	04/07/2018	1	30	94.57	11.8	12.4	StemPro	HPSI0913i-iuqb_1
FD_iuqb_1_R848_6	R848_6	Male	28246	Mod_SmartSeq2	HPSI0913i-iuqb_1	02/05/2018	25	28	30/05/2018	30	28	04/06/2018	04/07/2018	1	30	94.57	11.8	12.4	StemPro	HPSI0913i-iuqb_1
FD_iuqb_1_sLPS_6	sLPS_6	Male	28246	Mod_SmartSeq2	HPSI0913i-iuqb_1	02/05/2018	25	28	30/05/2018	30	28	04/06/2018	04/07/2018	1	30	94.57	11.8	12.4	StemPro	HPSI0913i-iuqb_1
FD_jakt_1_CIL_24	CIL_24	Female	27534	NEB	HPSI0115i-jakt_1	19/04/2017	16	19	26/09/2017	21	159.282	02/10/2017	21/03/2018	2	170	87.9	17.5	11.2	X-ViVo 15	HPSI0115i-jakt_1
FD_jakt_1_CIL_6	CIL_6	Female	27534	NEB	HPSI0115i-jakt_1	19/04/2017	16	19	26/09/2017	21	159.282	02/10/2017	21/03/2018	2	170	87.9	17.5	11.2	X-ViVo 15	HPSI0115i-jakt_1
FD_jakt_1_Ctrl_6	Ctrl_6	Female	27534	NEB	HPSI0115i-jakt_1	19/04/2017	16	19	26/09/2017	21	159.282	02/10/2017	21/03/2018	2	170	87.9	17.5	11.2	X-ViVo 15	HPSI0115i-jakt_1
FD_jakt_1_IFNB_24	IFNB_24	Female	27534	NEB	HPSI0115i-jakt_1	19/04/2017	16	19	26/09/2017	21	159.282	02/10/2017	21/03/2018	2	170	87.9	17.5	11.2	X-ViVo 15	HPSI0115i-jakt_1
FD_jakt_1_IFNB_6	IFNB_6	Female	27534	NEB	HPSI0115i-jakt_1	19/04/2017	16	19	26/09/2017	21	159.282	02/10/2017	21/03/2018	2	170	87.9	17.5	11.2	X-ViVo 15	HPSI0115i-jakt_1
FD_jakt_1_IFNG_24	IFNG_24	Female	27534	NEB	HPSI0115i-jakt_1	19/04/2017	16	19	26/09/2017	21	159.282	02/10/2017	21/03/2018	2	170	87.9	17.5	11.2	X-ViVo 15	HPSI0115i-jakt_1
FD_jakt_1_IFNG_6	IFNG_6	Female	27534	NEB	HPSI0115i-jakt_1	19/04/2017	16	19	26/09/2017	21	159.282	02/10/2017	21/03/2018	2	170	87.9	17.5	11.2	X-ViVo 15	HPSI0115i-jakt_1
FD_jakt_1_IL4_24	IL4_24	Female	27534	NEB	HPSI0115i-jakt_1	19/04/2017	16	19	26/09/2017	21	159.282	02/10/2017	21/03/2018	2	170	87.9	17.5	11.2	X-ViVo 15	HPSI0115i-jakt_1
FD_jakt_1_IL4_6	IL4_6	Female	27534	NEB	HPSI0115i-jakt_1	19/04/2017	16	19	26/09/2017	21	159.282	02/10/2017	21/03/2018	2	170	87.9	17.5	11.2	X-ViVo 15	HPSI0115i-jakt_1
FD_jakt_1_LIL10_24	LIL10_24	Female	27534	NEB	HPSI0115i-jakt_1	19/04/2017	16	19	26/09/2017	21	159.282	02/10/2017	21/03/2018	2	170	87.9	17.5	11.2	X-ViVo 15	HPSI0115i-jakt_1
FD_jakt_1_LIL10_6	LIL10_6	Female	27534	NEB	HPSI0115i-jakt_1	19/04/2017	16	19	26/09/2017	21	159.282	02/10/2017	21/03/2018	2	170	87.9	17.5	11.2	X-ViVo 15	HPSI0115i-jakt_1
FD_jakt_1_MBP_6	MBP_6	Female	27534	NEB	HPSI0115i-jakt_1	19/04/2017	16	19	26/09/2017	21	159.282	02/10/2017	21/03/2018	2	170	87.9	17.5	11.2	X-ViVo 15	HPSI0115i-jakt_1
FD_jakt_1_P3C_24	P3C_24	Female	27534	NEB	HPSI0115i-jakt_1	19/04/2017	16	19	26/09/2017	21	159.282	02/10/2017	21/03/2018	2	170	87.9	17.5	11.2	X-ViVo 15	HPSI0115i-jakt_1
FD_jakt_1_P3C_6	P3C_6	Female	27534	NEB	HPSI0115i-jakt_1	19/04/2017	16	19	26/09/2017	21	159.282	02/10/2017	21/03/2018	2	170	87.9	17.5	11.2	X-ViVo 15	HPSI0115i-jakt_1
FD_jakt_1_PIC_24	PIC_24	Female	27534	NEB	HPSI0115i-jakt_1	19/04/2017	16	19	26/09/2017	21	159.282	02/10/2017	21/03/2018	2	170	87.9	17.5	11.2	X-ViVo 15	HPSI0115i-jakt_1
FD_jakt_1_Prec_D0	Prec_D0	Female	27534	NEB	HPSI0115i-jakt_1	19/04/2017	16	19	26/09/2017	21	159.282	02/10/2017	21/03/2018	2	170	87.9	17.5	11.2	X-ViVo 15	HPSI0115i-jakt_1
FD_jakt_1_Prec_D2	Prec_D2	Female	27534	NEB	HPSI0115i-jakt_1	19/04/2017	16	19	26/09/2017	21	159.282	02/10/2017	21/03/2018	2	170	87.9	17.5	11.2	X-ViVo 15	HPSI0115i-jakt_1
FD_jakt_1_R848_24	R848_24	Female	27534	NEB	HPSI0115i-jakt_1	19/04/2017	16	19	26/09/2017	21	159.282	02/10/2017	21/03/2018	2	170	87.9	17.5	11.2	X-ViVo 15	HPSI0115i-jakt_1
FD_jakt_1_R848_6	R848_6	Female	27534	NEB	HPSI0115i-jakt_1	19/04/2017	16	19	26/09/2017	21	159.282	02/10/2017	21/03/2018	2	170	87.9	17.5	11.2	X-ViVo 15	HPSI0115i-jakt_1
FD_jakt_1_sLPS_24	sLPS_24	Female	27534	NEB	HPSI0115i-jakt_1	19/04/2017	16	19	26/09/2017	21	159.282	02/10/2017	21/03/2018	2	170	87.9	17.5	11.2	X-ViVo 15	HPSI0115i-jakt_1
FD_jakt_1_sLPS_6	sLPS_6	Female	27534	NEB	HPSI0115i-jakt_1	19/04/2017	16	19	26/09/2017	21	159.282	02/10/2017	21/03/2018	2	170	87.9	17.5	11.2	X-ViVo 15	HPSI0115i-jakt_1
FD_jaqg_1_CIL_24	CIL_24	Female	29069	Mod_SmartSeq2	HPSI0614i-jaqg_1	08/08/2018	19	n/a	03/09/2018	n/a	26	08/09/2018	08/10/2018	1	30	79.96	18.2	12.7	StemPro	HPSI0614pf-jaqg
FD_jaqg_1_CIL_6	CIL_6	Female	29069	Mod_SmartSeq2	HPSI0614i-jaqg_1	08/08/2018	19	n/a	03/09/2018	n/a	26	08/09/2018	08/10/2018	1	30	79.96	18.2	12.7	StemPro	HPSI0614pf-jaqg
FD_jaqg_1_Ctrl_24	Ctrl_24	Female	29069	Mod_SmartSeq2	HPSI0614i-jaqg_1	08/08/2018	19	n/a	03/09/2018	n/a	26	08/09/2018	08/10/2018	1	30	79.96	18.2	12.7	StemPro	HPSI0614pf-jaqg
FD_jaqg_1_Ctrl_6	Ctrl_6	Female	29069	Mod_SmartSeq2	HPSI0614i-jaqg_1	08/08/2018	19	n/a	03/09/2018	n/a	26	08/09/2018	08/10/2018	1	30	79.96	18.2	12.7	StemPro	HPSI0614pf-jaqg
FD_jaqg_1_IFNB_24	IFNB_24	Female	29069	Mod_SmartSeq2	HPSI0614i-jaqg_1	08/08/2018	19	n/a	03/09/2018	n/a	26	08/09/2018	08/10/2018	1	30	79.96	18.2	12.7	StemPro	HPSI0614pf-jaqg
FD_jaqg_1_IFNB_6	IFNB_6	Female	29069	Mod_SmartSeq2	HPSI0614i-jaqg_1	08/08/2018	19	n/a	03/09/2018	n/a	26	08/09/2018	08/10/2018	1	30	79.96	18.2	12.7	StemPro	HPSI0614pf-jaqg
FD_jaqg_1_IFNG_24	IFNG_24	Female	29069	Mod_SmartSeq2	HPSI0614i-jaqg_1	08/08/2018	19	n/a	03/09/2018	n/a	26	08/09/2018	08/10/2018	1	30	79.96	18.2	12.7	StemPro	HPSI0614pf-jaqg
FD_jaqg_1_IFNG_6	IFNG_6	Female	29069	Mod_SmartSeq2	HPSI0614i-jaqg_1	08/08/2018	19	n/a	03/09/2018	n/a	26	08/09/2018	08/10/2018	1	30	79.96	18.2	12.7	StemPro	HPSI0614pf-jaqg
FD_jaqg_1_IL4_24	IL4_24	Female	29069	Mod_SmartSeq2	HPSI0614i-jaqg_1	08/08/2018	19	n/a	03/09/2018	n/a	26	08/09/2018	08/10/2018	1	30	79.96	18.2	12.7	StemPro	HPSI0614pf-jaqg
FD_jaqg_1_IL4_6	IL4_6	Female	29069	Mod_SmartSeq2	HPSI0614i-jaqg_1	08/08/2018	19	n/a	03/09/2018	n/a	26	08/09/2018	08/10/2018	1	30	79.96	18.2	12.7	StemPro	HPSI0614pf-jaqg
FD_jaqg_1_LIL10_24	LIL10_24	Female	29069	Mod_SmartSeq2	HPSI0614i-jaqg_1	08/08/2018	19	n/a	03/09/2018	n/a	26	08/09/2018	08/10/2018	1	30	79.96	18.2	12.7	StemPro	HPSI0614pf-jaqg
FD_jaqg_1_LIL10_6	LIL10_6	Female	29069	Mod_SmartSeq2	HPSI0614i-jaqg_1	08/08/2018	19	n/a	03/09/2018	n/a	26	08/09/2018	08/10/2018	1	30	79.96	18.2	12.7	StemPro	HPSI0614pf-jaqg
FD_jaqg_1_MBP_24	MBP_24	Female	29069	Mod_SmartSeq2	HPSI0614i-jaqg_1	08/08/2018	19	n/a	03/09/2018	n/a	26	08/09/2018	08/10/2018	1	30	79.96	18.2	12.7	StemPro	HPSI0614pf-jaqg
FD_jaqg_1_P3C_24	P3C_24	Female	29069	Mod_SmartSeq2	HPSI0614i-jaqg_1	08/08/2018	19	n/a	03/09/2018	n/a	26	08/09/2018	08/10/2018	1	30	79.96	18.2	12.7	StemPro	HPSI0614pf-jaqg
FD_jaqg_1_P3C_6	P3C_6	Female	29069	Mod_SmartSeq2	HPSI0614i-jaqg_1	08/08/2018	19	n/a	03/09/2018	n/a	26	08/09/2018	08/10/2018	1	30	79.96	18.2	12.7	StemPro	HPSI0614pf-jaqg
FD_jaqg_1_PIC_24	PIC_24	Female	29069	Mod_SmartSeq2	HPSI0614i-jaqg_1	08/08/2018	19	n/a	03/09/2018	n/a	26	08/09/2018	08/10/2018	1	30	79.96	18.2	12.7	StemPro	HPSI0614pf-jaqg
FD_jaqg_1_Prec_D0	Prec_D0	Female	29069	Mod_SmartSeq2	HPSI0614i-jaqg_1	08/08/2018	19	n/a	03/09/2018	n/a	26	08/09/2018	08/10/2018	1	30	79.96	18.2	12.7	StemPro	HPSI0614pf-jaqg
FD_jaqg_1_Prec_D2	Prec_D2	Female	29069	Mod_SmartSeq2	HPSI0614i-jaqg_1	08/08/2018	19	n/a	03/09/2018	n/a	26	08/09/2018	08/10/2018	1	30	79.96	18.2	12.7	StemPro	HPSI0614pf-jaqg
FD_jaqg_1_R848_24	R848_24	Female	29069	Mod_SmartSeq2	HPSI0614i-jaqg_1	08/08/2018	19	n/a	03/09/2018	n/a	26	08/09/2018	08/10/2018	1	30	79.96	18.2	12.7	StemPro	HPSI0614pf-jaqg
FD_jaqg_1_R848_6	R848_6	Female	29069	Mod_SmartSeq2	HPSI0614i-jaqg_1	08/08/2018	19	n/a	03/09/2018	n/a	26	08/09/2018	08/10/2018	1	30	79.96	18.2	12.7	StemPro	HPSI0614pf-jaqg
FD_jaqg_1_sLPS_24	sLPS_24	Female	29069	Mod_SmartSeq2	HPSI0614i-jaqg_1	08/08/2018	19	n/a	03/09/2018	n/a	26	08/09/2018	08/10/2018	1	30	79.96	18.2	12.7	StemPro	HPSI0614pf-jaqg
FD_jaqg_1_sLPS_6	sLPS_6	Female	29069	Mod_SmartSeq2	HPSI0614i-jaqg_1	08/08/2018	19	n/a	03/09/2018	n/a	26	08/09/2018	08/10/2018	1	30	79.96	18.2	12.7	StemPro	HPSI0614pf-jaqg
FD_jejf_2_CIL_6	CIL_6	Female	27458	NEB	HPSI0914i-jejf_2	22/01/2018	19	22	23/02/2018	24	32	28/02/2018	25/04/2018	1	56	88.13	17.7	11.8	StemPro	HPSI0914i-jejf_2
FD_jejf_2_Ctrl_24	Ctrl_24	Female	27458	NEB	HPSI0914i-jejf_2	22/01/2018	19	22	23/02/2018	24	32	28/02/2018	25/04/2018	1	56	88.13	17.7	11.8	StemPro	HPSI0914i-jejf_2
FD_jejf_2_Ctrl_6	Ctrl_6	Female	27458	NEB	HPSI0914i-jejf_2	22/01/2018	19	22	23/02/2018	24	32	28/02/2018	25/04/2018	1	56	88.13	17.7	11.8	StemPro	HPSI0914i-jejf_2
FD_jejf_2_IFNB_24	IFNB_24	Female	27458	NEB	HPSI0914i-jejf_2	22/01/2018	19	22	23/02/2018	24	32	28/02/2018	25/04/2018	1	56	88.13	17.7	11.8	StemPro	HPSI0914i-jejf_2
FD_jejf_2_IFNB_6	IFNB_6	Female	27458	NEB	HPSI0914i-jejf_2	22/01/2018	19	22	23/02/2018	24	32	28/02/2018	25/04/2018	1	56	88.13	17.7	11.8	StemPro	HPSI0914i-jejf_2
FD_jejf_2_IFNG_24	IFNG_24	Female	27458	NEB	HPSI0914i-jejf_2	22/01/2018	19	22	23/02/2018	24	32	28/02/2018	25/04/2018	1	56	88.13	17.7	11.8	StemPro	HPSI0914i-jejf_2
FD_jejf_2_IFNG_6	IFNG_6	Female	27458	NEB	HPSI0914i-jejf_2	22/01/2018	19	22	23/02/2018	24	32	28/02/2018	25/04/2018	1	56	88.13	17.7	11.8	StemPro	HPSI0914i-jejf_2
FD_jejf_2_IL4_24	IL4_24	Female	27458	NEB	HPSI0914i-jejf_2	22/01/2018	19	22	23/02/2018	24	32	28/02/2018	25/04/2018	1	56	88.13	17.7	11.8	StemPro	HPSI0914i-jejf_2
FD_jejf_2_IL4_6	IL4_6	Female	27458	NEB	HPSI0914i-jejf_2	22/01/2018	19	22	23/02/2018	24	32	28/02/2018	25/04/2018	1	56	88.13	17.7	11.8	StemPro	HPSI0914i-jejf_2
FD_jejf_2_LIL10_24	LIL10_24	Female	27458	NEB	HPSI0914i-jejf_2	22/01/2018	19	22	23/02/2018	24	32	28/02/2018	25/04/2018	1	56	88.13	17.7	11.8	StemPro	HPSI0914i-jejf_2
FD_jejf_2_MBP_6	MBP_6	Female	27458	NEB	HPSI0914i-jejf_2	22/01/2018	19	22	23/02/2018	24	32	28/02/2018	25/04/2018	1	56	88.13	17.7	11.8	StemPro	HPSI0914i-jejf_2
FD_jejf_2_P3C_6	P3C_6	Female	27458	NEB	HPSI0914i-jejf_2	22/01/2018	19	22	23/02/2018	24	32	28/02/2018	25/04/2018	1	56	88.13	17.7	11.8	StemPro	HPSI0914i-jejf_2
FD_jejf_2_PIC_24	PIC_24	Female	27458	NEB	HPSI0914i-jejf_2	22/01/2018	19	22	23/02/2018	24	32	28/02/2018	25/04/2018	1	56	88.13	17.7	11.8	StemPro	HPSI0914i-jejf_2
FD_jejf_2_PIC_6	PIC_6	Female	27458	NEB	HPSI0914i-jejf_2	22/01/2018	19	22	23/02/2018	24	32	28/02/2018	25/04/2018	1	56	88.13	17.7	11.8	StemPro	HPSI0914i-jejf_2
FD_jejf_2_Prec_D0	Prec_D0	Female	27458	NEB	HPSI0914i-jejf_2	22/01/2018	19	22	23/02/2018	24	32	28/02/2018	25/04/2018	1	56	88.13	17.7	11.8	StemPro	HPSI0914i-jejf_2
FD_jejf_2_Prec_D2	Prec_D2	Female	27458	NEB	HPSI0914i-jejf_2	22/01/2018	19	22	23/02/2018	24	32	28/02/2018	25/04/2018	1	56	88.13	17.7	11.8	StemPro	HPSI0914i-jejf_2
FD_jejf_2_R848_24	R848_24	Female	27458	NEB	HPSI0914i-jejf_2	22/01/2018	19	22	23/02/2018	24	32	28/02/2018	25/04/2018	1	56	88.13	17.7	11.8	StemPro	HPSI0914i-jejf_2
FD_jejf_2_R848_6	R848_6	Female	27458	NEB	HPSI0914i-jejf_2	22/01/2018	19	22	23/02/2018	24	32	28/02/2018	25/04/2018	1	56	88.13	17.7	11.8	StemPro	HPSI0914i-jejf_2
FD_jejf_2_sLPS_24	sLPS_24	Female	27458	NEB	HPSI0914i-jejf_2	22/01/2018	19	22	23/02/2018	24	32	28/02/2018	25/04/2018	1	56	88.13	17.7	11.8	StemPro	HPSI0914i-jejf_2
FD_jogf_2_Ctrl_24	Ctrl_24	Male	29205	Mod_SmartSeq2	HPSI1013i-jogf_2	02/04/2018	25	27	18/06/2018	29	77	22/06/2018	08/08/2018	2	47	75.6	15.5	10.4	StemPro	HPSI1013i-jogf_2
FD_jogf_2_Ctrl_6	Ctrl_6	Male	29205	Mod_SmartSeq2	HPSI1013i-jogf_2	02/04/2018	25	27	18/06/2018	29	77	22/06/2018	08/08/2018	2	47	75.6	15.5	10.4	StemPro	HPSI1013i-jogf_2
FD_jogf_2_IFNB_24	IFNB_24	Male	29205	Mod_SmartSeq2	HPSI1013i-jogf_2	02/04/2018	25	27	18/06/2018	29	77	22/06/2018	08/08/2018	2	47	75.6	15.5	10.4	StemPro	HPSI1013i-jogf_2
FD_jogf_2_IFNB_6	IFNB_6	Male	29205	Mod_SmartSeq2	HPSI1013i-jogf_2	02/04/2018	25	27	18/06/2018	29	77	22/06/2018	08/08/2018	2	47	75.6	15.5	10.4	StemPro	HPSI1013i-jogf_2
FD_jogf_2_IFNG_24	IFNG_24	Male	29205	Mod_SmartSeq2	HPSI1013i-jogf_2	02/04/2018	25	27	18/06/2018	29	77	22/06/2018	08/08/2018	2	47	75.6	15.5	10.4	StemPro	HPSI1013i-jogf_2
FD_jogf_2_IFNG_6	IFNG_6	Male	29205	Mod_SmartSeq2	HPSI1013i-jogf_2	02/04/2018	25	27	18/06/2018	29	77	22/06/2018	08/08/2018	2	47	75.6	15.5	10.4	StemPro	HPSI1013i-jogf_2
FD_jogf_2_IL4_24	IL4_24	Male	29205	Mod_SmartSeq2	HPSI1013i-jogf_2	02/04/2018	25	27	18/06/2018	29	77	22/06/2018	08/08/2018	2	47	75.6	15.5	10.4	StemPro	HPSI1013i-jogf_2
FD_jogf_2_IL4_6	IL4_6	Male	29205	Mod_SmartSeq2	HPSI1013i-jogf_2	02/04/2018	25	27	18/06/2018	29	77	22/06/2018	08/08/2018	2	47	75.6	15.5	10.4	StemPro	HPSI1013i-jogf_2
FD_jogf_2_LIL10_24	LIL10_24	Male	29205	Mod_SmartSeq2	HPSI1013i-jogf_2	02/04/2018	25	27	18/06/2018	29	77	22/06/2018	08/08/2018	2	47	75.6	15.5	10.4	StemPro	HPSI1013i-jogf_2
FD_jogf_2_LIL10_6	LIL10_6	Male	29205	Mod_SmartSeq2	HPSI1013i-jogf_2	02/04/2018	25	27	18/06/2018	29	77	22/06/2018	08/08/2018	2	47	75.6	15.5	10.4	StemPro	HPSI1013i-jogf_2
FD_jogf_2_MBP_24	MBP_24	Male	29205	Mod_SmartSeq2	HPSI1013i-jogf_2	02/04/2018	25	27	18/06/2018	29	77	22/06/2018	08/08/2018	2	47	75.6	15.5	10.4	StemPro	HPSI1013i-jogf_2
FD_jogf_2_MBP_6	MBP_6	Male	29205	Mod_SmartSeq2	HPSI1013i-jogf_2	02/04/2018	25	27	18/06/2018	29	77	22/06/2018	08/08/2018	2	47	75.6	15.5	10.4	StemPro	HPSI1013i-jogf_2
FD_jogf_2_P3C_24	P3C_24	Male	29205	Mod_SmartSeq2	HPSI1013i-jogf_2	02/04/2018	25	27	18/06/2018	29	77	22/06/2018	08/08/2018	2	47	75.6	15.5	10.4	StemPro	HPSI1013i-jogf_2
FD_jogf_2_P3C_6	P3C_6	Male	29205	Mod_SmartSeq2	HPSI1013i-jogf_2	02/04/2018	25	27	18/06/2018	29	77	22/06/2018	08/08/2018	2	47	75.6	15.5	10.4	StemPro	HPSI1013i-jogf_2
FD_jogf_2_PIC_24	PIC_24	Male	29205	Mod_SmartSeq2	HPSI1013i-jogf_2	02/04/2018	25	27	18/06/2018	29	77	22/06/2018	08/08/2018	2	47	75.6	15.5	10.4	StemPro	HPSI1013i-jogf_2
FD_jogf_2_PIC_6	PIC_6	Male	29205	Mod_SmartSeq2	HPSI1013i-jogf_2	02/04/2018	25	27	18/06/2018	29	77	22/06/2018	08/08/2018	2	47	75.6	15.5	10.4	StemPro	HPSI1013i-jogf_2
FD_jogf_2_Prec_D0	Prec_D0	Male	29205	Mod_SmartSeq2	HPSI1013i-jogf_2	02/04/2018	25	27	18/06/2018	29	77	22/06/2018	08/08/2018	2	47	75.6	15.5	10.4	StemPro	HPSI1013i-jogf_2
FD_jogf_2_Prec_D2	Prec_D2	Male	29205	Mod_SmartSeq2	HPSI1013i-jogf_2	02/04/2018	25	27	18/06/2018	29	77	22/06/2018	08/08/2018	2	47	75.6	15.5	10.4	StemPro	HPSI1013i-jogf_2
FD_jogf_2_R848_24	R848_24	Male	29205	Mod_SmartSeq2	HPSI1013i-jogf_2	02/04/2018	25	27	18/06/2018	29	77	22/06/2018	08/08/2018	2	47	75.6	15.5	10.4	StemPro	HPSI1013i-jogf_2
FD_jogf_2_R848_6	R848_6	Male	29205	Mod_SmartSeq2	HPSI1013i-jogf_2	02/04/2018	25	27	18/06/2018	29	77	22/06/2018	08/08/2018	2	47	75.6	15.5	10.4	StemPro	HPSI1013i-jogf_2
FD_jogf_2_sLPS_24	sLPS_24	Male	29205	Mod_SmartSeq2	HPSI1013i-jogf_2	02/04/2018	25	27	18/06/2018	29	77	22/06/2018	08/08/2018	2	47	75.6	15.5	10.4	StemPro	HPSI1013i-jogf_2
FD_jogf_2_sLPS_6	sLPS_6	Male	29205	Mod_SmartSeq2	HPSI1013i-jogf_2	02/04/2018	25	27	18/06/2018	29	77	22/06/2018	08/08/2018	2	47	75.6	15.5	10.4	StemPro	HPSI1013i-jogf_2
FD_jotn_2_CIL_24	CIL_24	Male	30041	NEB	HPSI0414i-jotn_2	02/07/2018	11	14	06/08/2018	16	35	10/08/2018	29/08/2018	1	19	87.98	13.1	10.5	StemPro	HPSI0115i-jotn_2
FD_jotn_2_CIL_6	CIL_6	Male	30041	NEB	HPSI0414i-jotn_2	02/07/2018	11	14	06/08/2018	16	35	10/08/2018	29/08/2018	1	19	87.98	13.1	10.5	StemPro	HPSI0115i-jotn_2
FD_jotn_2_Ctrl_24	Ctrl_24	Male	30041	NEB	HPSI0414i-jotn_2	02/07/2018	11	14	06/08/2018	16	35	10/08/2018	29/08/2018	1	19	87.98	13.1	10.5	StemPro	HPSI0115i-jotn_2
FD_jotn_2_IFNB_24	IFNB_24	Male	30041	NEB	HPSI0414i-jotn_2	02/07/2018	11	14	06/08/2018	16	35	10/08/2018	29/08/2018	1	19	87.98	13.1	10.5	StemPro	HPSI0115i-jotn_2
FD_jotn_2_IFNG_24	IFNG_24	Male	30041	NEB	HPSI0414i-jotn_2	02/07/2018	11	14	06/08/2018	16	35	10/08/2018	29/08/2018	1	19	87.98	13.1	10.5	StemPro	HPSI0115i-jotn_2
FD_jotn_2_IFNG_6	IFNG_6	Male	30041	NEB	HPSI0414i-jotn_2	02/07/2018	11	14	06/08/2018	16	35	10/08/2018	29/08/2018	1	19	87.98	13.1	10.5	StemPro	HPSI0115i-jotn_2
FD_jotn_2_IL4_24	IL4_24	Male	30041	NEB	HPSI0414i-jotn_2	02/07/2018	11	14	06/08/2018	16	35	10/08/2018	29/08/2018	1	19	87.98	13.1	10.5	StemPro	HPSI0115i-jotn_2
FD_jotn_2_IL4_6	IL4_6	Male	30041	NEB	HPSI0414i-jotn_2	02/07/2018	11	14	06/08/2018	16	35	10/08/2018	29/08/2018	1	19	87.98	13.1	10.5	StemPro	HPSI0115i-jotn_2
FD_jotn_2_LIL10_6	LIL10_6	Male	30041	NEB	HPSI0414i-jotn_2	02/07/2018	11	14	06/08/2018	16	35	10/08/2018	29/08/2018	1	19	87.98	13.1	10.5	StemPro	HPSI0115i-jotn_2
FD_jotn_2_MBP_6	MBP_6	Male	30041	NEB	HPSI0414i-jotn_2	02/07/2018	11	14	06/08/2018	16	35	10/08/2018	29/08/2018	1	19	87.98	13.1	10.5	StemPro	HPSI0115i-jotn_2
FD_jotn_2_P3C_24	P3C_24	Male	30041	NEB	HPSI0414i-jotn_2	02/07/2018	11	14	06/08/2018	16	35	10/08/2018	29/08/2018	1	19	87.98	13.1	10.5	StemPro	HPSI0115i-jotn_2
FD_jotn_2_P3C_6	P3C_6	Male	30041	NEB	HPSI0414i-jotn_2	02/07/2018	11	14	06/08/2018	16	35	10/08/2018	29/08/2018	1	19	87.98	13.1	10.5	StemPro	HPSI0115i-jotn_2
FD_jotn_2_PIC_24	PIC_24	Male	30041	NEB	HPSI0414i-jotn_2	02/07/2018	11	14	06/08/2018	16	35	10/08/2018	29/08/2018	1	19	87.98	13.1	10.5	StemPro	HPSI0115i-jotn_2
FD_jotn_2_PIC_6	PIC_6	Male	30041	NEB	HPSI0414i-jotn_2	02/07/2018	11	14	06/08/2018	16	35	10/08/2018	29/08/2018	1	19	87.98	13.1	10.5	StemPro	HPSI0115i-jotn_2
FD_jotn_2_Prec_D0	Prec_D0	Male	30041	NEB	HPSI0414i-jotn_2	02/07/2018	11	14	06/08/2018	16	35	10/08/2018	29/08/2018	1	19	87.98	13.1	10.5	StemPro	HPSI0115i-jotn_2
FD_jotn_2_Prec_D2	Prec_D2	Male	30041	NEB	HPSI0414i-jotn_2	02/07/2018	11	14	06/08/2018	16	35	10/08/2018	29/08/2018	1	19	87.98	13.1	10.5	StemPro	HPSI0115i-jotn_2
FD_jotn_2_R848_24	R848_24	Male	30041	NEB	HPSI0414i-jotn_2	02/07/2018	11	14	06/08/2018	16	35	10/08/2018	29/08/2018	1	19	87.98	13.1	10.5	StemPro	HPSI0115i-jotn_2
FD_jotn_2_R848_6	R848_6	Male	30041	NEB	HPSI0414i-jotn_2	02/07/2018	11	14	06/08/2018	16	35	10/08/2018	29/08/2018	1	19	87.98	13.1	10.5	StemPro	HPSI0115i-jotn_2
FD_jotn_2_sLPS_24	sLPS_24	Male	30041	NEB	HPSI0414i-jotn_2	02/07/2018	11	14	06/08/2018	16	35	10/08/2018	29/08/2018	1	19	87.98	13.1	10.5	StemPro	HPSI0115i-jotn_2
FD_jotn_2_sLPS_6	sLPS_6	Male	30041	NEB	HPSI0414i-jotn_2	02/07/2018	11	14	06/08/2018	16	35	10/08/2018	29/08/2018	1	19	87.98	13.1	10.5	StemPro	HPSI0115i-jotn_2
FD_jufd_3_CIL_24	CIL_24	Male	26647	Mod_SmartSeq2	HPSI1013i-jufd_3	31/08/2017	39	42	02/10/2017	44	31.4181	06/10/2017	01/11/2017	2	26	89.7	16.3	12.8	X-ViVo 15	HPSI1013i-jufd_3
FD_jufd_3_CIL_6	CIL_6	Male	26647	Mod_SmartSeq2	HPSI1013i-jufd_3	31/08/2017	39	42	02/10/2017	44	31.4181	06/10/2017	01/11/2017	2	26	89.7	16.3	12.8	X-ViVo 15	HPSI1013i-jufd_3
FD_jufd_3_Ctrl_24	Ctrl_24	Male	26647	Mod_SmartSeq2	HPSI1013i-jufd_3	31/08/2017	39	42	02/10/2017	44	31.4181	06/10/2017	01/11/2017	2	26	89.7	16.3	12.8	X-ViVo 15	HPSI1013i-jufd_3
FD_jufd_3_Ctrl_6	Ctrl_6	Male	26647	Mod_SmartSeq2	HPSI1013i-jufd_3	31/08/2017	39	42	02/10/2017	44	31.4181	06/10/2017	01/11/2017	2	26	89.7	16.3	12.8	X-ViVo 15	HPSI1013i-jufd_3
FD_jufd_3_IFNB_24	IFNB_24	Male	26647	Mod_SmartSeq2	HPSI1013i-jufd_3	31/08/2017	39	42	02/10/2017	44	31.4181	06/10/2017	01/11/2017	2	26	89.7	16.3	12.8	X-ViVo 15	HPSI1013i-jufd_3
FD_jufd_3_IFNB_6	IFNB_6	Male	26647	Mod_SmartSeq2	HPSI1013i-jufd_3	31/08/2017	39	42	02/10/2017	44	31.4181	06/10/2017	01/11/2017	2	26	89.7	16.3	12.8	X-ViVo 15	HPSI1013i-jufd_3
FD_jufd_3_IFNG_24	IFNG_24	Male	26647	Mod_SmartSeq2	HPSI1013i-jufd_3	31/08/2017	39	42	02/10/2017	44	31.4181	06/10/2017	01/11/2017	2	26	89.7	16.3	12.8	X-ViVo 15	HPSI1013i-jufd_3
FD_jufd_3_IFNG_6	IFNG_6	Male	26647	Mod_SmartSeq2	HPSI1013i-jufd_3	31/08/2017	39	42	02/10/2017	44	31.4181	06/10/2017	01/11/2017	2	26	89.7	16.3	12.8	X-ViVo 15	HPSI1013i-jufd_3
FD_jufd_3_IL4_24	IL4_24	Male	26647	Mod_SmartSeq2	HPSI1013i-jufd_3	31/08/2017	39	42	02/10/2017	44	31.4181	06/10/2017	01/11/2017	2	26	89.7	16.3	12.8	X-ViVo 15	HPSI1013i-jufd_3
FD_jufd_3_IL4_6	IL4_6	Male	26647	Mod_SmartSeq2	HPSI1013i-jufd_3	31/08/2017	39	42	02/10/2017	44	31.4181	06/10/2017	01/11/2017	2	26	89.7	16.3	12.8	X-ViVo 15	HPSI1013i-jufd_3
FD_jufd_3_LIL10_24	LIL10_24	Male	26647	Mod_SmartSeq2	HPSI1013i-jufd_3	31/08/2017	39	42	02/10/2017	44	31.4181	06/10/2017	01/11/2017	2	26	89.7	16.3	12.8	X-ViVo 15	HPSI1013i-jufd_3
FD_jufd_3_LIL10_6	LIL10_6	Male	26647	Mod_SmartSeq2	HPSI1013i-jufd_3	31/08/2017	39	42	02/10/2017	44	31.4181	06/10/2017	01/11/2017	2	26	89.7	16.3	12.8	X-ViVo 15	HPSI1013i-jufd_3
FD_jufd_3_MBP_24	MBP_24	Male	26647	Mod_SmartSeq2	HPSI1013i-jufd_3	31/08/2017	39	42	02/10/2017	44	31.4181	06/10/2017	01/11/2017	2	26	89.7	16.3	12.8	X-ViVo 15	HPSI1013i-jufd_3
FD_jufd_3_MBP_6	MBP_6	Male	26647	Mod_SmartSeq2	HPSI1013i-jufd_3	31/08/2017	39	42	02/10/2017	44	31.4181	06/10/2017	01/11/2017	2	26	89.7	16.3	12.8	X-ViVo 15	HPSI1013i-jufd_3
FD_jufd_3_P3C_24	P3C_24	Male	26647	Mod_SmartSeq2	HPSI1013i-jufd_3	31/08/2017	39	42	02/10/2017	44	31.4181	06/10/2017	01/11/2017	2	26	89.7	16.3	12.8	X-ViVo 15	HPSI1013i-jufd_3
FD_jufd_3_P3C_6	P3C_6	Male	26647	Mod_SmartSeq2	HPSI1013i-jufd_3	31/08/2017	39	42	02/10/2017	44	31.4181	06/10/2017	01/11/2017	2	26	89.7	16.3	12.8	X-ViVo 15	HPSI1013i-jufd_3
FD_jufd_3_PIC_24	PIC_24	Male	26647	Mod_SmartSeq2	HPSI1013i-jufd_3	31/08/2017	39	42	02/10/2017	44	31.4181	06/10/2017	01/11/2017	2	26	89.7	16.3	12.8	X-ViVo 15	HPSI1013i-jufd_3
FD_jufd_3_Prec_D2	Prec_D2	Male	26647	Mod_SmartSeq2	HPSI1013i-jufd_3	31/08/2017	39	42	02/10/2017	44	31.4181	06/10/2017	01/11/2017	2	26	89.7	16.3	12.8	X-ViVo 15	HPSI1013i-jufd_3
FD_jufd_3_R848_24	R848_24	Male	26647	Mod_SmartSeq2	HPSI1013i-jufd_3	31/08/2017	39	42	02/10/2017	44	31.4181	06/10/2017	01/11/2017	2	26	89.7	16.3	12.8	X-ViVo 15	HPSI1013i-jufd_3
FD_jufd_3_R848_6	R848_6	Male	26647	Mod_SmartSeq2	HPSI1013i-jufd_3	31/08/2017	39	42	02/10/2017	44	31.4181	06/10/2017	01/11/2017	2	26	89.7	16.3	12.8	X-ViVo 15	HPSI1013i-jufd_3
FD_jufd_3_sLPS_24	sLPS_24	Male	26647	Mod_SmartSeq2	HPSI1013i-jufd_3	31/08/2017	39	42	02/10/2017	44	31.4181	06/10/2017	01/11/2017	2	26	89.7	16.3	12.8	X-ViVo 15	HPSI1013i-jufd_3
FD_jufd_3_sLPS_6	sLPS_6	Male	26647	Mod_SmartSeq2	HPSI1013i-jufd_3	31/08/2017	39	42	02/10/2017	44	31.4181	06/10/2017	01/11/2017	2	26	89.7	16.3	12.8	X-ViVo 15	HPSI1013i-jufd_3
FD_juzt_4_CIL_24	CIL_24	Female	27069	Mod_SmartSeq2	HPSI0614i-juzt_4	15/01/2018	19	22	16/02/2018	24	32	21/02/2018	14/03/2018	2	21	91.35	9.7	11.6	StemPro	HPSI0614i-juzt_4
FD_juzt_4_CIL_6	CIL_6	Female	27069	Mod_SmartSeq2	HPSI0614i-juzt_4	15/01/2018	19	22	16/02/2018	24	32	21/02/2018	14/03/2018	2	21	91.35	9.7	11.6	StemPro	HPSI0614i-juzt_4
FD_juzt_4_Ctrl_6	Ctrl_6	Female	27069	Mod_SmartSeq2	HPSI0614i-juzt_4	15/01/2018	19	22	16/02/2018	24	32	21/02/2018	14/03/2018	2	21	91.35	9.7	11.6	StemPro	HPSI0614i-juzt_4
FD_juzt_4_IFNB_6	IFNB_6	Female	27069	Mod_SmartSeq2	HPSI0614i-juzt_4	15/01/2018	19	22	16/02/2018	24	32	21/02/2018	14/03/2018	2	21	91.35	9.7	11.6	StemPro	HPSI0614i-juzt_4
FD_juzt_4_IL4_6	IL4_6	Female	27069	Mod_SmartSeq2	HPSI0614i-juzt_4	15/01/2018	19	22	16/02/2018	24	32	21/02/2018	14/03/2018	2	21	91.35	9.7	11.6	StemPro	HPSI0614i-juzt_4
FD_juzt_4_LIL10_6	LIL10_6	Female	27069	Mod_SmartSeq2	HPSI0614i-juzt_4	15/01/2018	19	22	16/02/2018	24	32	21/02/2018	14/03/2018	2	21	91.35	9.7	11.6	StemPro	HPSI0614i-juzt_4
FD_juzt_4_MBP_24	MBP_24	Female	27069	Mod_SmartSeq2	HPSI0614i-juzt_4	15/01/2018	19	22	16/02/2018	24	32	21/02/2018	14/03/2018	2	21	91.35	9.7	11.6	StemPro	HPSI0614i-juzt_4
FD_juzt_4_MBP_6	MBP_6	Female	27069	Mod_SmartSeq2	HPSI0614i-juzt_4	15/01/2018	19	22	16/02/2018	24	32	21/02/2018	14/03/2018	2	21	91.35	9.7	11.6	StemPro	HPSI0614i-juzt_4
FD_juzt_4_P3C_24	P3C_24	Female	27069	Mod_SmartSeq2	HPSI0614i-juzt_4	15/01/2018	19	22	16/02/2018	24	32	21/02/2018	14/03/2018	2	21	91.35	9.7	11.6	StemPro	HPSI0614i-juzt_4
FD_juzt_4_P3C_6	P3C_6	Female	27069	Mod_SmartSeq2	HPSI0614i-juzt_4	15/01/2018	19	22	16/02/2018	24	32	21/02/2018	14/03/2018	2	21	91.35	9.7	11.6	StemPro	HPSI0614i-juzt_4
FD_juzt_4_PIC_6	PIC_6	Female	27069	Mod_SmartSeq2	HPSI0614i-juzt_4	15/01/2018	19	22	16/02/2018	24	32	21/02/2018	14/03/2018	2	21	91.35	9.7	11.6	StemPro	HPSI0614i-juzt_4
FD_juzt_4_Prec_D0	Prec_D0	Female	27069	Mod_SmartSeq2	HPSI0614i-juzt_4	15/01/2018	19	22	16/02/2018	24	32	21/02/2018	14/03/2018	2	21	91.35	9.7	11.6	StemPro	HPSI0614i-juzt_4
FD_juzt_4_Prec_D2	Prec_D2	Female	27069	Mod_SmartSeq2	HPSI0614i-juzt_4	15/01/2018	19	22	16/02/2018	24	32	21/02/2018	14/03/2018	2	21	91.35	9.7	11.6	StemPro	HPSI0614i-juzt_4
FD_kajh_2_CIL_24	CIL_24	Female	26775	NEB	HPSI0914i-kajh_2	15/08/2017	29	32	26/09/2017	34	41.3312	02/10/2017	28/02/2018	2	149	82.68	15.2	11.9	X-ViVo 15	HPSI0914i-kajh_2
FD_kajh_2_CIL_6	CIL_6	Female	26775	NEB	HPSI0914i-kajh_2	15/08/2017	29	32	26/09/2017	34	41.3312	02/10/2017	28/02/2018	2	149	82.68	15.2	11.9	X-ViVo 15	HPSI0914i-kajh_2
FD_kajh_2_Ctrl_24	Ctrl_24	Female	26775	NEB	HPSI0914i-kajh_2	15/08/2017	29	32	26/09/2017	34	41.3312	02/10/2017	28/02/2018	2	149	82.68	15.2	11.9	X-ViVo 15	HPSI0914i-kajh_2
FD_kajh_2_Ctrl_6	Ctrl_6	Female	26775	NEB	HPSI0914i-kajh_2	15/08/2017	29	32	26/09/2017	34	41.3312	02/10/2017	28/02/2018	2	149	82.68	15.2	11.9	X-ViVo 15	HPSI0914i-kajh_2
FD_kajh_2_IFNB_24	IFNB_24	Female	26775	NEB	HPSI0914i-kajh_2	15/08/2017	29	32	26/09/2017	34	41.3312	02/10/2017	28/02/2018	2	149	82.68	15.2	11.9	X-ViVo 15	HPSI0914i-kajh_2
FD_kajh_2_IFNB_6	IFNB_6	Female	26775	NEB	HPSI0914i-kajh_2	15/08/2017	29	32	26/09/2017	34	41.3312	02/10/2017	28/02/2018	2	149	82.68	15.2	11.9	X-ViVo 15	HPSI0914i-kajh_2
FD_kajh_2_IFNG_24	IFNG_24	Female	26775	NEB	HPSI0914i-kajh_2	15/08/2017	29	32	26/09/2017	34	41.3312	02/10/2017	28/02/2018	2	149	82.68	15.2	11.9	X-ViVo 15	HPSI0914i-kajh_2
FD_kajh_2_IFNG_6	IFNG_6	Female	26775	NEB	HPSI0914i-kajh_2	15/08/2017	29	32	26/09/2017	34	41.3312	02/10/2017	28/02/2018	2	149	82.68	15.2	11.9	X-ViVo 15	HPSI0914i-kajh_2
FD_kajh_2_IL4_24	IL4_24	Female	26775	NEB	HPSI0914i-kajh_2	15/08/2017	29	32	26/09/2017	34	41.3312	02/10/2017	28/02/2018	2	149	82.68	15.2	11.9	X-ViVo 15	HPSI0914i-kajh_2
FD_kajh_2_IL4_6	IL4_6	Female	26775	NEB	HPSI0914i-kajh_2	15/08/2017	29	32	26/09/2017	34	41.3312	02/10/2017	28/02/2018	2	149	82.68	15.2	11.9	X-ViVo 15	HPSI0914i-kajh_2
FD_kajh_2_LIL10_24	LIL10_24	Female	26775	NEB	HPSI0914i-kajh_2	15/08/2017	29	32	26/09/2017	34	41.3312	02/10/2017	28/02/2018	2	149	82.68	15.2	11.9	X-ViVo 15	HPSI0914i-kajh_2
FD_kajh_2_LIL10_6	LIL10_6	Female	26775	NEB	HPSI0914i-kajh_2	15/08/2017	29	32	26/09/2017	34	41.3312	02/10/2017	28/02/2018	2	149	82.68	15.2	11.9	X-ViVo 15	HPSI0914i-kajh_2
FD_kajh_2_MBP_24	MBP_24	Female	26775	NEB	HPSI0914i-kajh_2	15/08/2017	29	32	26/09/2017	34	41.3312	02/10/2017	28/02/2018	2	149	82.68	15.2	11.9	X-ViVo 15	HPSI0914i-kajh_2
FD_kajh_2_MBP_6	MBP_6	Female	26775	NEB	HPSI0914i-kajh_2	15/08/2017	29	32	26/09/2017	34	41.3312	02/10/2017	28/02/2018	2	149	82.68	15.2	11.9	X-ViVo 15	HPSI0914i-kajh_2
FD_kajh_2_P3C_24	P3C_24	Female	26775	NEB	HPSI0914i-kajh_2	15/08/2017	29	32	26/09/2017	34	41.3312	02/10/2017	28/02/2018	2	149	82.68	15.2	11.9	X-ViVo 15	HPSI0914i-kajh_2
FD_kajh_2_P3C_6	P3C_6	Female	26775	NEB	HPSI0914i-kajh_2	15/08/2017	29	32	26/09/2017	34	41.3312	02/10/2017	28/02/2018	2	149	82.68	15.2	11.9	X-ViVo 15	HPSI0914i-kajh_2
FD_kajh_2_PIC_24	PIC_24	Female	26775	NEB	HPSI0914i-kajh_2	15/08/2017	29	32	26/09/2017	34	41.3312	02/10/2017	28/02/2018	2	149	82.68	15.2	11.9	X-ViVo 15	HPSI0914i-kajh_2
FD_kajh_2_PIC_6	PIC_6	Female	26775	NEB	HPSI0914i-kajh_2	15/08/2017	29	32	26/09/2017	34	41.3312	02/10/2017	28/02/2018	2	149	82.68	15.2	11.9	X-ViVo 15	HPSI0914i-kajh_2
FD_kajh_2_Prec_D0	Prec_D0	Female	26775	NEB	HPSI0914i-kajh_2	15/08/2017	29	32	26/09/2017	34	41.3312	02/10/2017	28/02/2018	2	149	82.68	15.2	11.9	X-ViVo 15	HPSI0914i-kajh_2
FD_kajh_2_Prec_D2	Prec_D2	Female	26775	NEB	HPSI0914i-kajh_2	15/08/2017	29	32	26/09/2017	34	41.3312	02/10/2017	28/02/2018	2	149	82.68	15.2	11.9	X-ViVo 15	HPSI0914i-kajh_2
FD_kajh_2_R848_24	R848_24	Female	26775	NEB	HPSI0914i-kajh_2	15/08/2017	29	32	26/09/2017	34	41.3312	02/10/2017	28/02/2018	2	149	82.68	15.2	11.9	X-ViVo 15	HPSI0914i-kajh_2
FD_kajh_2_R848_6	R848_6	Female	26775	NEB	HPSI0914i-kajh_2	15/08/2017	29	32	26/09/2017	34	41.3312	02/10/2017	28/02/2018	2	149	82.68	15.2	11.9	X-ViVo 15	HPSI0914i-kajh_2
FD_kajh_2_sLPS_24	sLPS_24	Female	26775	NEB	HPSI0914i-kajh_2	15/08/2017	29	32	26/09/2017	34	41.3312	02/10/2017	28/02/2018	2	149	82.68	15.2	11.9	X-ViVo 15	HPSI0914i-kajh_2
FD_kajh_2_sLPS_6	sLPS_6	Female	26775	NEB	HPSI0914i-kajh_2	15/08/2017	29	32	26/09/2017	34	41.3312	02/10/2017	28/02/2018	2	149	82.68	15.2	11.9	X-ViVo 15	HPSI0914i-kajh_2
FD_kegd_2_CIL_24	CIL_24	Male	26579	Mod_SmartSeq2	HPSI0614i-kegd_2	15/08/2017	19	22	18/09/2017	24	33.3312	22/09/2017	18/10/2017	1	26	98.52	16.5	10.6	X-ViVo 15	HPSI0614i-kegd_2
FD_kegd_2_CIL_6	CIL_6	Male	26579	Mod_SmartSeq2	HPSI0614i-kegd_2	15/08/2017	19	22	18/09/2017	24	33.3312	22/09/2017	18/10/2017	1	26	98.52	16.5	10.6	X-ViVo 15	HPSI0614i-kegd_2
FD_kegd_2_Ctrl_24	Ctrl_24	Male	26579	Mod_SmartSeq2	HPSI0614i-kegd_2	15/08/2017	19	22	18/09/2017	24	33.3312	22/09/2017	18/10/2017	1	26	98.52	16.5	10.6	X-ViVo 15	HPSI0614i-kegd_2
FD_kegd_2_Ctrl_6	Ctrl_6	Male	26579	Mod_SmartSeq2	HPSI0614i-kegd_2	15/08/2017	19	22	18/09/2017	24	33.3312	22/09/2017	18/10/2017	1	26	98.52	16.5	10.6	X-ViVo 15	HPSI0614i-kegd_2
FD_kegd_2_IFNB_24	IFNB_24	Male	26579	Mod_SmartSeq2	HPSI0614i-kegd_2	15/08/2017	19	22	18/09/2017	24	33.3312	22/09/2017	18/10/2017	1	26	98.52	16.5	10.6	X-ViVo 15	HPSI0614i-kegd_2
FD_kegd_2_IFNB_6	IFNB_6	Male	26579	Mod_SmartSeq2	HPSI0614i-kegd_2	15/08/2017	19	22	18/09/2017	24	33.3312	22/09/2017	18/10/2017	1	26	98.52	16.5	10.6	X-ViVo 15	HPSI0614i-kegd_2
FD_kegd_2_IFNG_24	IFNG_24	Male	26579	Mod_SmartSeq2	HPSI0614i-kegd_2	15/08/2017	19	22	18/09/2017	24	33.3312	22/09/2017	18/10/2017	1	26	98.52	16.5	10.6	X-ViVo 15	HPSI0614i-kegd_2
FD_kegd_2_IFNG_6	IFNG_6	Male	26579	Mod_SmartSeq2	HPSI0614i-kegd_2	15/08/2017	19	22	18/09/2017	24	33.3312	22/09/2017	18/10/2017	1	26	98.52	16.5	10.6	X-ViVo 15	HPSI0614i-kegd_2
FD_kegd_2_IL4_24	IL4_24	Male	26579	Mod_SmartSeq2	HPSI0614i-kegd_2	15/08/2017	19	22	18/09/2017	24	33.3312	22/09/2017	18/10/2017	1	26	98.52	16.5	10.6	X-ViVo 15	HPSI0614i-kegd_2
FD_kegd_2_IL4_6	IL4_6	Male	26579	Mod_SmartSeq2	HPSI0614i-kegd_2	15/08/2017	19	22	18/09/2017	24	33.3312	22/09/2017	18/10/2017	1	26	98.52	16.5	10.6	X-ViVo 15	HPSI0614i-kegd_2
FD_kegd_2_LIL10_24	LIL10_24	Male	26579	Mod_SmartSeq2	HPSI0614i-kegd_2	15/08/2017	19	22	18/09/2017	24	33.3312	22/09/2017	18/10/2017	1	26	98.52	16.5	10.6	X-ViVo 15	HPSI0614i-kegd_2
FD_kegd_2_LIL10_6	LIL10_6	Male	26579	Mod_SmartSeq2	HPSI0614i-kegd_2	15/08/2017	19	22	18/09/2017	24	33.3312	22/09/2017	18/10/2017	1	26	98.52	16.5	10.6	X-ViVo 15	HPSI0614i-kegd_2
FD_kegd_2_MBP_24	MBP_24	Male	26579	Mod_SmartSeq2	HPSI0614i-kegd_2	15/08/2017	19	22	18/09/2017	24	33.3312	22/09/2017	18/10/2017	1	26	98.52	16.5	10.6	X-ViVo 15	HPSI0614i-kegd_2
FD_kegd_2_MBP_6	MBP_6	Male	26579	Mod_SmartSeq2	HPSI0614i-kegd_2	15/08/2017	19	22	18/09/2017	24	33.3312	22/09/2017	18/10/2017	1	26	98.52	16.5	10.6	X-ViVo 15	HPSI0614i-kegd_2
FD_kegd_2_P3C_24	P3C_24	Male	26579	Mod_SmartSeq2	HPSI0614i-kegd_2	15/08/2017	19	22	18/09/2017	24	33.3312	22/09/2017	18/10/2017	1	26	98.52	16.5	10.6	X-ViVo 15	HPSI0614i-kegd_2
FD_kegd_2_P3C_6	P3C_6	Male	26579	Mod_SmartSeq2	HPSI0614i-kegd_2	15/08/2017	19	22	18/09/2017	24	33.3312	22/09/2017	18/10/2017	1	26	98.52	16.5	10.6	X-ViVo 15	HPSI0614i-kegd_2
FD_kegd_2_PIC_24	PIC_24	Male	26579	Mod_SmartSeq2	HPSI0614i-kegd_2	15/08/2017	19	22	18/09/2017	24	33.3312	22/09/2017	18/10/2017	1	26	98.52	16.5	10.6	X-ViVo 15	HPSI0614i-kegd_2
FD_kegd_2_Prec_D0	Prec_D0	Male	26579	Mod_SmartSeq2	HPSI0614i-kegd_2	15/08/2017	19	22	18/09/2017	24	33.3312	22/09/2017	18/10/2017	1	26	98.52	16.5	10.6	X-ViVo 15	HPSI0614i-kegd_2
FD_kegd_2_Prec_D2	Prec_D2	Male	26579	Mod_SmartSeq2	HPSI0614i-kegd_2	15/08/2017	19	22	18/09/2017	24	33.3312	22/09/2017	18/10/2017	1	26	98.52	16.5	10.6	X-ViVo 15	HPSI0614i-kegd_2
FD_kegd_2_R848_24	R848_24	Male	26579	Mod_SmartSeq2	HPSI0614i-kegd_2	15/08/2017	19	22	18/09/2017	24	33.3312	22/09/2017	18/10/2017	1	26	98.52	16.5	10.6	X-ViVo 15	HPSI0614i-kegd_2
FD_kegd_2_R848_6	R848_6	Male	26579	Mod_SmartSeq2	HPSI0614i-kegd_2	15/08/2017	19	22	18/09/2017	24	33.3312	22/09/2017	18/10/2017	1	26	98.52	16.5	10.6	X-ViVo 15	HPSI0614i-kegd_2
FD_kegd_2_sLPS_6	sLPS_6	Male	26579	Mod_SmartSeq2	HPSI0614i-kegd_2	15/08/2017	19	22	18/09/2017	24	33.3312	22/09/2017	18/10/2017	1	26	98.52	16.5	10.6	X-ViVo 15	HPSI0614i-kegd_2
FD_keqc_1_CIL_24	CIL_24	Female	27534	NEB	HPSI0714i-keqc_1	09/03/2018	27	30	09/04/2018	32	31	13/04/2018	09/05/2018	2	26	91.8	13.6	13.8	StemPro	HPSI0714pf-keqc
FD_keqc_1_CIL_6	CIL_6	Female	27534	NEB	HPSI0714i-keqc_1	09/03/2018	27	30	09/04/2018	32	31	13/04/2018	09/05/2018	2	26	91.8	13.6	13.8	StemPro	HPSI0714pf-keqc
FD_keqc_1_Ctrl_24	Ctrl_24	Female	27534	NEB	HPSI0714i-keqc_1	09/03/2018	27	30	09/04/2018	32	31	13/04/2018	09/05/2018	2	26	91.8	13.6	13.8	StemPro	HPSI0714pf-keqc
FD_keqc_1_Ctrl_6	Ctrl_6	Female	27534	NEB	HPSI0714i-keqc_1	09/03/2018	27	30	09/04/2018	32	31	13/04/2018	09/05/2018	2	26	91.8	13.6	13.8	StemPro	HPSI0714pf-keqc
FD_keqc_1_IFNB_24	IFNB_24	Female	27534	NEB	HPSI0714i-keqc_1	09/03/2018	27	30	09/04/2018	32	31	13/04/2018	09/05/2018	2	26	91.8	13.6	13.8	StemPro	HPSI0714pf-keqc
FD_keqc_1_IFNB_6	IFNB_6	Female	27534	NEB	HPSI0714i-keqc_1	09/03/2018	27	30	09/04/2018	32	31	13/04/2018	09/05/2018	2	26	91.8	13.6	13.8	StemPro	HPSI0714pf-keqc
FD_keqc_1_IFNG_24	IFNG_24	Female	27534	NEB	HPSI0714i-keqc_1	09/03/2018	27	30	09/04/2018	32	31	13/04/2018	09/05/2018	2	26	91.8	13.6	13.8	StemPro	HPSI0714pf-keqc
FD_keqc_1_IFNG_6	IFNG_6	Female	27534	NEB	HPSI0714i-keqc_1	09/03/2018	27	30	09/04/2018	32	31	13/04/2018	09/05/2018	2	26	91.8	13.6	13.8	StemPro	HPSI0714pf-keqc
FD_keqc_1_IL4_24	IL4_24	Female	27534	NEB	HPSI0714i-keqc_1	09/03/2018	27	30	09/04/2018	32	31	13/04/2018	09/05/2018	2	26	91.8	13.6	13.8	StemPro	HPSI0714pf-keqc
FD_keqc_1_IL4_6	IL4_6	Female	27534	NEB	HPSI0714i-keqc_1	09/03/2018	27	30	09/04/2018	32	31	13/04/2018	09/05/2018	2	26	91.8	13.6	13.8	StemPro	HPSI0714pf-keqc
FD_keqc_1_LIL10_24	LIL10_24	Female	27534	NEB	HPSI0714i-keqc_1	09/03/2018	27	30	09/04/2018	32	31	13/04/2018	09/05/2018	2	26	91.8	13.6	13.8	StemPro	HPSI0714pf-keqc
FD_keqc_1_LIL10_6	LIL10_6	Female	27534	NEB	HPSI0714i-keqc_1	09/03/2018	27	30	09/04/2018	32	31	13/04/2018	09/05/2018	2	26	91.8	13.6	13.8	StemPro	HPSI0714pf-keqc
FD_keqc_1_MBP_24	MBP_24	Female	27534	NEB	HPSI0714i-keqc_1	09/03/2018	27	30	09/04/2018	32	31	13/04/2018	09/05/2018	2	26	91.8	13.6	13.8	StemPro	HPSI0714pf-keqc
FD_keqc_1_MBP_6	MBP_6	Female	27534	NEB	HPSI0714i-keqc_1	09/03/2018	27	30	09/04/2018	32	31	13/04/2018	09/05/2018	2	26	91.8	13.6	13.8	StemPro	HPSI0714pf-keqc
FD_keqc_1_P3C_24	P3C_24	Female	27534	NEB	HPSI0714i-keqc_1	09/03/2018	27	30	09/04/2018	32	31	13/04/2018	09/05/2018	2	26	91.8	13.6	13.8	StemPro	HPSI0714pf-keqc
FD_keqc_1_P3C_6	P3C_6	Female	27534	NEB	HPSI0714i-keqc_1	09/03/2018	27	30	09/04/2018	32	31	13/04/2018	09/05/2018	2	26	91.8	13.6	13.8	StemPro	HPSI0714pf-keqc
FD_keqc_1_PIC_24	PIC_24	Female	27534	NEB	HPSI0714i-keqc_1	09/03/2018	27	30	09/04/2018	32	31	13/04/2018	09/05/2018	2	26	91.8	13.6	13.8	StemPro	HPSI0714pf-keqc
FD_keqc_1_PIC_6	PIC_6	Female	27534	NEB	HPSI0714i-keqc_1	09/03/2018	27	30	09/04/2018	32	31	13/04/2018	09/05/2018	2	26	91.8	13.6	13.8	StemPro	HPSI0714pf-keqc
FD_keqc_1_Prec_D0	Prec_D0	Female	27534	NEB	HPSI0714i-keqc_1	09/03/2018	27	30	09/04/2018	32	31	13/04/2018	09/05/2018	2	26	91.8	13.6	13.8	StemPro	HPSI0714pf-keqc
FD_keqc_1_Prec_D2	Prec_D2	Female	27534	NEB	HPSI0714i-keqc_1	09/03/2018	27	30	09/04/2018	32	31	13/04/2018	09/05/2018	2	26	91.8	13.6	13.8	StemPro	HPSI0714pf-keqc
FD_keqc_1_R848_24	R848_24	Female	27534	NEB	HPSI0714i-keqc_1	09/03/2018	27	30	09/04/2018	32	31	13/04/2018	09/05/2018	2	26	91.8	13.6	13.8	StemPro	HPSI0714pf-keqc
FD_keqc_1_R848_6	R848_6	Female	27534	NEB	HPSI0714i-keqc_1	09/03/2018	27	30	09/04/2018	32	31	13/04/2018	09/05/2018	2	26	91.8	13.6	13.8	StemPro	HPSI0714pf-keqc
FD_keqc_1_sLPS_24	sLPS_24	Female	27534	NEB	HPSI0714i-keqc_1	09/03/2018	27	30	09/04/2018	32	31	13/04/2018	09/05/2018	2	26	91.8	13.6	13.8	StemPro	HPSI0714pf-keqc
FD_keqc_1_sLPS_6	sLPS_6	Female	27534	NEB	HPSI0714i-keqc_1	09/03/2018	27	30	09/04/2018	32	31	13/04/2018	09/05/2018	2	26	91.8	13.6	13.8	StemPro	HPSI0714pf-keqc
FD_kesz_1_Ctrl_24	Ctrl_24	Female	29725	NEB	HPSI0513i-kesz_1	15/06/2018	23	FD iPSC	02/07/2018	FD iPSC	17	06/07/2018	08/08/2018	1	33	94.33	16.2	11.3	StemPro	HPSI0513i-kesz_1
FD_kesz_1_IFNB_24	IFNB_24	Female	29725	NEB	HPSI0513i-kesz_1	15/06/2018	23	FD iPSC	02/07/2018	FD iPSC	17	06/07/2018	08/08/2018	1	33	94.33	16.2	11.3	StemPro	HPSI0513i-kesz_1
FD_kesz_1_IFNB_6	IFNB_6	Female	29725	NEB	HPSI0513i-kesz_1	15/06/2018	23	FD iPSC	02/07/2018	FD iPSC	17	06/07/2018	08/08/2018	1	33	94.33	16.2	11.3	StemPro	HPSI0513i-kesz_1
FD_kesz_1_IFNG_24	IFNG_24	Female	29725	NEB	HPSI0513i-kesz_1	15/06/2018	23	FD iPSC	02/07/2018	FD iPSC	17	06/07/2018	08/08/2018	1	33	94.33	16.2	11.3	StemPro	HPSI0513i-kesz_1
FD_kesz_1_IFNG_6	IFNG_6	Female	29725	NEB	HPSI0513i-kesz_1	15/06/2018	23	FD iPSC	02/07/2018	FD iPSC	17	06/07/2018	08/08/2018	1	33	94.33	16.2	11.3	StemPro	HPSI0513i-kesz_1
FD_kesz_1_IL4_24	IL4_24	Female	29725	NEB	HPSI0513i-kesz_1	15/06/2018	23	FD iPSC	02/07/2018	FD iPSC	17	06/07/2018	08/08/2018	1	33	94.33	16.2	11.3	StemPro	HPSI0513i-kesz_1
FD_kesz_1_IL4_6	IL4_6	Female	29725	NEB	HPSI0513i-kesz_1	15/06/2018	23	FD iPSC	02/07/2018	FD iPSC	17	06/07/2018	08/08/2018	1	33	94.33	16.2	11.3	StemPro	HPSI0513i-kesz_1
FD_kesz_1_LIL10_24	LIL10_24	Female	29725	NEB	HPSI0513i-kesz_1	15/06/2018	23	FD iPSC	02/07/2018	FD iPSC	17	06/07/2018	08/08/2018	1	33	94.33	16.2	11.3	StemPro	HPSI0513i-kesz_1
FD_kesz_1_LIL10_6	LIL10_6	Female	29725	NEB	HPSI0513i-kesz_1	15/06/2018	23	FD iPSC	02/07/2018	FD iPSC	17	06/07/2018	08/08/2018	1	33	94.33	16.2	11.3	StemPro	HPSI0513i-kesz_1
FD_kesz_1_MBP_24	MBP_24	Female	29725	NEB	HPSI0513i-kesz_1	15/06/2018	23	FD iPSC	02/07/2018	FD iPSC	17	06/07/2018	08/08/2018	1	33	94.33	16.2	11.3	StemPro	HPSI0513i-kesz_1
FD_kesz_1_MBP_6	MBP_6	Female	29725	NEB	HPSI0513i-kesz_1	15/06/2018	23	FD iPSC	02/07/2018	FD iPSC	17	06/07/2018	08/08/2018	1	33	94.33	16.2	11.3	StemPro	HPSI0513i-kesz_1
FD_kesz_1_P3C_24	P3C_24	Female	29725	NEB	HPSI0513i-kesz_1	15/06/2018	23	FD iPSC	02/07/2018	FD iPSC	17	06/07/2018	08/08/2018	1	33	94.33	16.2	11.3	StemPro	HPSI0513i-kesz_1
FD_kesz_1_P3C_6	P3C_6	Female	29725	NEB	HPSI0513i-kesz_1	15/06/2018	23	FD iPSC	02/07/2018	FD iPSC	17	06/07/2018	08/08/2018	1	33	94.33	16.2	11.3	StemPro	HPSI0513i-kesz_1
FD_kesz_1_PIC_24	PIC_24	Female	29725	NEB	HPSI0513i-kesz_1	15/06/2018	23	FD iPSC	02/07/2018	FD iPSC	17	06/07/2018	08/08/2018	1	33	94.33	16.2	11.3	StemPro	HPSI0513i-kesz_1
FD_kesz_1_PIC_6	PIC_6	Female	29725	NEB	HPSI0513i-kesz_1	15/06/2018	23	FD iPSC	02/07/2018	FD iPSC	17	06/07/2018	08/08/2018	1	33	94.33	16.2	11.3	StemPro	HPSI0513i-kesz_1
FD_kesz_1_Prec_D0	Prec_D0	Female	29725	NEB	HPSI0513i-kesz_1	15/06/2018	23	FD iPSC	02/07/2018	FD iPSC	17	06/07/2018	08/08/2018	1	33	94.33	16.2	11.3	StemPro	HPSI0513i-kesz_1
FD_kesz_1_Prec_D2	Prec_D2	Female	29725	NEB	HPSI0513i-kesz_1	15/06/2018	23	FD iPSC	02/07/2018	FD iPSC	17	06/07/2018	08/08/2018	1	33	94.33	16.2	11.3	StemPro	HPSI0513i-kesz_1
FD_kesz_1_R848_24	R848_24	Female	29725	NEB	HPSI0513i-kesz_1	15/06/2018	23	FD iPSC	02/07/2018	FD iPSC	17	06/07/2018	08/08/2018	1	33	94.33	16.2	11.3	StemPro	HPSI0513i-kesz_1
FD_kesz_1_R848_6	R848_6	Female	29725	NEB	HPSI0513i-kesz_1	15/06/2018	23	FD iPSC	02/07/2018	FD iPSC	17	06/07/2018	08/08/2018	1	33	94.33	16.2	11.3	StemPro	HPSI0513i-kesz_1
FD_kesz_1_sLPS_24	sLPS_24	Female	29725	NEB	HPSI0513i-kesz_1	15/06/2018	23	FD iPSC	02/07/2018	FD iPSC	17	06/07/2018	08/08/2018	1	33	94.33	16.2	11.3	StemPro	HPSI0513i-kesz_1
FD_kesz_1_sLPS_6	sLPS_6	Female	29725	NEB	HPSI0513i-kesz_1	15/06/2018	23	FD iPSC	02/07/2018	FD iPSC	17	06/07/2018	08/08/2018	1	33	94.33	16.2	11.3	StemPro	HPSI0513i-kesz_1
FD_kojv_1_CIL_24	CIL_24	Female	29970	NEB	HPSI0115i-kojv_1	18/07/2018	8	11	15/08/2018	13	28	20/08/2018	19/09/2018	1	30	92.41	15	10.9	StemPro	HPSI0913i-kojv_1
FD_kojv_1_CIL_6	CIL_6	Female	29970	NEB	HPSI0115i-kojv_1	18/07/2018	8	11	15/08/2018	13	28	20/08/2018	19/09/2018	1	30	92.41	15	10.9	StemPro	HPSI0913i-kojv_1
FD_kojv_1_Ctrl_24	Ctrl_24	Female	29970	NEB	HPSI0115i-kojv_1	18/07/2018	8	11	15/08/2018	13	28	20/08/2018	19/09/2018	1	30	92.41	15	10.9	StemPro	HPSI0913i-kojv_1
FD_kojv_1_Ctrl_6	Ctrl_6	Female	29970	NEB	HPSI0115i-kojv_1	18/07/2018	8	11	15/08/2018	13	28	20/08/2018	19/09/2018	1	30	92.41	15	10.9	StemPro	HPSI0913i-kojv_1
FD_kojv_1_IFNB_24	IFNB_24	Female	29970	NEB	HPSI0115i-kojv_1	18/07/2018	8	11	15/08/2018	13	28	20/08/2018	19/09/2018	1	30	92.41	15	10.9	StemPro	HPSI0913i-kojv_1
FD_kojv_1_IFNB_6	IFNB_6	Female	29970	NEB	HPSI0115i-kojv_1	18/07/2018	8	11	15/08/2018	13	28	20/08/2018	19/09/2018	1	30	92.41	15	10.9	StemPro	HPSI0913i-kojv_1
FD_kojv_1_IFNG_24	IFNG_24	Female	29970	NEB	HPSI0115i-kojv_1	18/07/2018	8	11	15/08/2018	13	28	20/08/2018	19/09/2018	1	30	92.41	15	10.9	StemPro	HPSI0913i-kojv_1
FD_kojv_1_IFNG_6	IFNG_6	Female	29970	NEB	HPSI0115i-kojv_1	18/07/2018	8	11	15/08/2018	13	28	20/08/2018	19/09/2018	1	30	92.41	15	10.9	StemPro	HPSI0913i-kojv_1
FD_kojv_1_IL4_24	IL4_24	Female	29970	NEB	HPSI0115i-kojv_1	18/07/2018	8	11	15/08/2018	13	28	20/08/2018	19/09/2018	1	30	92.41	15	10.9	StemPro	HPSI0913i-kojv_1
FD_kojv_1_IL4_6	IL4_6	Female	29970	NEB	HPSI0115i-kojv_1	18/07/2018	8	11	15/08/2018	13	28	20/08/2018	19/09/2018	1	30	92.41	15	10.9	StemPro	HPSI0913i-kojv_1
FD_kojv_1_LIL10_24	LIL10_24	Female	29970	NEB	HPSI0115i-kojv_1	18/07/2018	8	11	15/08/2018	13	28	20/08/2018	19/09/2018	1	30	92.41	15	10.9	StemPro	HPSI0913i-kojv_1
FD_kojv_1_LIL10_6	LIL10_6	Female	29970	NEB	HPSI0115i-kojv_1	18/07/2018	8	11	15/08/2018	13	28	20/08/2018	19/09/2018	1	30	92.41	15	10.9	StemPro	HPSI0913i-kojv_1
FD_kojv_1_MBP_24	MBP_24	Female	29970	NEB	HPSI0115i-kojv_1	18/07/2018	8	11	15/08/2018	13	28	20/08/2018	19/09/2018	1	30	92.41	15	10.9	StemPro	HPSI0913i-kojv_1
FD_kojv_1_MBP_6	MBP_6	Female	29970	NEB	HPSI0115i-kojv_1	18/07/2018	8	11	15/08/2018	13	28	20/08/2018	19/09/2018	1	30	92.41	15	10.9	StemPro	HPSI0913i-kojv_1
FD_kojv_1_P3C_24	P3C_24	Female	29970	NEB	HPSI0115i-kojv_1	18/07/2018	8	11	15/08/2018	13	28	20/08/2018	19/09/2018	1	30	92.41	15	10.9	StemPro	HPSI0913i-kojv_1
FD_kojv_1_P3C_6	P3C_6	Female	29970	NEB	HPSI0115i-kojv_1	18/07/2018	8	11	15/08/2018	13	28	20/08/2018	19/09/2018	1	30	92.41	15	10.9	StemPro	HPSI0913i-kojv_1
FD_kojv_1_PIC_24	PIC_24	Female	29970	NEB	HPSI0115i-kojv_1	18/07/2018	8	11	15/08/2018	13	28	20/08/2018	19/09/2018	1	30	92.41	15	10.9	StemPro	HPSI0913i-kojv_1
FD_kojv_1_Prec_D0	Prec_D0	Female	29970	NEB	HPSI0115i-kojv_1	18/07/2018	8	11	15/08/2018	13	28	20/08/2018	19/09/2018	1	30	92.41	15	10.9	StemPro	HPSI0913i-kojv_1
FD_kojv_1_Prec_D2	Prec_D2	Female	29970	NEB	HPSI0115i-kojv_1	18/07/2018	8	11	15/08/2018	13	28	20/08/2018	19/09/2018	1	30	92.41	15	10.9	StemPro	HPSI0913i-kojv_1
FD_kojv_1_R848_24	R848_24	Female	29970	NEB	HPSI0115i-kojv_1	18/07/2018	8	11	15/08/2018	13	28	20/08/2018	19/09/2018	1	30	92.41	15	10.9	StemPro	HPSI0913i-kojv_1
FD_kojv_1_R848_6	R848_6	Female	29970	NEB	HPSI0115i-kojv_1	18/07/2018	8	11	15/08/2018	13	28	20/08/2018	19/09/2018	1	30	92.41	15	10.9	StemPro	HPSI0913i-kojv_1
FD_kojv_1_sLPS_24	sLPS_24	Female	29970	NEB	HPSI0115i-kojv_1	18/07/2018	8	11	15/08/2018	13	28	20/08/2018	19/09/2018	1	30	92.41	15	10.9	StemPro	HPSI0913i-kojv_1
FD_kojv_1_sLPS_6	sLPS_6	Female	29970	NEB	HPSI0115i-kojv_1	18/07/2018	8	11	15/08/2018	13	28	20/08/2018	19/09/2018	1	30	92.41	15	10.9	StemPro	HPSI0913i-kojv_1
FD_kolf_2_CIL_24	CIL_24	Male	30280	Mod_SmartSeq2	HPSI0114i-kolf_2	22/08/2018	24	n/a	18/09/2018	n/a	27	23/09/2018	23/10/2018	1	30	89.64	14.9	12.4	StemPro	HPSI0114i-kolf_2
FD_kolf_2_CIL_6	CIL_6	Male	30280	Mod_SmartSeq2	HPSI0114i-kolf_2	22/08/2018	24	n/a	18/09/2018	n/a	27	23/09/2018	23/10/2018	1	30	89.64	14.9	12.4	StemPro	HPSI0114i-kolf_2
FD_kolf_2_Ctrl_24	Ctrl_24	Male	30280	Mod_SmartSeq2	HPSI0114i-kolf_2	22/08/2018	24	n/a	18/09/2018	n/a	27	23/09/2018	23/10/2018	1	30	89.64	14.9	12.4	StemPro	HPSI0114i-kolf_2
FD_kolf_2_Ctrl_6	Ctrl_6	Male	30280	Mod_SmartSeq2	HPSI0114i-kolf_2	22/08/2018	24	n/a	18/09/2018	n/a	27	23/09/2018	23/10/2018	1	30	89.64	14.9	12.4	StemPro	HPSI0114i-kolf_2
FD_kolf_2_IFNB_24	IFNB_24	Male	30280	Mod_SmartSeq2	HPSI0114i-kolf_2	22/08/2018	24	n/a	18/09/2018	n/a	27	23/09/2018	23/10/2018	1	30	89.64	14.9	12.4	StemPro	HPSI0114i-kolf_2
FD_kolf_2_IFNB_6	IFNB_6	Male	30280	Mod_SmartSeq2	HPSI0114i-kolf_2	22/08/2018	24	n/a	18/09/2018	n/a	27	23/09/2018	23/10/2018	1	30	89.64	14.9	12.4	StemPro	HPSI0114i-kolf_2
FD_kolf_2_IFNG_24	IFNG_24	Male	30280	Mod_SmartSeq2	HPSI0114i-kolf_2	22/08/2018	24	n/a	18/09/2018	n/a	27	23/09/2018	23/10/2018	1	30	89.64	14.9	12.4	StemPro	HPSI0114i-kolf_2
FD_kolf_2_IFNG_6	IFNG_6	Male	30280	Mod_SmartSeq2	HPSI0114i-kolf_2	22/08/2018	24	n/a	18/09/2018	n/a	27	23/09/2018	23/10/2018	1	30	89.64	14.9	12.4	StemPro	HPSI0114i-kolf_2
FD_kolf_2_IL4_24	IL4_24	Male	30280	Mod_SmartSeq2	HPSI0114i-kolf_2	22/08/2018	24	n/a	18/09/2018	n/a	27	23/09/2018	23/10/2018	1	30	89.64	14.9	12.4	StemPro	HPSI0114i-kolf_2
FD_kolf_2_IL4_6	IL4_6	Male	30280	Mod_SmartSeq2	HPSI0114i-kolf_2	22/08/2018	24	n/a	18/09/2018	n/a	27	23/09/2018	23/10/2018	1	30	89.64	14.9	12.4	StemPro	HPSI0114i-kolf_2
FD_kolf_2_LIL10_24	LIL10_24	Male	30280	Mod_SmartSeq2	HPSI0114i-kolf_2	22/08/2018	24	n/a	18/09/2018	n/a	27	23/09/2018	23/10/2018	1	30	89.64	14.9	12.4	StemPro	HPSI0114i-kolf_2
FD_kolf_2_LIL10_6	LIL10_6	Male	30280	Mod_SmartSeq2	HPSI0114i-kolf_2	22/08/2018	24	n/a	18/09/2018	n/a	27	23/09/2018	23/10/2018	1	30	89.64	14.9	12.4	StemPro	HPSI0114i-kolf_2
FD_kolf_2_MBP_24	MBP_24	Male	30280	Mod_SmartSeq2	HPSI0114i-kolf_2	22/08/2018	24	n/a	18/09/2018	n/a	27	23/09/2018	23/10/2018	1	30	89.64	14.9	12.4	StemPro	HPSI0114i-kolf_2
FD_kolf_2_MBP_6	MBP_6	Male	30280	Mod_SmartSeq2	HPSI0114i-kolf_2	22/08/2018	24	n/a	18/09/2018	n/a	27	23/09/2018	23/10/2018	1	30	89.64	14.9	12.4	StemPro	HPSI0114i-kolf_2
FD_kolf_2_P3C_24	P3C_24	Male	30280	Mod_SmartSeq2	HPSI0114i-kolf_2	22/08/2018	24	n/a	18/09/2018	n/a	27	23/09/2018	23/10/2018	1	30	89.64	14.9	12.4	StemPro	HPSI0114i-kolf_2
FD_kolf_2_P3C_6	P3C_6	Male	30280	Mod_SmartSeq2	HPSI0114i-kolf_2	22/08/2018	24	n/a	18/09/2018	n/a	27	23/09/2018	23/10/2018	1	30	89.64	14.9	12.4	StemPro	HPSI0114i-kolf_2
FD_kolf_2_PIC_24	PIC_24	Male	30280	Mod_SmartSeq2	HPSI0114i-kolf_2	22/08/2018	24	n/a	18/09/2018	n/a	27	23/09/2018	23/10/2018	1	30	89.64	14.9	12.4	StemPro	HPSI0114i-kolf_2
FD_kolf_2_PIC_6	PIC_6	Male	30280	Mod_SmartSeq2	HPSI0114i-kolf_2	22/08/2018	24	n/a	18/09/2018	n/a	27	23/09/2018	23/10/2018	1	30	89.64	14.9	12.4	StemPro	HPSI0114i-kolf_2
FD_kolf_2_Prec_D0	Prec_D0	Male	30280	Mod_SmartSeq2	HPSI0114i-kolf_2	22/08/2018	24	n/a	18/09/2018	n/a	27	23/09/2018	23/10/2018	1	30	89.64	14.9	12.4	StemPro	HPSI0114i-kolf_2
FD_kolf_2_Prec_D2	Prec_D2	Male	30280	Mod_SmartSeq2	HPSI0114i-kolf_2	22/08/2018	24	n/a	18/09/2018	n/a	27	23/09/2018	23/10/2018	1	30	89.64	14.9	12.4	StemPro	HPSI0114i-kolf_2
FD_kolf_2_R848_24	R848_24	Male	30280	Mod_SmartSeq2	HPSI0114i-kolf_2	22/08/2018	24	n/a	18/09/2018	n/a	27	23/09/2018	23/10/2018	1	30	89.64	14.9	12.4	StemPro	HPSI0114i-kolf_2
FD_kolf_2_R848_6	R848_6	Male	30280	Mod_SmartSeq2	HPSI0114i-kolf_2	22/08/2018	24	n/a	18/09/2018	n/a	27	23/09/2018	23/10/2018	1	30	89.64	14.9	12.4	StemPro	HPSI0114i-kolf_2
FD_kolf_2_sLPS_24	sLPS_24	Male	30280	Mod_SmartSeq2	HPSI0114i-kolf_2	22/08/2018	24	n/a	18/09/2018	n/a	27	23/09/2018	23/10/2018	1	30	89.64	14.9	12.4	StemPro	HPSI0114i-kolf_2
FD_kolf_2_sLPS_6	sLPS_6	Male	30280	Mod_SmartSeq2	HPSI0114i-kolf_2	22/08/2018	24	n/a	18/09/2018	n/a	27	23/09/2018	23/10/2018	1	30	89.64	14.9	12.4	StemPro	HPSI0114i-kolf_2
FD_kucg_2_CIL_24	CIL_24	Male	30041	NEB	HPSI0214i-kucg_2	06/07/2018	28	31	01/08/2018	33	26	06/08/2018	29/08/2018	1	23	91.48	13.5	10.9	StemPro	HPSI0214i-kucg_2
FD_kucg_2_CIL_6	CIL_6	Male	30041	NEB	HPSI0214i-kucg_2	06/07/2018	28	31	01/08/2018	33	26	06/08/2018	29/08/2018	1	23	91.48	13.5	10.9	StemPro	HPSI0214i-kucg_2
FD_kucg_2_Ctrl_24	Ctrl_24	Male	30041	NEB	HPSI0214i-kucg_2	06/07/2018	28	31	01/08/2018	33	26	06/08/2018	29/08/2018	1	23	91.48	13.5	10.9	StemPro	HPSI0214i-kucg_2
FD_kucg_2_IFNB_24	IFNB_24	Male	30041	NEB	HPSI0214i-kucg_2	06/07/2018	28	31	01/08/2018	33	26	06/08/2018	29/08/2018	1	23	91.48	13.5	10.9	StemPro	HPSI0214i-kucg_2
FD_kucg_2_IFNG_24	IFNG_24	Male	30041	NEB	HPSI0214i-kucg_2	06/07/2018	28	31	01/08/2018	33	26	06/08/2018	29/08/2018	1	23	91.48	13.5	10.9	StemPro	HPSI0214i-kucg_2
FD_kucg_2_IFNG_6	IFNG_6	Male	30041	NEB	HPSI0214i-kucg_2	06/07/2018	28	31	01/08/2018	33	26	06/08/2018	29/08/2018	1	23	91.48	13.5	10.9	StemPro	HPSI0214i-kucg_2
FD_kucg_2_IL4_24	IL4_24	Male	30041	NEB	HPSI0214i-kucg_2	06/07/2018	28	31	01/08/2018	33	26	06/08/2018	29/08/2018	1	23	91.48	13.5	10.9	StemPro	HPSI0214i-kucg_2
FD_kucg_2_IL4_6	IL4_6	Male	30041	NEB	HPSI0214i-kucg_2	06/07/2018	28	31	01/08/2018	33	26	06/08/2018	29/08/2018	1	23	91.48	13.5	10.9	StemPro	HPSI0214i-kucg_2
FD_kucg_2_LIL10_6	LIL10_6	Male	30041	NEB	HPSI0214i-kucg_2	06/07/2018	28	31	01/08/2018	33	26	06/08/2018	29/08/2018	1	23	91.48	13.5	10.9	StemPro	HPSI0214i-kucg_2
FD_kucg_2_MBP_24	MBP_24	Male	30041	NEB	HPSI0214i-kucg_2	06/07/2018	28	31	01/08/2018	33	26	06/08/2018	29/08/2018	1	23	91.48	13.5	10.9	StemPro	HPSI0214i-kucg_2
FD_kucg_2_MBP_6	MBP_6	Male	30041	NEB	HPSI0214i-kucg_2	06/07/2018	28	31	01/08/2018	33	26	06/08/2018	29/08/2018	1	23	91.48	13.5	10.9	StemPro	HPSI0214i-kucg_2
FD_kucg_2_P3C_24	P3C_24	Male	30041	NEB	HPSI0214i-kucg_2	06/07/2018	28	31	01/08/2018	33	26	06/08/2018	29/08/2018	1	23	91.48	13.5	10.9	StemPro	HPSI0214i-kucg_2
FD_kucg_2_P3C_6	P3C_6	Male	30041	NEB	HPSI0214i-kucg_2	06/07/2018	28	31	01/08/2018	33	26	06/08/2018	29/08/2018	1	23	91.48	13.5	10.9	StemPro	HPSI0214i-kucg_2
FD_kucg_2_PIC_24	PIC_24	Male	30041	NEB	HPSI0214i-kucg_2	06/07/2018	28	31	01/08/2018	33	26	06/08/2018	29/08/2018	1	23	91.48	13.5	10.9	StemPro	HPSI0214i-kucg_2
FD_kucg_2_PIC_6	PIC_6	Male	30041	NEB	HPSI0214i-kucg_2	06/07/2018	28	31	01/08/2018	33	26	06/08/2018	29/08/2018	1	23	91.48	13.5	10.9	StemPro	HPSI0214i-kucg_2
FD_kucg_2_Prec_D0	Prec_D0	Male	30041	NEB	HPSI0214i-kucg_2	06/07/2018	28	31	01/08/2018	33	26	06/08/2018	29/08/2018	1	23	91.48	13.5	10.9	StemPro	HPSI0214i-kucg_2
FD_kucg_2_Prec_D2	Prec_D2	Male	30041	NEB	HPSI0214i-kucg_2	06/07/2018	28	31	01/08/2018	33	26	06/08/2018	29/08/2018	1	23	91.48	13.5	10.9	StemPro	HPSI0214i-kucg_2
FD_kucg_2_R848_24	R848_24	Male	30041	NEB	HPSI0214i-kucg_2	06/07/2018	28	31	01/08/2018	33	26	06/08/2018	29/08/2018	1	23	91.48	13.5	10.9	StemPro	HPSI0214i-kucg_2
FD_kucg_2_R848_6	R848_6	Male	30041	NEB	HPSI0214i-kucg_2	06/07/2018	28	31	01/08/2018	33	26	06/08/2018	29/08/2018	1	23	91.48	13.5	10.9	StemPro	HPSI0214i-kucg_2
FD_kucg_2_sLPS_24	sLPS_24	Male	30041	NEB	HPSI0214i-kucg_2	06/07/2018	28	31	01/08/2018	33	26	06/08/2018	29/08/2018	1	23	91.48	13.5	10.9	StemPro	HPSI0214i-kucg_2
FD_kucg_2_sLPS_6	sLPS_6	Male	30041	NEB	HPSI0214i-kucg_2	06/07/2018	28	31	01/08/2018	33	26	06/08/2018	29/08/2018	1	23	91.48	13.5	10.9	StemPro	HPSI0214i-kucg_2
FD_leeh_2_CIL_24	CIL_24	Male	29725	NEB	HPSI0513i-leeh_2	15/06/2018	28	FD iPSC	09/07/2018	FD iPSC	24	16/07/2018	29/08/2018	1	44	87.63	17	11.1	StemPro	HPSI0513i-leeh_2
FD_leeh_2_CIL_6	CIL_6	Male	29725	NEB	HPSI0513i-leeh_2	15/06/2018	28	FD iPSC	09/07/2018	FD iPSC	24	16/07/2018	29/08/2018	1	44	87.63	17	11.1	StemPro	HPSI0513i-leeh_2
FD_leeh_2_Ctrl_24	Ctrl_24	Male	29725	NEB	HPSI0513i-leeh_2	15/06/2018	28	FD iPSC	09/07/2018	FD iPSC	24	16/07/2018	29/08/2018	1	44	87.63	17	11.1	StemPro	HPSI0513i-leeh_2
FD_leeh_2_Ctrl_6	Ctrl_6	Male	29725	NEB	HPSI0513i-leeh_2	15/06/2018	28	FD iPSC	09/07/2018	FD iPSC	24	16/07/2018	29/08/2018	1	44	87.63	17	11.1	StemPro	HPSI0513i-leeh_2
FD_leeh_2_IFNB_24	IFNB_24	Male	29725	NEB	HPSI0513i-leeh_2	15/06/2018	28	FD iPSC	09/07/2018	FD iPSC	24	16/07/2018	29/08/2018	1	44	87.63	17	11.1	StemPro	HPSI0513i-leeh_2
FD_leeh_2_IFNB_6	IFNB_6	Male	29725	NEB	HPSI0513i-leeh_2	15/06/2018	28	FD iPSC	09/07/2018	FD iPSC	24	16/07/2018	29/08/2018	1	44	87.63	17	11.1	StemPro	HPSI0513i-leeh_2
FD_leeh_2_IFNG_24	IFNG_24	Male	29725	NEB	HPSI0513i-leeh_2	15/06/2018	28	FD iPSC	09/07/2018	FD iPSC	24	16/07/2018	29/08/2018	1	44	87.63	17	11.1	StemPro	HPSI0513i-leeh_2
FD_leeh_2_IFNG_6	IFNG_6	Male	29725	NEB	HPSI0513i-leeh_2	15/06/2018	28	FD iPSC	09/07/2018	FD iPSC	24	16/07/2018	29/08/2018	1	44	87.63	17	11.1	StemPro	HPSI0513i-leeh_2
FD_leeh_2_IL4_24	IL4_24	Male	29725	NEB	HPSI0513i-leeh_2	15/06/2018	28	FD iPSC	09/07/2018	FD iPSC	24	16/07/2018	29/08/2018	1	44	87.63	17	11.1	StemPro	HPSI0513i-leeh_2
FD_leeh_2_IL4_6	IL4_6	Male	29725	NEB	HPSI0513i-leeh_2	15/06/2018	28	FD iPSC	09/07/2018	FD iPSC	24	16/07/2018	29/08/2018	1	44	87.63	17	11.1	StemPro	HPSI0513i-leeh_2
FD_leeh_2_LIL10_24	LIL10_24	Male	29725	NEB	HPSI0513i-leeh_2	15/06/2018	28	FD iPSC	09/07/2018	FD iPSC	24	16/07/2018	29/08/2018	1	44	87.63	17	11.1	StemPro	HPSI0513i-leeh_2
FD_leeh_2_LIL10_6	LIL10_6	Male	29725	NEB	HPSI0513i-leeh_2	15/06/2018	28	FD iPSC	09/07/2018	FD iPSC	24	16/07/2018	29/08/2018	1	44	87.63	17	11.1	StemPro	HPSI0513i-leeh_2
FD_leeh_2_MBP_24	MBP_24	Male	29725	NEB	HPSI0513i-leeh_2	15/06/2018	28	FD iPSC	09/07/2018	FD iPSC	24	16/07/2018	29/08/2018	1	44	87.63	17	11.1	StemPro	HPSI0513i-leeh_2
FD_leeh_2_MBP_6	MBP_6	Male	29725	NEB	HPSI0513i-leeh_2	15/06/2018	28	FD iPSC	09/07/2018	FD iPSC	24	16/07/2018	29/08/2018	1	44	87.63	17	11.1	StemPro	HPSI0513i-leeh_2
FD_leeh_2_P3C_24	P3C_24	Male	29725	NEB	HPSI0513i-leeh_2	15/06/2018	28	FD iPSC	09/07/2018	FD iPSC	24	16/07/2018	29/08/2018	1	44	87.63	17	11.1	StemPro	HPSI0513i-leeh_2
FD_leeh_2_P3C_6	P3C_6	Male	29725	NEB	HPSI0513i-leeh_2	15/06/2018	28	FD iPSC	09/07/2018	FD iPSC	24	16/07/2018	29/08/2018	1	44	87.63	17	11.1	StemPro	HPSI0513i-leeh_2
FD_leeh_2_PIC_24	PIC_24	Male	29725	NEB	HPSI0513i-leeh_2	15/06/2018	28	FD iPSC	09/07/2018	FD iPSC	24	16/07/2018	29/08/2018	1	44	87.63	17	11.1	StemPro	HPSI0513i-leeh_2
FD_leeh_2_PIC_6	PIC_6	Male	29725	NEB	HPSI0513i-leeh_2	15/06/2018	28	FD iPSC	09/07/2018	FD iPSC	24	16/07/2018	29/08/2018	1	44	87.63	17	11.1	StemPro	HPSI0513i-leeh_2
FD_leeh_2_Prec_D0	Prec_D0	Male	29725	NEB	HPSI0513i-leeh_2	15/06/2018	28	FD iPSC	09/07/2018	FD iPSC	24	16/07/2018	29/08/2018	1	44	87.63	17	11.1	StemPro	HPSI0513i-leeh_2
[truncated: 2,699 more rows]

## Sheet: HipSci Info
Name	Cell Type	Disease Status	Sex	Ethnicity	Age	Source Material	Tissue Provider	Predicted Population	Culture	Method of Derivation	Date of Derivation	Pluritest Pluripotency Score	Pluritest Novelty Score	CNV Num Different Regions	CNV Length of Different Regions / Mbp	Donor Consent	Banking Status	Expression array	Genotyping array	Exome-seq	RNA-seq	Methylation array	Whole genome sequencing	Proteomics	Cellular phenotyping
HPSI0114i-bezi_3	iPSC	Normal	Female	White - White British	60-64	Skin tissue	Cambridge BioResource	European	Feeder-free	CytoTune 1	2014-03-13	36.724	1.69	2	2	true	Selected for banking | Shipped to ECACC | Banked at ECACC	true	true	true	true	true	true	false	false
HPSI0114i-eipl_1	iPSC	Normal	Female	White - White British	40-44	Skin tissue	Cambridge BioResource	European	Feeder-free	CytoTune 1	2014-03-13	17.743	1.158	0	0	true	Selected for banking | Shipped to ECACC | Banked at ECACC | Banked at EBiSC	true	true	true	true	true	true	true	false
HPSI0114i-iisa_3	iPSC	Normal	Male	White - White British	55-59	Skin tissue	Cambridge BioResource	European	Feeder-free	CytoTune 1	2014-05-15	28.614	1.25	1	1	true	Selected for banking | Shipped to ECACC | Banked at ECACC | Banked at EBiSC	true	true	true	true	true	true	true	false
HPSI0114i-kolf_2	iPSC	Normal	Male	White - White British	55-59	Skin tissue	Cambridge BioResource	European	Feeder-free	CytoTune 1	2014-03-13	48.039	0.876	1	0	true	Selected for banking | Shipped to ECACC | Banked at ECACC | Banked at EBiSC	true	true	true	true	false	true	true	false
HPSI0114i-lexy_2	iPSC	Normal	Female	White - White British	60-64	Skin tissue	Cambridge BioResource	European	Feeder-free	CytoTune 1	2014-03-13	25.238	1.23	0	0	true	Selected for banking | Shipped to ECACC | Banked at ECACC | Banked at EBiSC	true	true	true	true	true	true	false	false
HPSI0114i-oevr_3	iPSC	Normal	Male	White - White British	70-74	Skin tissue	Cambridge BioResource	European	Feeder-free	CytoTune 1	2014-03-13	29.571	0.665	0	0	true	Selected for banking | Shipped to ECACC | Banked at ECACC | Banked at EBiSC	true	true	true	true	true	true	false	false
HPSI0114i-wegi_1	iPSC	Normal	Female	White - White British	60-64	Skin tissue	Cambridge BioResource	European	Feeder-free	CytoTune 1	2014-03-20	34.262	1.317	1	1	true	Selected for banking | Shipped to ECACC | Banked at ECACC | Banked at EBiSC	true	true	false	false	false	true	false	false
HPSI0114i-zapk_2	iPSC	Normal	Male	White - White British	60-64	Skin tissue	Cambridge BioResource	European	Feeder-free	CytoTune 1	2014-03-20	33.796	1.302	0	0	true	Selected for banking | Shipped to ECACC | Banked at ECACC | Banked at EBiSC	true	true	true	true	false	true	false	false
HPSI0115i-aion_2	iPSC	Normal	Male	White - White British	60-64	Skin tissue	Cambridge BioResource	European	Feeder-free	CytoTune 1	2015-05-21	10.515	1.301	1	1	true	Selected for banking | Shipped to ECACC | Banked at ECACC	true	true	true	true	true	true	false	false
HPSI0115i-aoxv_1	iPSC	Normal	Female	White - White British	60-64	Skin tissue	Cambridge BioResource	European	Feeder-free	CytoTune 2	null	25.228	1.298	1	2	true	Selected for banking | Shipped to ECACC | Banked at ECACC	true	true	true	true	true	true	false	false
HPSI0115i-bimq_4	iPSC	Normal	Male	White - White British	65-69	Skin tissue	Cambridge BioResource	European	Feeder-free	CytoTune 2	null	33.992	1.467	1	1	true	Selected for banking | Shipped to ECACC | Banked at ECACC	true	true	true	true	true	true	false	false
HPSI0115i-boqx_2	iPSC	Normal	Female	White - White British	60-64	Skin tissue	Cambridge BioResource	Ad Mixed American	Feeder-free	CytoTune 2	null	1.783	1.376	0	0	true	Selected for banking | Shipped to ECACC | Banked at ECACC	true	true	true	true	true	true	false	false
HPSI0115i-gifk_1	iPSC	Normal	Male	White - White British	55-59	Skin tissue	Cambridge BioResource	European	Feeder-free	CytoTune 1	2015-05-20	32.776	1.31	1	1	true	Selected for banking | Shipped to ECACC | Banked at ECACC	true	true	true	true	true	true	false	false
HPSI0115i-iiyk_2	iPSC	Normal	Female	White - White British	50-54	Skin tissue	Cambridge BioResource	European	Feeder-free	CytoTune 2	null	23.428	1.412	1	0	true	Selected for banking | Shipped to ECACC | Banked at ECACC	true	true	true	true	true	true	true	false
HPSI0115i-iuad_2	iPSC	Normal	Male	White - Other	35-39	Skin tissue	Cambridge BioResource	European	Feeder-free	CytoTune 2	null	29.318	1.396	0	0	true	Selected for banking | Shipped to ECACC | Banked at ECACC	true	true	true	true	true	true	false	false
HPSI0115i-jakt_1	iPSC	Normal	Female	White - White British	55-59	Skin tissue	Cambridge BioResource	European	Feeder-free	CytoTune 2	null	18.981	1.245	0	0	true	Selected for banking | Shipped to ECACC | Banked at ECACC	true	true	false	false	false	false	false	false
HPSI0115i-jotn_2	iPSC	Normal	Male	White - White British	55-59	Skin tissue	Cambridge BioResource	null	Feeder-free	CytoTune 2	null	31.308	1.324	0	0	true	Selected for banking | Shipped to ECACC | Banked at ECACC	true	true	true	true	true	false	false	false
HPSI0115i-payf_1	iPSC	Normal	Female	White - White British	65-69	Skin tissue	Cambridge BioResource	European	Feeder-free	CytoTune 2	null	25.339	1.527	2	2	true	Selected for banking | Shipped to ECACC | Banked at ECACC	true	true	true	true	true	true	false	false
HPSI0115i-pitg_2	iPSC	Normal	Female	White - White British	50-54	Skin tissue	Cambridge BioResource	null	Feeder-free	CytoTune 2	null	12.509	1.372	0	0	true	Selected for banking | Shipped to ECACC | Banked at ECACC	true	true	true	true	true	false	false	false
HPSI0115i-qecv_2	iPSC	Normal	Female	White - White British	35-39	Skin tissue	Cambridge BioResource	null	Feeder-free	CytoTune 2	null	21.027	1.355	2	1	true	Selected for banking | Shipped to ECACC | Banked at ECACC	true	true	true	true	true	false	false	false
HPSI0115i-quze_4	iPSC	Normal	Female	White - White British	65-69	Skin tissue	Cambridge BioResource	null	null	CytoTune 2	null	7.62	1.544	2	2	true	Not selected	true	true	true	true	true	false	false	false
HPSI0115i-rakq_1	iPSC	Normal	Male	White - White British	65-69	Skin tissue	Cambridge BioResource	European	Feeder-free	CytoTune 2	null	-1.413	1.503	0	0	true	Selected for banking | Shipped to ECACC | Banked at ECACC	true	true	true	true	false	false	false	false
HPSI0115i-sehp_2	iPSC	Normal	Female	White - Other	25-29	Skin tissue	Cambridge BioResource	European	Feeder-free	CytoTune 2	null	31.645	1.206	0	0	true	Selected for banking | Shipped to ECACC | Banked at ECACC	true	true	true	true	true	true	false	false
HPSI0115i-tiku_3	iPSC	Normal	Male	White - White British	60-64	Skin tissue	Cambridge BioResource	null	Feeder-free	CytoTune 2	null	28.968	1.377	1	13	true	Selected for banking | Shipped to ECACC | Banked at ECACC	true	true	true	true	true	false	false	false
HPSI0115i-uolo_1	iPSC	Normal	Female	White - White British	60-64	Skin tissue	Cambridge BioResource	European	null	CytoTune 1	2015-05-22	22.021	1.457	0	0	true	Not selected	true	true	false	false	false	false	false	false
HPSI0115i-uupc_2	iPSC	Normal	Female	White - White British	35-39	Skin tissue	Cambridge BioResource	European	Feeder-free	CytoTune 2	null	28.269	1.362	2	2	true	Selected for banking | Shipped to ECACC | Banked at ECACC	true	true	true	true	true	true	false	false
HPSI0115i-vazt_2	iPSC	Normal	Male	White - White British	55-59	Skin tissue	Cambridge BioResource	European	Feeder-free	CytoTune 2	2015-12-03	18.826	1.325	2	6	true	Selected for banking | Shipped to ECACC | Banked at ECACC	true	true	true	true	true	true	true	false
HPSI0115i-womt_1	iPSC	Normal	Male	White - White British	35-39	Skin tissue	Cambridge BioResource	null	Feeder-free	CytoTune 2	null	21.851	1.426	1	2	true	Selected for banking | Shipped to ECACC | Banked at ECACC	true	true	true	true	true	false	false	false
HPSI0115i-zihe_1	iPSC	Normal	Female	White - White British	75-79	Skin tissue	Cambridge BioResource	European	Feeder-free	CytoTune 1	2015-05-20	24.108	1.229	1	1	true	Selected for banking | Shipped to ECACC | Banked at ECACC	true	true	true	true	true	true	false	false
HPSI0115pf-rakz	Fibroblast	Normal	Female	White - White British	50-54	Skin tissue	Cambridge BioResource	European	null	null	null	null	null	null	null	true		true	true	true	false	false	true	false	false
HPSI0214i-eiwy_1	iPSC	Normal	Female	White - White British	65-69	Skin tissue	Cambridge BioResource	European	Feeder-free	CytoTune 1	2014-05-02	18.115	1.502	1	0	true	Selected for banking | Shipped to ECACC | Banked at ECACC | Banked at EBiSC	true	true	true	true	true	true	false	false
HPSI0214i-heth_1	iPSC	Normal	Female	White - White British	65-69	Skin tissue	Cambridge BioResource	European	Feeder-free	CytoTune 1	2014-05-02	10.174	1.351	0	0	true	Selected for banking | Shipped to ECACC | Banked at ECACC | Banked at EBiSC	true	true	true	true	false	true	false	false
HPSI0214i-kucg_2	iPSC	Normal	Male	White - White British	65-69	Skin tissue	Cambridge BioResource	European	Feeder-free	CytoTune 1	2014-05-08	36.792	1.631	0	0	true	Selected for banking | Shipped to ECACC | Banked at ECACC | Banked at EBiSC	true	true	true	true	true	true	true	false
HPSI0214i-pelm_3	iPSC	Normal	Female	White - White British	40-44	Skin tissue	Cambridge BioResource	European	Feeder-free	CytoTune 1	2014-05-02	30.93	1.491	1	0	true	Selected for banking | Shipped to ECACC | Banked at ECACC | Banked at EBiSC	true	true	true	true	true	true	false	false
HPSI0214i-rayr_1	iPSC	Normal	Male	White - White British	75-79	Skin tissue	Cambridge BioResource	European	Feeder-free	CytoTune 1	2014-05-08	23.676	1.579	0	0	true	Selected for banking | Shipped to ECACC | Banked at ECACC | Banked at EBiSC	true	true	true	true	false	true	true	false
HPSI0215i-hipn_1	iPSC	Normal	Male	White - White British	55-59	Skin tissue	Cambridge BioResource	European	Feeder-free	CytoTune 1	2015-05-28	12.056	1.323	1	4	true	Selected for banking | Shipped to ECACC | Banked at ECACC	true	true	true	true	true	true	false	false
HPSI0215i-oilg_1	iPSC	Normal	Male	White - White British	65-69	Skin tissue	Cambridge BioResource	European	Feeder-free	CytoTune 1	2015-05-28	15.642	1.292	0	0	true	Selected for banking | Shipped to ECACC | Banked at ECACC	true	true	true	true	true	true	true	false
HPSI0215i-romx_1	iPSC	Normal	Male	White - White British	50-54	Skin tissue	Cambridge BioResource	European	Feeder-free	CytoTune 2	null	18.914	1.441	2	2	true	Selected for banking | Shipped to ECACC	true	true	true	true	true	true	false	false
HPSI0215i-uiao_2	iPSC	Normal	Female	White - White British	65-69	Skin tissue	Cambridge BioResource	European	Feeder-free	CytoTune 2	null	20.743	1.354	0	0	true	Selected for banking | Shipped to ECACC | Banked at ECACC	true	true	false	true	true	true	false	false
HPSI0215i-yoch_6	iPSC	Normal	Female	White - White British	60-64	Skin tissue	Cambridge BioResource	Ad Mixed American	Feeder-free	CytoTune 1	2015-05-28	34.692	1.445	0	0	true	Selected for banking | Shipped to ECACC | Banked at ECACC	true	true	true	true	true	true	true	false
HPSI0215i-zett_5	iPSC	Normal	Female	White - White British	70-74	Skin tissue	Cambridge BioResource	European	Feeder-free	CytoTune 2	2015-08-08	9.681	1.531	0	0	true	Selected for banking | Shipped to ECACC | Banked at ECACC	true	true	true	true	true	true	false	false
HPSI0215pf-natr	Fibroblast	Normal	Female	White - White British	75-79	Skin tissue	Cambridge BioResource	European	null	null	null	null	null	null	null	true		true	true	false	false	false	false	false	false
HPSI0313i-cesj_1	iPSC	Normal	Male	null	null	Skin tissue	Cambridge BioResource	European	Feeder-dependent	Episomal	2013-04-24	27.781	1.58	2	1	false	Selected for banking | Shipped to ECACC | Banked at EBiSC	true	true	true	true	true	false	false	true
HPSI0314i-bubh_1	iPSC	Normal	Female	White - White British	35-39	Skin tissue	Cambridge BioResource	European	Feeder-free	CytoTune 1	2014-05-29	5.978	1.699	0	0	true	Selected for banking | Shipped to ECACC | Banked at ECACC | Banked at EBiSC	true	true	true	true	true	true	false	false
HPSI0314i-qaqx_1	iPSC	Normal	Female	White - White British	60-64	Skin tissue	Cambridge BioResource	European	Feeder-free	CytoTune 1	2014-05-08	15.712	1.409	0	0	true	Selected for banking | Shipped to ECACC | Banked at ECACC | Banked at EBiSC	true	true	true	true	true	true	false	false
HPSI0314i-sojd_1	iPSC	Normal	Female	White - Other	45-49	Skin tissue	Cambridge BioResource	Ad Mixed American	null	CytoTune 1	2014-05-08	24.536	1.48	2	2	true	Not selected	true	true	false	false	false	false	false	false
HPSI0314i-uict_1	iPSC	Normal	Female	White - White British	65-69	Skin tissue	Cambridge BioResource	null	Feeder-free	CytoTune 2	null	25.102	1.261	0	0	true	Selected for banking | Shipped to ECACC | Banked at ECACC	true	true	true	true	true	false	false	false
HPSI0314i-wigw_2	iPSC	Normal	Male	White - White British	65-69	Skin tissue	Cambridge BioResource	European	Feeder-free	CytoTune 2	2015-09-10	11.044	1.401	2	1	true	Selected for banking | Shipped to ECACC | Banked at ECACC | Banked at EBiSC	true	true	true	true	true	true	false	false
HPSI0314i-xagu_1	iPSC	Normal	Female	White - White British	60-64	Skin tissue	Cambridge BioResource	European	Feeder-free	CytoTune 2	null	null	null	null	null	true	Selected for banking | Shipped to ECACC	true	true	true	true	true	true	false	false
HPSI0413i-corn_1	iPSC	Normal	Male	null	null	Skin tissue	Cambridge BioResource	European	Feeder-free	CytoTune 1	2014-04-24	11.044	1.533	0	0	false	Selected for banking | Shipped to ECACC | Banked at ECACC | Banked at EBiSC	true	true	true	true	true	false	true	false
HPSI0413i-coxy_33	iPSC	Normal	Male	null	null	Skin tissue	Cambridge BioResource	European	Feeder-free	CytoTune 1	2013-08-14	41.671	1.404	1	4	false	Selected for banking | Shipped to ECACC | Banked at ECACC | Banked at EBiSC	true	true	true	true	true	false	false	true
HPSI0413i-iakz_2	iPSC	Normal	Male	null	null	Skin tissue	Cambridge BioResource	European	Feeder-dependent	CytoTune 1	2013-08-22	36.981	1.233	1	1	false	Selected for banking | Shipped to ECACC | Banked at ECACC | Banked at EBiSC	true	true	true	true	true	false	false	true
HPSI0413i-nudd_1	iPSC	Normal	Male	null	null	Skin tissue	Cambridge BioResource	European	Feeder-free	CytoTune 1	2013-09-05	37.497	1.262	0	0	false	Selected for banking | Shipped to ECACC | Banked at ECACC | Banked at EBiSC	true	true	true	true	true	false	false	false
HPSI0413i-peop_4	iPSC	Normal	Male	null	null	Skin tissue	Cambridge BioResource	European	Feeder-free	CytoTune 1	2013-08-19	30.63	1.445	0	0	false	Selected for banking | Shipped to ECACC | Banked at ECACC	true	true	true	true	true	false	false	false
HPSI0413i-uahf_3	iPSC	Normal	Female	null	null	Skin tissue	Cambridge BioResource	European	Feeder-dependent	CytoTune 1	2013-05-16	34.714	1.44	0	0	false	Selected for banking | Shipped to ECACC | Banked at ECACC | Banked at EBiSC	true	true	true	true	true	false	false	true
HPSI0413i-yotv_2	iPSC	Normal	Male	null	null	Skin tissue	Cambridge BioResource	European	Feeder-free	CytoTune 1	2013-08-19	40.393	1.387	0	0	false	Selected for banking | Shipped to ECACC | Banked at ECACC	true	true	true	true	true	false	true	false
HPSI0414i-ceik_1	iPSC	Normal	Male	White - White British	50-54	Skin tissue	Cambridge BioResource	European	Feeder-free	CytoTune 1	2015-04-17	22.81	1.4	1	4	true	Selected for banking | Shipped to ECACC | Banked at ECACC	true	true	true	true	true	true	false	false
HPSI0414i-gesg_2	iPSC	Normal	Male	White - White British	60-64	Skin tissue	Cambridge BioResource	European	Feeder-free	CytoTune 1	2015-06-30	22.749	1.258	1	1	true	Selected for banking | Shipped to ECACC | Banked at ECACC	true	true	true	true	true	true	false	false
HPSI0414i-naju_1	iPSC	Normal	Male	White - White British	60-64	Skin tissue	Cambridge BioResource	European	Feeder-free	CytoTune 2	2015-08-13	19.98	1.296	0	0	true	Selected for banking | Shipped to ECACC | Banked at ECACC | Banked at EBiSC	true	true	true	true	true	true	false	false
HPSI0414i-oikd_5	iPSC	Normal	Female	White - White British	40-44	Skin tissue	Cambridge BioResource	European	Feeder-free	CytoTune 2	null	31.053	1.277	2	1	true	Selected for banking | Shipped to ECACC | Banked at ECACC	true	true	true	true	true	true	true	false
HPSI0414i-sebn_3	iPSC	Normal	Female	White - White British	65-69	Skin tissue	Cambridge BioResource	European	Feeder-free	CytoTune 2	2015-08-26	29.781	1.249	2	1	true	Selected for banking | Shipped to ECACC | Banked at ECACC	true	true	true	true	true	true	true	false
HPSI0414i-uawq_2	iPSC	Normal	Female	White - White British	35-39	Skin tissue	Cambridge BioResource	European	Feeder-free	CytoTune 2	null	15.755	1.345	0	0	true	Selected for banking | Shipped to ECACC | Banked at ECACC	true	true	true	true	true	true	false	false
HPSI0513i-aipt_33	iPSC	Normal	Male	null	null	Skin tissue	Cambridge BioResource	European	Feeder-free	CytoTune 1	2013-09-05	34.905	1.575	1	2	false	Selected for banking | Shipped to ECACC | Banked at ECACC | Banked at EBiSC	true	true	true	true	true	false	false	false
HPSI0513i-bicb_3	iPSC	Normal	Female	null	null	Skin tissue	Cambridge BioResource	European	Feeder-free	CytoTune 1	2013-08-22	26.595	1.515	0	0	false	Selected for banking | Shipped to ECACC | Banked at ECACC	true	true	false	false	false	false	false	false
HPSI0513i-coio_1	iPSC	Normal	Female	null	null	Skin tissue	Cambridge BioResource	European	Feeder-dependent	CytoTune 1	2013-11-14	31.798	1.302	0	0	false	Selected for banking | Shipped to ECACC | Banked at ECACC | Banked at EBiSC	true	true	true	true	true	false	true	true
HPSI0513i-cuau_1	iPSC	Normal	Female	null	null	Skin tissue	Cambridge BioResource	European	Feeder-dependent	CytoTune 1	2013-12-05	50.201	1.363	0	0	false	Selected for banking | Shipped to ECACC | Banked at ECACC	true	true	true	true	true	false	true	true
HPSI0513i-dipe_1	iPSC	Normal	Female	null	null	Skin tissue	Cambridge BioResource	European	Feeder-free	CytoTune 1	2013-09-13	40.381	1.284	0	0	false	Selected for banking | Shipped to ECACC | Banked at ECACC | Banked at EBiSC	true	true	true	true	true	false	false	false
HPSI0513i-dovq_3	iPSC	Normal	Male	null	null	Skin tissue	Cambridge BioResource	European	Feeder-dependent	CytoTune 1	2013-09-26	48.738	1.451	39	93	false	Selected for banking | Shipped to ECACC | Banked at ECACC	true	true	true	true	false	false	false	false
HPSI0513i-dulv_1	iPSC	Normal	Female	null	null	Skin tissue	Cambridge BioResource	European	Feeder-free	CytoTune 1	2013-11-14	34.379	1.367	2	1	false	Selected for banking | Shipped to ECACC | Banked at ECACC | Banked at EBiSC	true	true	true	true	true	false	false	false
HPSI0513i-euir_1	iPSC	Normal	Male	null	null	Skin tissue	Cambridge BioResource	European	Feeder-dependent	CytoTune 1	2013-11-07	45.147	1.283	0	0	false	Selected for banking | Shipped to ECACC | Banked at ECACC | Banked at EBiSC	true	true	true	true	true	false	true	true
HPSI0513i-fejf_2	iPSC	Normal	Male	null	null	Skin tissue	Cambridge BioResource	European	Feeder-free	CytoTune 1	2013-09-05	16.75	1.204	1	1	false	Selected for banking | Shipped to ECACC | Banked at ECACC | Banked at EBiSC	true	true	true	true	true	false	true	false
HPSI0513i-giuf_1	iPSC	Normal	Female	null	null	Skin tissue	Cambridge BioResource	European	Feeder-free	CytoTune 1	2013-12-05	46.162	1.329	3	4	false	Selected for banking | Shipped to ECACC | Banked at ECACC | Banked at EBiSC	true	true	true	true	true	false	true	false
HPSI0513i-golb_1	iPSC	Normal	Female	null	null	Skin tissue	Cambridge BioResource	European	Feeder-dependent	CytoTune 1	2013-07-26	25.581	1.469	3	3	false	Selected for banking | Shipped to ECACC | Banked at ECACC | Banked at EBiSC	true	true	true	true	true	false	false	true
HPSI0513i-huls_1	iPSC	Normal	Female	null	null	Skin tissue	Cambridge BioResource	European	Feeder-dependent	CytoTune 1	2013-11-07	38.985	1.234	0	0	false	Selected for banking | Shipped to ECACC | Banked at ECACC	true	true	true	true	true	false	false	true
HPSI0513i-iasn_3	iPSC	Normal	Female	null	null	Skin tissue	Cambridge BioResource	European	Feeder-dependent	CytoTune 1	2013-07-24	38.616	1.252	0	0	false	Selected for banking | Shipped to ECACC | Banked at ECACC | Banked at EBiSC	true	true	true	true	true	false	false	true
HPSI0513i-kesz_1	iPSC	Normal	Female	null	null	Skin tissue	Cambridge BioResource	European	Feeder-dependent	CytoTune 1	2013-08-22	33.427	1.209	0	0	false	Selected for banking | Shipped to ECACC | Banked at ECACC	true	true	true	true	true	false	false	true
HPSI0513i-leeh_2	iPSC	Normal	Male	null	null	Skin tissue	Cambridge BioResource	European	Feeder-dependent	CytoTune 1	2013-08-19	49.548	1.434	0	0	false	Selected for banking | Shipped to ECACC | Banked at ECACC	true	true	true	true	true	false	false	true
HPSI0513i-momt_2	iPSC	Normal	Female	null	null	Skin tissue	Cambridge BioResource	European	Feeder-free	CytoTune 1	2013-09-05	41.127	1.303	0	0	false	Selected for banking | Shipped to ECACC | Banked at ECACC	true	true	true	true	true	false	false	false
HPSI0513i-netf_2	iPSC	Normal	Female	null	null	Skin tissue	Cambridge BioResource	European	Feeder-free	CytoTune 1	2014-02-11	33.597	1.393	2	3	false	Selected for banking | Shipped to ECACC | Banked at ECACC	true	true	true	true	true	false	false	false
HPSI0513i-oarz_1	iPSC	Normal	Male	null	null	Skin tissue	Cambridge BioResource	European	null	CytoTune 1	2013-09-05	38.959	2.201	0	0	false	Not selected	true	true	false	false	false	false	false	false
HPSI0513i-oeoo_2	iPSC	Normal	Male	null	null	Skin tissue	Cambridge BioResource	European	Feeder-dependent	CytoTune 1	2013-07-26	44.949	1.272	0	0	false	Selected for banking | Shipped to ECACC | Banked at ECACC | Banked at EBiSC	true	true	true	true	true	false	false	true
HPSI0513i-oibg_1	iPSC	Normal	Female	null	null	Skin tissue	Cambridge BioResource	European	Feeder-free	CytoTune 1	2013-12-05	32.547	0.857	2	1	false	Selected for banking | Shipped to ECACC | Banked at ECACC	true	true	true	true	true	false	true	false
HPSI0513i-pedc_1	iPSC	Normal	Female	null	null	Skin tissue	Cambridge BioResource	European	Feeder-free	CytoTune 1	2013-09-05	48.516	1.432	0	0	false	Selected for banking | Shipped to ECACC | Banked at ECACC	true	true	false	false	false	false	false	false
HPSI0513i-sucd_3	iPSC	Normal	Female	null	null	Skin tissue	Cambridge BioResource	European	Feeder-free	CytoTune 1	2013-08-22	47.287	1.406	1	0	false	Selected for banking | Shipped to ECACC | Banked at ECACC	true	true	true	true	false	false	false	false
HPSI0513i-uilw_1	iPSC	Normal	Male	null	null	Skin tissue	Cambridge BioResource	European	Feeder-free	CytoTune 1	2013-09-26	48.722	1.294	0	0	false	Selected for banking | Shipped to ECACC | Banked at ECACC | Banked at EBiSC	true	true	true	true	true	false	false	false
HPSI0513i-uoxz_4	iPSC	Normal	Female	null	null	Skin tissue	Cambridge BioResource	European	Feeder-free	CytoTune 1	2013-08-22	59.467	1.361	2	3	false	Selected for banking | Shipped to ECACC | Banked at ECACC	true	true	true	true	true	false	true	false
HPSI0513i-veve_2	iPSC	Normal	Female	null	null	Skin tissue	Cambridge BioResource	European	Feeder-free	CytoTune 1	2013-09-05	19.192	1.398	1	0	false	Selected for banking | Shipped to ECACC | Banked at ECACC | Banked at EBiSC	true	true	true	true	true	false	false	false
HPSI0513i-xegx_2	iPSC	Normal	Female	null	null	Skin tissue	Cambridge BioResource	European	Feeder-dependent	CytoTune 1	2013-09-05	54.213	0.847	1	1	false	Selected for banking | Shipped to ECACC | Banked at ECACC	true	true	true	true	true	false	false	true
HPSI0514i-fiaj_1	iPSC	Normal	Male	White - White British	55-59	Skin tissue	Cambridge BioResource	European	Feeder-free	CytoTune 1	2015-04-22	25.123	1.439	0	0	true	Selected for banking | Shipped to ECACC | Banked at ECACC	true	true	true	true	true	true	false	false
HPSI0514i-naah_2	iPSC	Normal	Male	White - White British	55-59	Skin tissue	Cambridge BioResource	European	Feeder-free	CytoTune 2	2015-07-30	27.331	1.373	3	2	true	Selected for banking | Shipped to ECACC | Banked at ECACC	true	true	true	true	true	true	false	false
HPSI0514i-oekw_2	iPSC	Normal	Male	White - White British	70-74	Skin tissue	Cambridge BioResource	European	Feeder-free	CytoTune 2	2015-09-10	18.895	1.304	1	0	true	Selected for banking | Shipped to ECACC | Banked at ECACC	true	true	true	true	true	true	false	false
HPSI0514i-oupf_6	iPSC	Normal	Female	White - White British	70-74	Skin tissue	Cambridge BioResource	European	Feeder-free	CytoTune 2	2016-03-25	30.945	1.189	0	0	true	Selected for banking | Shipped to ECACC | Banked at ECACC	true	true	true	true	true	true	false	false
HPSI0514i-puie_4	iPSC	Normal	Male	White - White British	60-64	Skin tissue	Cambridge BioResource	European	Feeder-free	CytoTune 2	2015-08-13	21.228	1.337	0	0	true	Selected for banking | Shipped to ECACC | Banked at EBiSC	true	true	true	true	true	true	true	false
HPSI0514i-suul_1	iPSC	Normal	Female	White - White British	35-39	Skin tissue	Cambridge BioResource	European	Feeder-free	CytoTune 2	null	25.623	1.166	1	0	true	Selected for banking | Shipped to ECACC | Banked at ECACC	true	true	true	true	true	true	false	false
HPSI0514i-tert_1	iPSC	Normal	Male	White - White British	70-74	Skin tissue	Cambridge BioResource	European	Feeder-free	CytoTune 2	null	18.745	1.298	0	0	true	Selected for banking | Shipped to ECACC | Banked at ECACC	true	true	true	true	true	true	false	false
HPSI0514i-uenn_3	iPSC	Normal	Male	White - White British	65-69	Skin tissue	Cambridge BioResource	European	Feeder-free	CytoTune 2	2016-01-21	26.946	1.513	0	0	true	Selected for banking | Shipped to ECACC | Banked at ECACC	true	true	true	true	true	false	false	false
HPSI0514i-vuna_2	iPSC	Normal	Female	White - White British	65-69	Skin tissue	Cambridge BioResource	European	null	CytoTune 1	2015-04-22	17.685	1.292	1	0	true	Not selected	true	true	false	false	false	false	false	false
HPSI0514i-wiii_3	iPSC	Normal	Female	White - White British	65-69	Skin tissue	Cambridge BioResource	European	Feeder-free	CytoTune 1	2015-02-05	21.255	1.327	1	1	true	Selected for banking | Shipped to ECACC | Banked at ECACC | Banked at EBiSC	true	true	true	true	false	true	false	false
HPSI0514i-xufp_1	iPSC	Normal	Male	White - White British	55-59	Skin tissue	Cambridge BioResource	European	Feeder-free	CytoTune 2	null	18.117	1.407	0	0	true	Selected for banking | Shipped to ECACC | Banked at ECACC	true	true	false	true	true	true	false	false
HPSI0514i-yafr_3	iPSC	Normal	Male	White - White British	55-59	Skin tissue	Cambridge BioResource	null	Feeder-free	CytoTune 2	null	20.287	1.434	0	0	true	Selected for banking | Shipped to ECACC | Banked at ECACC	true	true	true	true	true	false	false	false
HPSI0514i-yelp_4	iPSC	Normal	Female	White - White British	45-49	Skin tissue	Cambridge BioResource	European	null	CytoTune 1	2015-01-23	29.504	1.467	0	0	true	Not selected	true	true	false	false	false	true	false	false
HPSI0613i-auim_2	iPSC	Normal	Female	null	null	Skin tissue	Cambridge BioResource	European	Feeder-dependent	CytoTune 1	2013-08-09	34.046	1.366	0	0	false	Selected for banking | Shipped to ECACC | Banked at ECACC	true	true	true	true	true	false	true	true
HPSI0613i-bawa_1	iPSC	Normal	Female	null	null	Skin tissue	Cambridge BioResource	European	Feeder-free	CytoTune 1	2014-02-20	28.702	1.176	274	187	false	Selected for banking | Shipped to ECACC | Banked at ECACC | Banked at EBiSC	true	true	true	true	true	false	true	false
HPSI0613i-dium_1	iPSC	Normal	Female	null	null	Skin tissue	Cambridge BioResource	European	Feeder-dependent	CytoTune 1	2013-11-14	49.2	1.4	0	0	false	Selected for banking | Shipped to ECACC | Banked at ECACC	true	true	true	true	true	false	false	true
HPSI0613i-eojr_2	iPSC	Normal	Male	null	null	Skin tissue	Cambridge BioResource	European	Feeder-free	CytoTune 1	2013-12-05	40.687	1.313	0	0	false	Selected for banking | Shipped to ECACC | Banked at ECACC | Banked at EBiSC	true	true	true	true	true	false	false	false
HPSI0613i-febc_1	iPSC	Normal	Female	null	null	Skin tissue	Cambridge BioResource	European	Feeder-free	CytoTune 1	2013-08-19	20.188	1.416	0	0	false	Selected for banking | Shipped to ECACC | Banked at ECACC | Banked at EBiSC	true	true	true	true	true	false	true	false
HPSI0613i-giuo_5	iPSC	Normal	Male	null	null	Skin tissue	Cambridge BioResource	European	Feeder-free	CytoTune 1	2013-08-09	37.62	1.271	0	0	false	Selected for banking | Shipped to ECACC | Banked at ECACC | Banked at EBiSC	true	true	true	true	true	false	true	true
HPSI0613i-hegp_3	iPSC	Normal	Female	null	null	Skin tissue	Cambridge BioResource	European	Feeder-free	CytoTune 1	2013-09-19	42.478	1.417	0	0	false	Selected for banking | Shipped to ECACC | Banked at ECACC | Banked at EBiSC	true	true	true	true	true	false	true	false
HPSI0613i-hikj_2	iPSC	Normal	Male	null	null	Skin tissue	Cambridge BioResource	European	Feeder-free	CytoTune 1	2013-09-26	43.267	1.238	0	0	false	Selected for banking | Shipped to ECACC | Banked at ECACC | Banked at EBiSC	true	true	true	true	true	false	false	false
HPSI0613i-lizq_3	iPSC	Normal	Female	null	null	Skin tissue	Cambridge BioResource	European	Feeder-free	CytoTune 1	2013-09-26	36.516	1.196	1	1	false	Selected for banking | Shipped to ECACC | Banked at ECACC | Banked at EBiSC	true	true	true	true	true	false	false	false
HPSI0613i-nukw_1	iPSC	Normal	Female	null	null	Skin tissue	Cambridge BioResource	European	Feeder-free	CytoTune 1	2013-12-05	42.488	1.271	0	0	false	Selected for banking | Shipped to ECACC | Banked at ECACC	true	true	true	true	true	false	true	false
HPSI0613i-oomz_22	iPSC	Normal	Female	null	null	Skin tissue	Cambridge BioResource	European	Feeder-free	CytoTune 1	2013-09-19	34.965	1.426	1	1	false	Selected for banking | Shipped to ECACC | Banked at ECACC | Banked at EBiSC	true	true	true	true	true	false	false	true
HPSI0613i-ueah_4	iPSC	Normal	Male	null	null	Skin tissue	Cambridge BioResource	European	Feeder-free	CytoTune 1	2013-09-19	38.711	1.318	0	0	false	Selected for banking | Shipped to ECACC | Banked at ECACC	true	true	true	true	true	false	false	false
HPSI0613i-vorx_1	iPSC	Normal	Male	null	null	Skin tissue	Cambridge BioResource	European	Feeder-dependent	CytoTune 1	2013-08-09	19.067	1.6	0	0	false	Selected for banking | Shipped to ECACC | Banked at ECACC	true	true	true	true	true	false	false	true
HPSI0613i-xavk_33	iPSC	Normal	Female	null	null	Skin tissue	Cambridge BioResource	European	Feeder-free	CytoTune 1	2013-09-26	38.874	1.373	3	2	false	Selected for banking | Shipped to ECACC | Banked at ECACC	true	true	false	false	false	false	false	false
HPSI0613i-xosg_2	iPSC	Normal	Male	null	null	Skin tissue	Cambridge BioResource	European	Feeder-free	CytoTune 1	2014-04-17	22.015	1.589	0	0	false	Selected for banking | Shipped to ECACC | Banked at ECACC | Banked at EBiSC	true	true	true	true	true	false	false	false
HPSI0613i-zisa_3	iPSC	Normal	Male	null	null	Skin tissue	Cambridge BioResource	European	Feeder-dependent	CytoTune 1	2013-09-12	61.16	1.365	1	1	false	Selected for banking | Shipped to ECACC | Banked at ECACC | Banked at EBiSC	true	true	true	true	true	false	false	true
HPSI0614i-ciwj_1	iPSC	Normal	Female	White - White British	35-39	Skin tissue	Cambridge BioResource	European	Feeder-free	CytoTune 1	2015-05-13	20.426	1.314	4	9	true	Selected for banking | Shipped to ECACC | Banked at ECACC	true	true	true	true	true	true	true	false
HPSI0614i-juzt_4	iPSC	Normal	Female	White - White British	55-59	Skin tissue	Cambridge BioResource	European	Feeder-free	CytoTune 2	2015-07-30	22.614	1.294	2	9	true	Selected for banking | Shipped to ECACC | Banked at ECACC	true	true	true	true	true	true	false	false
HPSI0614i-kegd_2	iPSC	Normal	Male	White - White British	40-44	Skin tissue	Cambridge BioResource	European	Feeder-free	CytoTune 2	2015-08-19	19.893	1.272	1	4	true	Selected for banking | Shipped to ECACC | Banked at ECACC | Banked at EBiSC	true	true	true	true	true	true	false	false
HPSI0614i-oicx_2	iPSC	Normal	Female	White - White British	65-69	Skin tissue	Cambridge BioResource	European	Feeder-free	CytoTune 2	2015-09-09	20.658	1.36	0	0	true	Selected for banking | Shipped to ECACC | Banked at ECACC	true	true	true	true	true	true	false	false
HPSI0614i-paab_3	iPSC	Normal	Male	White - White British	70-74	Skin tissue	Cambridge BioResource	European	Feeder-free	CytoTune 2	2015-08-14	29.912	1.224	1	4	true	Selected for banking | Shipped to ECACC | Banked at ECACC | Banked at EBiSC	true	true	true	true	true	true	true	false
HPSI0614i-puhk_2	iPSC	Normal	Female	White - White British	50-54	Skin tissue	Cambridge BioResource	European	Feeder-free	CytoTune 2	2015-09-09	26.407	1.422	0	0	true	Selected for banking | Shipped to ECACC | Banked at ECACC	true	true	true	true	true	true	false	false
HPSI0614i-qunz_2	iPSC	Normal	Female	White - White British	50-54	Skin tissue	Cambridge BioResource	European	Feeder-free	CytoTune 2	null	16.136	1.283	1	0	true	Selected for banking | Shipped to ECACC | Banked at ECACC	true	true	true	true	true	true	false	false
HPSI0614i-uevq_6	iPSC	Normal	Female	White - White British	60-64	Skin tissue	Cambridge BioResource	European	Feeder-free	CytoTune 2	2016-03-25	29.96	1.231	0	0	true	Selected for banking | Shipped to ECACC | Banked at ECACC	true	true	true	true	true	true	false	false
HPSI0614i-uilk_2	iPSC	Normal	Male	White - White British	55-59	Skin tissue	Cambridge BioResource	European	Feeder-free	CytoTune 1	2015-05-08	8.496	1.495	3	3	true	Selected for banking | Shipped to ECACC | Banked at ECACC	true	true	true	true	true	true	false	false
HPSI0614i-xubw_1	iPSC	Normal	Female	White - White British	60-64	Skin tissue	Cambridge BioResource	null	Feeder-free	CytoTune 2	null	29.747	1.243	1	0	true	Selected for banking | Shipped to ECACC | Banked at ECACC	true	true	true	true	true	false	false	false
HPSI0614pf-jaqg	Fibroblast	Normal	Female	White - White British	60-64	Skin tissue	Cambridge BioResource	European	null	null	null	null	null	null	null	true		true	true	false	false	false	false	false	false
HPSI0713i-aehn_2	iPSC	Normal	Female	null	null	Skin tissue	Cambridge BioResource	European	Feeder-dependent	CytoTune 1	2013-09-12	49.212	1.318	1	1	false	Selected for banking | Shipped to ECACC | Banked at ECACC	true	true	true	true	true	false	true	false
HPSI0713i-dard_1	iPSC	Normal	Female	null	null	Skin tissue	Cambridge BioResource	European	Feeder-free	CytoTune 1	2013-10-10	18.126	1.683	0	0	false	Selected for banking | Shipped to ECACC | Banked at ECACC | Banked at EBiSC	true	true	true	true	true	false	false	false
HPSI0713i-darw_2	iPSC	Normal	Female	null	null	Skin tissue	Cambridge BioResource	European	Feeder-dependent	CytoTune 1	2013-12-05	42.502	0.984	0	0	false	Selected for banking | Shipped to ECACC | Banked at ECACC	true	true	true	true	true	false	true	true
HPSI0713i-fett_3	iPSC	Normal	Male	White - White British	40-44	Skin tissue	Cambridge BioResource	European	Feeder-free	CytoTune 1	2013-12-19	52.715	1.433	0	0	false	Selected for banking | Shipped to ECACC | Banked at ECACC	true	true	true	true	false	false	false	false
HPSI0713i-nemb_1	iPSC	Normal	Male	null	null	Skin tissue	Cambridge BioResource	European	Feeder-free	CytoTune 1	2013-12-19	16.596	1.214	3	7	false	Selected for banking | Shipped to ECACC | Banked at ECACC | Banked at EBiSC	true	true	true	true	true	false	false	false
HPSI0713i-nocf_2	iPSC	Normal	Male	null	null	Skin tissue	Cambridge BioResource	European	Feeder-free	CytoTune 1	2013-10-10	57.888	1.39	1	4	false	Selected for banking | Shipped to ECACC | Banked at ECACC	true	true	true	true	true	false	false	false
HPSI0713i-qimz_1	iPSC	Normal	Female	null	null	Skin tissue	Cambridge BioResource	European	Feeder-dependent	CytoTune 1	2013-10-10	41.397	1.228	0	0	false	Selected for banking | Shipped to ECACC | Banked at EBiSC	true	true	true	true	true	false	true	true
HPSI0713i-terl_1	iPSC	Normal	Male	White - White British	60-64	Skin tissue	Cambridge BioResource	European	Feeder-free	CytoTune 1	2013-12-19	44.056	1.468	0	0	false	Selected for banking | Shipped to ECACC | Banked at ECACC | Banked at EBiSC	true	true	true	true	true	false	true	false
HPSI0713i-uimo_1	iPSC	Normal	Female	null	null	Skin tissue	Cambridge BioResource	European	Feeder-free	CytoTune 1	2014-02-11	37.527	1.382	77	35	false	Selected for banking | Shipped to ECACC | Banked at ECACC	true	true	true	true	true	false	false	false
HPSI0713i-veku_2	iPSC	Normal	Male	White - White British	null	Skin tissue	Cambridge BioResource	European	Feeder-free	CytoTune 1	2014-02-11	43.989	1.041	1	1	false	Selected for banking | Shipped to ECACC | Banked at ECACC	true	true	true	true	true	false	false	false
HPSI0714i-burb_1	iPSC	Normal	Male	White - White British	45-49	Skin tissue	Cambridge BioResource	European	Feeder-free	CytoTune 1	2015-04-16	20.447	1.467	3	6	true	Selected for banking | Shipped to ECACC | Banked at ECACC	true	true	true	true	true	true	false	false
HPSI0714i-iudw_1	iPSC	Normal	Female	White - White British	50-54	Skin tissue	Cambridge BioResource	European	Feeder-free	CytoTune 2	2015-07-08	28.04	1.411	0	0	true	Selected for banking | Shipped to ECACC | Banked at ECACC | Banked at EBiSC	true	true	true	true	true	true	true	false
HPSI0714i-nufh_3	iPSC	Normal	Female	White - White British	55-59	Skin tissue	Cambridge BioResource	European	Feeder-free	CytoTune 2	2015-09-03	31.54	1.276	1	0	true	Selected for banking | Shipped to ECACC | Banked at ECACC	true	true	true	true	true	true	true	false
HPSI0714i-oatm_1	iPSC	Normal	Male	White - White British	65-69	Skin tissue	Cambridge BioResource	European	Feeder-free	CytoTune 2	2015-08-08	20.08	1.308	1	0	true	Selected for banking | Shipped to ECACC | Banked at ECACC	true	true	true	true	true	true	false	false
HPSI0714i-pipw_4	iPSC	Normal	Male	White - White British	50-54	Skin tissue	Cambridge BioResource	European	Feeder-free	CytoTune 2	2015-08-27	21.644	1.368	1	0	true	Selected for banking | Shipped to ECACC | Banked at ECACC	true	true	true	true	true	true	false	false
HPSI0714pf-keqc	Fibroblast	Normal	Female	White - White British	25-29	Skin tissue	Cambridge BioResource	European	null	null	null	null	null	null	null	true		true	true	false	false	false	false	false	false
HPSI0715i-aowh_2	iPSC	Normal	Female	White - White British	65-69	Skin tissue	Cambridge BioResource	European	Feeder-free	CytoTune 2	2015-09-09	17.695	1.258	1	2	true	Selected for banking | Shipped to ECACC | Banked at ECACC	true	true	true	true	true	true	true	false
HPSI0715i-zaie_5	iPSC	Normal	Female	White - White British	70-74	Skin tissue	Cambridge BioResource	European	Feeder-free	CytoTune 2	2015-09-09	33.718	1.289	0	0	true	Selected for banking | Shipped to ECACC | Banked at ECACC	true	true	true	true	true	true	true	false
HPSI0813i-aizi_3	iPSC	Normal	Female	White - White British	50-54	Skin tissue	Cambridge BioResource	European	Feeder-free	CytoTune 1	2013-12-19	43.335	1.421	0	0	false	Selected for banking | Shipped to ECACC | Banked at ECACC | Banked at EBiSC	true	true	true	true	true	false	true	false
HPSI0813i-civh_1	iPSC	Normal	Female	White - White British	50-54	Skin tissue	Cambridge BioResource	European	Feeder-free	CytoTune 1	2013-12-19	35.943	1.336	1	1	false	Selected for banking | Shipped to ECACC | Banked at ECACC | Banked at EBiSC	true	true	true	true	true	false	false	false
HPSI0813i-ffdc_1	iPSC	Normal	Male	null	40-44	Skin tissue	Cambridge BioResource	European	Feeder-dependent	Episomal	2013-03-08	43.769	1.332	1	1	false	Selected for banking | Shipped to ECACC	true	true	true	true	true	false	false	false
HPSI0813i-guss_1	iPSC	Normal	Female	White - White British	60-64	Skin tissue	Cambridge BioResource	European	Feeder-free	CytoTune 1	2014-05-22	15.564	1.279	0	0	false	Selected for banking | Shipped to ECACC | Banked at ECACC | Banked at EBiSC	true	true	true	true	true	false	false	false
HPSI0813i-iicq_3	iPSC	Normal	Female	White - Other	30-34	Skin tissue	Cambridge BioResource	European	Feeder-free	CytoTune 1	2013-12-19	36.319	1.343	0	0	false	Selected for banking | Shipped to ECACC | Banked at ECACC	true	true	true	true	true	false	false	true
HPSI0813i-iill_3	iPSC	Normal	Male	White - White British	60-64	Skin tissue	Cambridge BioResource	European	Feeder-free	CytoTune 1	2013-12-19	40.781	1.354	0	0	false	Selected for banking | Shipped to ECACC | Banked at ECACC | Banked at EBiSC	true	true	true	true	true	false	false	false
HPSI0813i-meqo_3	iPSC	Normal	Male	White - White British	45-49	Skin tissue	Cambridge BioResource	European	Feeder-dependent	CytoTune 1	2013-12-19	45.96	1.359	0	0	false	Selected for banking | Shipped to ECACC | Banked at ECACC	true	true	true	true	true	false	false	true
HPSI0813i-mioj_1	iPSC	Normal	Female	null	null	Skin tissue	Cambridge BioResource	European	Feeder-free	CytoTune 2	2016-03-25	16.609	1.257	1	3	false	Selected for banking | Shipped to ECACC | Banked at ECACC	false	false	true	true	false	false	false	false
HPSI0813i-peoj_1	iPSC	Normal	Female	White - White British	55-59	Skin tissue	Cambridge BioResource	European	Feeder-free	CytoTune 2	2016-03-24	24.803	1.253	4	6	false	Selected for banking | Shipped to ECACC | Banked at ECACC	false	false	true	true	false	false	false	false
HPSI0813i-uaqe_1	iPSC	Normal	Female	White - White British	60-64	Skin tissue	Cambridge BioResource	European	Feeder-free	CytoTune 1	2013-11-14	28.133	1.212	0	0	false	Selected for banking | Shipped to ECACC | Banked at ECACC | Banked at EBiSC	true	true	true	true	true	false	false	false
HPSI0813i-vajx_2	iPSC	Normal	Male	White - White British	50-54	Skin tissue	Cambridge BioResource	European	Feeder-free	CytoTune 1	2014-02-27	23.76	1.285	1	0	false	Selected for banking | Shipped to ECACC | Banked at ECACC | Banked at EBiSC	true	true	true	true	true	false	true	false
HPSI0813i-voas_2	iPSC	Normal	Female	White - White British	40-44	Skin tissue	Cambridge BioResource	European	Feeder-dependent	CytoTune 1	2013-12-19	57.987	1.054	0	0	false	Selected for banking | Shipped to ECACC | Banked at ECACC	true	true	true	true	true	false	false	true
HPSI0813i-zexw_3	iPSC	Normal	Female	White - White British	65-69	Skin tissue	Cambridge BioResource	European	Feeder-free	CytoTune 1	2014-04-24	25.434	1.296	1	0	false	Selected for banking | Shipped to ECACC | Banked at ECACC | Banked at EBiSC	true	true	true	true	true	false	false	false
HPSI0814i-bokz_6	iPSC	Normal	Female	White - White British	55-59	Skin tissue	Cambridge BioResource	European	Feeder-free	CytoTune 1	2015-02-05	18.05	0.917	0	0	true	Selected for banking | Shipped to ECACC | Banked at ECACC | Banked at EBiSC	true	true	true	true	false	true	false	false
HPSI0814i-doao_1	iPSC	Normal	Female	White - White British	50-54	Skin tissue	Cambridge BioResource	European	Feeder-free	CytoTune 1	2015-04-08	3.742	1.516	1	1	true	Selected for banking | Shipped to ECACC | Banked at ECACC	true	true	true	true	false	true	false	false
HPSI0814i-siqu_11	iPSC	Normal	Female	White - White British	60-64	Skin tissue	Cambridge BioResource	European	Feeder-free	CytoTune 2	2015-12-03	31.76	1.432	1	0	true	Selected for banking | Shipped to ECACC	true	true	true	true	true	true	false	false
HPSI0814pf-uumg	Fibroblast	Normal	Female	White - White British	60-64	Skin tissue	Cambridge BioResource	European	null	null	null	null	null	null	null	true		true	true	false	false	false	false	false	false
HPSI0913i-eika_2	iPSC	Normal	Male	White - White British	45-49	Skin tissue	Cambridge BioResource	European	Feeder-free	CytoTune 1	2014-03-27	26.212	1.356	0	0	true	Selected for banking | Shipped to ECACC | Banked at ECACC | Banked at EBiSC	true	true	true	true	true	true	true	false
HPSI0913i-ffdl_1	iPSC	Normal	Female	null	45-49	Skin tissue	Cambridge BioResource	European	Feeder-dependent	Episomal	2013-04-15	51.577	1.506	0	0	false	Selected for banking | Shipped to ECACC | Banked at ECACC	true	true	true	true	true	false	false	true
HPSI0913i-gedo_1	iPSC	Normal	Male	null	null	Skin tissue	Cambridge BioResource	European	null	Episomal	2013-03-26	48.558	1.627	5	7	false	Not selected	true	true	false	false	false	false	false	false
HPSI0913i-iuqb_1	iPSC	Normal	Male	White - White British	55-59	Skin tissue	Cambridge BioResource	European	Feeder-free	CytoTune 1	2013-10-24	49.677	1.279	0	0	false	Selected for banking | Shipped to ECACC | Banked at ECACC | Banked at EBiSC	true	true	true	true	true	false	false	false
HPSI0913i-kojv_1	iPSC	Bardet-Biedl syndrome	Female	White British	55-59	Skin tissue	University College London	European	null	CytoTune 1	2013-11-21	42.567	1.367	0	0	false	Not selected	true	true	false	false	false	false	false	false
HPSI0913i-ruql_3	iPSC	Normal	Female	White - White British	65-69	Skin tissue	Cambridge BioResource	European	Feeder-free	CytoTune 1	2014-02-27	39.866	1.431	1	6	false	Selected for banking | Shipped to ECACC | Banked at ECACC | Banked at EBiSC	true	true	true	true	true	false	false	false
HPSI0913i-vopm_2	iPSC	Normal	Female	White - White British	50-54	Skin tissue	Cambridge BioResource	European	Feeder-dependent	CytoTune 1	2013-10-24	50.539	0.854	0	0	false	Selected for banking | Shipped to ECACC | Banked at ECACC | Banked at EBiSC	true	true	true	true	true	false	false	true
HPSI0914i-euts_1	iPSC	Normal	Male	White - White British	60-64	Skin tissue	Cambridge BioResource	European	null	CytoTune 1	2015-06-10	12.448	1.354	3	7	true	Not selected	true	true	false	false	false	true	false	false
HPSI0914i-gine_2	iPSC	Normal	Female	White - White British	65-69	Skin tissue	Cambridge BioResource	European	Feeder-free	CytoTune 1	2015-06-23	39.162	1.371	2	2	true	Selected for banking | Shipped to ECACC | Banked at ECACC	true	true	true	true	true	true	true	false
HPSI0914i-iezw_2	iPSC	Normal	Female	White - White British	55-59	Skin tissue	Cambridge BioResource	European	Feeder-free	CytoTune 2	2015-07-08	26.822	1.234	1	0	true	Selected for banking | Shipped to ECACC | Banked at ECACC	true	true	true	true	true	false	true	false
HPSI0914i-jejf_2	iPSC	Normal	Female	White - White British	50-54	Skin tissue	Cambridge BioResource	European	Feeder-free	CytoTune 2	2015-07-24	34.186	1.221	3	1	true	Selected for banking | Shipped to ECACC | Banked at ECACC	true	true	true	true	true	true	true	false
HPSI0914i-kajh_2	iPSC	Normal	Female	White - White British	60-64	Skin tissue	Cambridge BioResource	European	Feeder-free	CytoTune 2	2015-07-22	31.199	1.219	0	0	true	Selected for banking | Shipped to ECACC | Banked at ECACC | Banked at EBiSC	true	true	true	true	true	true	true	false
HPSI0914i-rejf_2	iPSC	Normal	Female	White - White British	60-64	Skin tissue	Cambridge BioResource	European	Feeder-free	CytoTune 2	2015-08-26	18.401	1.325	0	0	true	Selected for banking | Shipped to ECACC | Banked at ECACC	true	true	true	true	true	true	false	false
HPSI0914i-suop_5	iPSC	Normal	Male	White - White British	50-54	Skin tissue	Cambridge BioResource	European	Feeder-free	CytoTune 2	2016-02-19	32.994	1.444	4	8	true	Selected for banking | Shipped to ECACC | Banked at ECACC	true	true	true	true	true	true	true	false
HPSI0914i-yuvg_2	iPSC	Normal	Male	White - White British	50-54	Skin tissue	Cambridge BioResource	European	Feeder-free	CytoTune 2	null	28.012	1.73	0	0	true	Selected for banking | Shipped to ECACC | Banked at ECACC	true	true	false	true	true	true	false	false
HPSI0914i-zerv_7	iPSC	Normal	Female	White - White British	40-44	Skin tissue	Cambridge BioResource	European	Feeder-free	CytoTune 2	2015-11-17	35.576	1.207	0	0	true	Selected for banking | Shipped to ECACC | Banked at ECACC | Banked at EBiSC	true	true	true	true	true	true	true	false
HPSI0914pf-miqk	Fibroblast	Normal	Male	White - White British	55-59	Skin tissue	Cambridge BioResource	European	null	null	null	null	null	null	null	true		true	true	false	false	false	false	false	false
HPSI1013i-garx_2	iPSC	Normal	Female	White - White British	50-54	Skin tissue	Cambridge BioResource	Ad Mixed American	Feeder-free	CytoTune 1	2013-12-12	30.142	1.39	0	0	true	Selected for banking | Shipped to ECACC | Banked at ECACC | Banked at EBiSC	true	true	true	true	false	true	false	false
HPSI1013i-hiaf_1	iPSC	Normal	Male	White - White British	65-69	Skin tissue	Cambridge BioResource	European	Feeder-free	CytoTune 1	2014-03-27	19.656	1.896	0	0	true	Selected for banking | Shipped to ECACC | Banked at ECACC	true	true	true	true	false	true	false	false
HPSI1013i-jogf_2	iPSC	Normal	Male	White - White British	30-34	Skin tissue	Cambridge BioResource	European	Feeder-free	CytoTune 1	2013-12-12	42.33	1.357	1	4	true	Selected for banking | Shipped to ECACC | Banked at ECACC	true	true	true	true	false	true	false	false
HPSI1013i-jufd_3	iPSC	Normal	Male	White - White British	45-49	Skin tissue	Cambridge BioResource	European	Feeder-free	CytoTune 1	2013-12-12	33.357	1.375	2	4	true	Selected for banking | Shipped to ECACC | Banked at ECACC | Banked at EBiSC	true	true	true	true	false	true	false	false
HPSI1013i-zagm_1	iPSC	Normal	Male	White - White British	60-64	Skin tissue	Cambridge BioResource	European	Feeder-free	CytoTune 2	null	10.013	1.49	0	0	true	Selected for banking | Shipped to ECACC | Banked at ECACC	true	true	true	true	true	true	true	false
HPSI1014i-bilx_1	iPSC	Normal	Male	White - White British	55-59	Skin tissue	Cambridge BioResource	European	Feeder-free	CytoTune 1	2015-03-17	24.612	1.41	0	0	true	Selected for banking | Shipped to ECACC | Banked at ECACC	true	true	true	true	true	true	false	false
HPSI1014i-boss_1	iPSC	Normal	Male	White - White British	70-74	Skin tissue	Cambridge BioResource	European	null	CytoTune 1	2015-01-23	null	null	null	null	true	Pending selection	true	true	false	false	false	false	false	false
HPSI1014i-eesb_1	iPSC	Normal	Female	White - White British	65-69	Skin tissue	Cambridge BioResource	European	Feeder-free	CytoTune 1	2015-04-29	23.519	1.301	2	2	true	Selected for banking | Shipped to ECACC | Banked at ECACC	true	true	true	true	true	true	false	false
HPSI1014i-nosn_1	iPSC	Normal	Female	White - White British	55-59	Skin tissue	Cambridge BioResource	European	Feeder-free	CytoTune 2	2015-08-26	24.62	1.342	0	0	true	Selected for banking | Shipped to ECACC | Banked at ECACC	true	true	true	true	true	true	false	false
HPSI1014i-sehl_6	iPSC	Normal	Female	White - White British	55-59	Skin tissue	Cambridge BioResource	European	Feeder-free	CytoTune 2	2015-09-03	30.408	1.414	3	2	true	Selected for banking | Shipped to ECACC | Banked at ECACC	true	true	true	true	true	true	true	false
HPSI1014i-tixi_4	iPSC	Normal	Female	White - White British	70-74	Skin tissue	Cambridge BioResource	European	Feeder-free	CytoTune 2	2015-08-13	11.321	1.511	0	0	true	Selected for banking | Shipped to ECACC | Banked at ECACC | Banked at EBiSC	true	true	true	true	true	true	true	false
HPSI1014i-toss_1	iPSC	Normal	Male	White - White British	65-69	Skin tissue	Cambridge BioResource	European	null	CytoTune 1	2015-02-05	26.758	1.538	2	14	true	Not selected	true	true	false	false	false	false	false	false
HPSI1014i-xejd_1	iPSC	Normal	Female	White - White British	60-64	Skin tissue	Cambridge BioResource	European	Feeder-free	CytoTune 2	null	3.716	1.451	0	0	true	Selected for banking | Shipped to ECACC | Banked at ECACC	true	true	false	true	true	true	false	false
HPSI1014i-xiyh_4	iPSC	Normal	Male	White - White British	50-54	Skin tissue	Cambridge BioResource	European	null	CytoTune 2	null	null	null	null	null	true	Pending selection	true	true	true	true	true	false	false	false
HPSI1113i-bima_1	iPSC	Normal	Male	White - White British	40-44	Skin tissue	Cambridge BioResource	European	Feeder-free	CytoTune 1	2014-01-16	53.151	1.765	1	0	true	Selected for banking | Shipped to ECACC | Banked at ECACC | Banked at EBiSC	true	true	true	true	true	true	false	false
HPSI1113i-eofe_1	iPSC	Normal	Female	White - White British	45-49	Skin tissue	Cambridge BioResource	European	Feeder-dependent	CytoTune 1	2014-01-30	33.752	1.439	0	0	true	Selected for banking | Shipped to ECACC | Banked at ECACC | Banked at EBiSC	true	true	true	true	true	true	false	true
HPSI1113i-ieki_3	iPSC	Normal	Female	White - White British	55-59	Skin tissue	Cambridge BioResource	European	Feeder-free	CytoTune 1	2014-01-23	58.842	0.95	0	0	true	Selected for banking | Shipped to ECACC | Banked at ECACC | Banked at EBiSC	true	true	true	true	false	true	false	false
HPSI1113i-podx_1	iPSC	Normal	Female	White - White British	65-69	Skin tissue	Cambridge BioResource	European	Feeder-free	CytoTune 1	2014-03-13	40.022	1.34	0	0	true	Selected for banking | Shipped to ECACC | Banked at ECACC | Banked at EBiSC	true	true	true	true	true	true	false	false
HPSI1113i-qolg_1	iPSC	Normal	Male	White - White British	35-39	Skin tissue	Cambridge BioResource	European	Feeder-free	CytoTune 1	2014-01-23	54.554	0.861	0	0	true	Selected for banking | Shipped to ECACC | Banked at ECACC | Banked at EBiSC	true	true	true	true	false	true	false	false
HPSI1113i-wahn_2	iPSC	Normal	Female	White - White British	65-69	Skin tissue	Cambridge BioResource	European	Feeder-free	CytoTune 2	null	17.343	1.265	4	1	true	Selected for banking | Shipped to ECACC	true	true	true	true	true	true	true	false
HPSI1114i-xiby_4	iPSC	Normal	Female	White - White British	65-69	Skin tissue	Cambridge BioResource	European	Feeder-free	CytoTune 2	null	-2.838	1.462	1	0	true	Selected for banking | Shipped to ECACC | Banked at ECACC	true	true	false	true	true	true	false	false
HPSI1114i-ziyn_5	iPSC	Normal	Female	White - White British	60-64	Skin tissue	Cambridge BioResource	European	null	CytoTune 1	2015-02-05	28.782	1.53	1	0	true	Not selected	true	true	false	false	false	true	false	false
HPSI1114i-zuuy_4	iPSC	Normal	Female	White - White British	70-74	Skin tissue	Cambridge BioResource	European	Feeder-free	CytoTune 2	null	14.299	1.192	1	1	true	Selected for banking | Shipped to ECACC | Banked at ECACC	true	true	false	true	true	true	false	false
HPSI1114pf-yair	Fibroblast	Normal	Female	White - White British	65-69	Skin tissue	Cambridge BioResource	European	null	null	null	null	null	null	null	true		true	true	true	false	false	true	false	false
HPSI1213i-babk_2	iPSC	Normal	Female	White - White British	50-54	Skin tissue	Cambridge BioResource	European	Feeder-free	CytoTune 1	2014-01-23	68.978	0.584	1	1	true	Selected for banking | Shipped to ECACC | Banked at ECACC | Banked at EBiSC	true	true	true	true	true	true	false	false

## Sheet: Population chractersitics
Age group	Count	Sex	Count
Not available	60	Female	121
25-29	2	Male	84
30-34	2	Grand Total	205
35-39	9
40-44	9
45-49	8
50-54	20
55-59	24
60-64	30
65-69	28
70-74	10
75-79	3
Grand Total	205
