# Supplementary material for: Splicing QTL mapping in stimulated macrophages associates low-usage splice junctions with immune-mediated disease risk
Source: Nat Commun. 2025 Aug 27;16:7205. doi: 10.1038/s41467-025-61669-2 (PMC12391537; doi:10.1038/s41467-025-61669-2)
Supplement: Supplementary file 5 — Supplementary Data 3 [file 41467_2025_61669_MOESM5_ESM.xlsx]

## Sheet: Ctrl_24_vs_CIL_24
Term

## Sheet: Ctrl_24_vs_IFNB_24
Term

## Sheet: Ctrl_24_vs_IFNG_24
Term

## Sheet: Ctrl_24_vs_IL4_24
Term

## Sheet: Ctrl_24_vs_LIL10_24
Term

## Sheet: Ctrl_24_vs_MBP_24
Term

## Sheet: Ctrl_24_vs_P3C_24
Term

## Sheet: Ctrl_24_vs_PIC_24
Term

## Sheet: Ctrl_24_vs_R848_24
Term

## Sheet: Ctrl_24_vs_sLPS_24
Term

[truncated: 13 more sheets: Ctrl_6_vs_CIL_6, Ctrl_6_vs_IFNB_6, Ctrl_6_vs_IFNG_6, Ctrl_6_vs_IL4_6, Ctrl_6_vs_LIL10_6, Ctrl_6_vs_MBP_6, Ctrl_6_vs_P3C_6, Ctrl_6_vs_PIC_6, Ctrl_6_vs_R848_6, Ctrl_6_vs_sLPS_6, Prec_D0_vs_Prec_D2, Prec_D2_vs_Ctrl_24, Prec_D2_vs_Ctrl_6]
