# Supplementary material for: Splicing QTL mapping in stimulated macrophages associates low-usage splice junctions with immune-mediated disease risk
Source: Nat Commun. 2025 Aug 27;16:7205. doi: 10.1038/s41467-025-61669-2 (PMC12391537; doi:10.1038/s41467-025-61669-2)
Supplement: Supplementary file 6 — Supplementary Data 4 [file 41467_2025_61669_MOESM6_ESM.csv]

Abbreviation	Reported Trait	Trait Type	Title	Journal	Publication Date	PubMed ID	Study Accession
AEZ	Atopic_dermatitis	Autoimmune or Inflamatory disease	Multi-ancestry genome-wide association study of 21,000 cases and 95,000 controls identifies new risk loci for atopic dermatitis.	Nat Genet	19/10/2015	26482879	GCST003184
SSC	Systemic_sclerosis	Autoimmune or Inflamatory disease	GWAS for systemic sclerosis identifies multiple risk loci and highlights fibrotic and vasculopathy pathways.	Nat Commun	31/10/2019	31672989	GCST009131
SLE	Systemic_lupus_erythematosus	Autoimmune or Inflamatory disease	Transancestral mapping and genetic load in systemic lupus erythematosus.	Nat Commun	17/07/2017	28714469	GCST007400
SC	Primary_sclerosing_cholangitis	Autoimmune or Inflamatory disease	Genome-wide association study of primary sclerosing cholangitis identifies new risk loci and quantifies the genetic relationship with inflammatory bowel disease.	Nat Genet	19/12/2016	27992413	GCST004030
RA	Rheumatoid_arthritis	Autoimmune or Inflamatory disease	Genetics of rheumatoid arthritis contributes to biology and drug discovery.	Nature	25/12/2013	24390342	GCST002318
PSR	Psoriasis	Autoimmune or Inflamatory disease	Identification of 15 new psoriasis susceptibility loci highlights the role of innate immunity.	Nat Genet	01/12/2012	23143594	GCST005527
PBC	Primary_biliary_cirrhosis	Autoimmune or Inflamatory disease	Dense fine-mapping study identifies new susceptibility loci for primary biliary cirrhosis.	Nat Genet	01/10/2012	22961000	GCST005581
PALF	Contracture of palmar fascia [Dupuytren's disease]	Autoimmune or Inflamatory disease	UK BIOBANK	UK BIOBANK	24/10/2018		SAIGE_728_71
OSTEA	Osteoarthrosis	Autoimmune or Inflamatory disease	UK BIOBANK	UK BIOBANK	24/10/2018		SAIGE_740
OSTA	Osteoarthritis	Autoimmune or Inflamatory disease	Identification of new therapeutic targets for osteoarthritis through genome-wide analyses of UK Biobank data.	Nat Genet	21/01/2019	30664745	GCST007093
MS	Multiple_sclerosis	Autoimmune or Inflamatory disease	Analysis of immune-related loci identifies 48 new susceptibility variants for multiple sclerosis.	Nat Genet	01/11/2013	24076602	GCST005531
IBD	Inflammatory_bowel_disease	Autoimmune or Inflamatory disease	Genome-wide association study implicates immune activation of multiple integrin genes in inflammatory bowel disease.	Nat Genet	09/01/2017	28067908	GCST004131
UC	Ulcerative_colitis	Autoimmune or Inflamatory disease	Genome-wide association study implicates immune activation of multiple integrin genes in inflammatory bowel disease.	Nat Genet	09/01/2017	28067908	GCST004133
DIV	Diverticulosis and diverticulitis	Autoimmune or Inflamatory disease	UK BIOBANK	UK BIOBANK	24/10/2018		SAIGE_562
FASC	Fasciitis	Autoimmune or Inflamatory disease	UK BIOBANK	UK BIOBANK	24/10/2018		SAIGE_728_7
CAST	Asthma_(childhood_onset)	Autoimmune or Inflamatory disease	Genetic Architectures of Childhood- and Adult-Onset Asthma Are Partly Distinct.	Am J Hum Genet	28/03/2019	30929738	GCST007800
ALG	Allergic_disease_(asthma,_hay_fever_or_eczema)	Autoimmune or Inflamatory disease	Shared genetic origin of asthma, hay fever and eczema elucidates allergic disease biology.	Nat Genet	30/10/2017	29083406	GCST005038
ALGAST	Allergic_disease_(asthma,_hay_fever_or_eczema)	Autoimmune or Inflamatory disease	A genome-wide cross-trait analysis from UK Biobank highlights the shared genetic architecture of asthma and allergic diseases.	Nat Genet	21/05/2018	29785011	GCST007563
CELD	Celiac_disease	Autoimmune or Inflamatory disease	Dense genotyping identifies and localizes multiple common and rare variant association signals in celiac disease.	Nat Genet	06/11/2011	22057235	GCST005523
CD	Crohn's_disease	Autoimmune or Inflamatory disease	Genome-wide association study implicates immune activation of multiple integrin genes in inflammatory bowel disease.	Nat Genet	09/01/2017	28067908	GCST004132
AS	Ankylosing_spondylitis	Autoimmune or Inflamatory disease	Identification of multiple risk variants for ankylosing spondylitis through high-density genotyping of immune-related loci.	Nat Genet	01/07/2013	23749187	GCST005529
AST	Asthma	Autoimmune or Inflamatory disease	Genome-wide analysis highlights contribution of immune system pathways to the genetic architecture of asthma.	Nat Commun	15/04/2020	32296059	GCST010043
TENS	Tense Feeling	Neuro related diseases	UK BIOBANK	UK BIOBANK	01/08/2018		NEALE2_1990
AINC	Average total household income before tax	Neuro related diseases	UK BIOBANK	UK BIOBANK	01/08/2018		NEALE2_738
RISK	Risk taking	Neuro related diseases	UK BIOBANK	UK BIOBANK	01/08/2018		NEALE2_2040
ANXF	Worrier anxious feelings	Neuro related diseases	UK BIOBANK	UK BIOBANK	01/08/2018		NEALE2_1980
ASQ	A-levels	Neuro related diseases	UK BIOBANK	UK BIOBANK	01/08/2018		NEALE2_6138_2
DEPR	Depression (broad)	Neuro related diseases	Genome-wide association study of depression phenotypes in UK Biobank identifies variants in excitatory synaptic pathways.	Nat Commun	16/04/2018	29662059	GCST005902
NERV	Suffer from 'nerves'	Neuro related diseases	UK BIOBANK	UK BIOBANK	01/08/2018		NEALE2_2010
NERF	Nervous feelings	Neuro related diseases	UK BIOBANK	UK BIOBANK	01/08/2018		NEALE2_1970
COGP	Cognitive performance	Neuro related diseases	UK BIOBANK	Nat Genet	23/07/2018	30038396	GCST006572
EDAT	Educational attainment	Neuro related diseases	Genome-wide association study of cognitive functions and educational attainment in UK Biobank (N=112‚Äâ151).	Mol Psychiatry	05/04/2016	27046643	GCST003496
AZ	Alzheimer's disease	Neuro related diseases	Genome-wide meta-analysis identifies new loci and functional pathways influencing Alzheimer's disease risk.	Nat Genet	07/01/2019	30617256	GCST007320
UPD	Major_depressive_disorder	Neuro related diseases	Genome-wide gene-environment analyses of major depressive disorder and reported lifetime traumatic experiences in UK Biobank.	Mol Psychiatry	23/01/2020	31969693	GCST009979
