# Supplementary material for: Splicing QTL mapping in stimulated macrophages associates low-usage splice junctions with immune-mediated disease risk
Source: Nat Commun. 2025 Aug 27;16:7205. doi: 10.1038/s41467-025-61669-2 (PMC12391537; doi:10.1038/s41467-025-61669-2)
Supplement: Supplementary file 7 — Supplementary Data 5 [file 41467_2025_61669_MOESM7_ESM.txt]

id	All corrected barcodes	Corrected barcodes (real cells only)	FLTNC reads with valid barcodes	FLTNC reads with valid barcodes (corrected)	FLTNC reads with valid barcodes (corrected and deduplicated)	FLTNC reads in real cells (corrected and deduplicated)	disease_status
Isogut14548275	1381809	2399	105859764	108617994	70133186	48322300	Healthy
Isogut14548276	1129980	2740	102407539	105136981	65112841	45451801	Healthy
Isogut14548277	887388	3281	76153796	77950718	65322143	45728831	Healthy
Isogut14548278	917882	2514	47619905	48734317	41925498	29616358	Healthy
Isogut14548279	517772	2142	32159181	32986490	29890560	15996043	Healthy
Isogut14548280	1195972	2089	87012524	89016495	58846179	42403246	Healthy
Isogut14548281	1118327	2743	81441291	83563752	49929974	40583755	Healthy
Isogut14548282	930313	2935	75354698	77308746	42916511	33815483	Healthy
Isogut14548284	978227	4784	98215543	100216762	79058398	60760814	CD
Isogut14548285	1112458	4324	108844860	111127767	81587261	65480999	CD
Isogut14548286	1787847	3560	115211579	117843886	81165492	64277107	CD
Isogut14548287	1067899	3333	80787520	82584713	61172039	43138218	CD
Isogut14548288	1104382	6070	90220346	92941127	63062683	54991380	CD
Isogut14726267	832864	2194	36209887	36737167	33587708	12926808	CD
Isogut14726268	1397671	6629	91435661	93171743	83656904	69778507	CD
