# Supplementary material for: Splicing QTL mapping in stimulated macrophages associates low-usage splice junctions with immune-mediated disease risk
Source: Nat Commun. 2025 Aug 27;16:7205. doi: 10.1038/s41467-025-61669-2 (PMC12391537; doi:10.1038/s41467-025-61669-2)
Supplement: Supplementary file 8 — Supplementary Data 6 [file 41467_2025_61669_MOESM8_ESM.xlsx]

## Sheet: MacroMap
nsnps

## Sheet: GTEx
nsnps
