# Supplementary material for: Splicing QTL mapping in stimulated macrophages associates low-usage splice junctions with immune-mediated disease risk
Source: Nat Commun. 2025 Aug 27;16:7205. doi: 10.1038/s41467-025-61669-2 (PMC12391537; doi:10.1038/s41467-025-61669-2)
Supplement: Supplementary file 11 — Supplementary Data 9 [file 41467_2025_61669_MOESM11_ESM.csv]

condition	sample_size
CIL_24	178
CIL_6	180
Ctrl_24	196
Ctrl_6	190
IFNB_24	198
IFNB_6	190
IFNG_24	198
IFNG_6	195
IL4_24	197
IL4_6	202
LIL10_24	189
LIL10_6	198
MBP_24	177
MBP_6	184
P3C_24	202
P3C_6	196
PIC_24	196
PIC_6	174
Prec_D0	190
Prec_D2	200
R848_24	198
R848_6	195
sLPS_24	193
sLPS_6	191
